# Supplementary material for: Unlocking the puzzle: non-defining mutations in SARS-CoV-2 proteome may affect vaccine effectiveness
Source: Front Public Health. 2024 Aug 15;12:1386596. doi: 10.3389/fpubh.2024.1386596 (PMC11369981; doi:10.3389/fpubh.2024.1386596)
Supplement: Supplementary file 1 [file Table_1.XLSX]

## Sheet: Table_2
	Full Active Immunity
****************	********************************************	****************
Set1_ds1	STKSGAALSLSADLLVTLIDRPALSGFVIEIVNSLLRIVTERLPPAAIHVDY---NLVGRSSSTDRKNGRSKEFQQNYTHNRNDNNQNLDFLTTTDQATFRDAILI--PGERSGMGCYS	n = 817
chi2	54.2709
FDR Value	2e-13
expected frequencies	[[ 276.25426335 540.74573665]
	[2142.74573665 4194.25426335]]
	Yes	Not
SetOfSequences	182	635
Not_SetOfSequences	2237	4100
****************	********************************************	****************
Set2_ds1	STKAGAAPSLPADVLVTLTDRPTLSGFVIEIVNGLPRIATETLPPAAIHVGYEFRNLVGRSSSTDRKNGLSTEFQQNYTHNPNDNDQNLDFSTTTDQAIFRDVTLTDFPGERSDRGGDS	n = 165
chi2	81.7074
FDR Value	2.11e-19
expected frequencies	[[ 55.79186469 109.20813531]
	[2363.20813531 4625.79186469]]
	Yes	Not
SetOfSequences	1	164
Not_SetOfSequences	2418	4571
****************	********************************************	****************
Set3_ds1	STKAGAAPSLPADVLVTLTDRPTL---VIEIVNGLPRIATETLPPAA---G-EFRNLVGRSSSTDRKNGLSTEFQQYYTHNHNDNDQNLDFSTTTDQAIFRDVTLTDFPGERSDKRGDS	n = 327
chi2	164.151
FDR Value	2.24e-37
expected frequencies	[[ 110.56933184 216.43066816]
	[2308.43066816 4518.56933184]]
	Yes	Not
SetOfSequences	3	324
Not_SetOfSequences	2416	4411
****************	********************************************	****************
Set4_ds1	STKAGAAPSLPADVLVTLTDRPTL---VIEIVNGLPRIATETLPPAA---G-EFRNLVGRSSSTDRKNGLSTEFQQYYTHNHNDNDQNLDFSTTTDQAIFRLVTLTDFPGERSDKRGDS	n = 89
chi2	35.9542
FDR Value	2.02e-10
expected frequencies	[[ 30.09379368 58.90620632]
	[2388.90620632 4676.09379368]]
	Yes	Not
SetOfSequences	3	86
Not_SetOfSequences	2416	4649

## Sheet: Table_3
	Full Active Immunity
****************	********************************************	****************
Set5_ds1	RIKASAAPSLPADVFVIFIDRHTL---VIEIVNGLPCVAIEI----AIHVDYEFRNLGDRFPFANSNKGLNKAFRRYHTYKHKYNDHKLDFSTIIDETIFRLVTLTDFL----DKRGDR	n = 176
chi2	183.607
FDR Value	1.58e-41
expected frequencies	[[ 59.51132234 116.48867766]
	[2359.48867766 4618.51132234]]
	Yes	Not
SetOfSequences	144	32
Not_SetOfSequences	2275	4703
****************	********************************************	****************
Set6_ds1	RIKASAAPSLPADVFVILIDRHTL---VIEIVNGLPCVAIEI----A---DYEFRNLGDRFPFANSNKGRNKAVQRYHTYKHKYNDHKLDFSTIINETIFRDVTLTDFL----DKRGDR	n = 453
chi2	558.649
FDR Value	1.32e-122
expected frequencies	[[ 153.17402852 299.82597148]
	[2265.82597148 4435.17402852]]
	Yes	Not
SetOfSequences	384	69
Not_SetOfSequences	2035	4666
****************	********************************************	****************
Set7_ds1	RIKASAAPSLPADVFVILIDRHTL---VIEIVNGLPCVAIEI----A---DYEFRNLGDTFPFANSNKGRNKAVQRYHTYKHKYNDHKLDFSTIINETIFRDVTLTDFL----DKRGDR	n = 179
chi2	226.106
FDR Value	1.12e-50
expected frequencies	[[ 60.52571988 118.47428012]
	[2358.47428012 4616.52571988]]
	Yes	Not
SetOfSequences	155	24
Not_SetOfSequences	2264	4711
****************	********************************************	****************
Set8_ds1	RIKASAAPSLPADVFVIFIDRHTL---VIEIVNSLPCVAIEI----AIHVD-EFRNLEHTFPFANSNKSLNKAPQRYHTYKHKYNDHKLDFSTIIDETIFRLVTLTDFL----DKRGDR	n = 294
chi2	401.144
FDR Value	1.24e-88
expected frequencies	[[ 99.4109589 194.5890411]
	[2319.5890411 4540.4109589]]
	Yes	Not
SetOfSequences	259	35
Not_SetOfSequences	2160	4700
	Booster
****************	********************************************	****************
Set5_ds1	RIKASAAPSLPADVFVIFIDRHTL---VIEIVNGLPCVAIEI----AIHVDYEFRNLGDRFPFANSNKGLNKAFRRYHTYKHKYNDHKLDFSTIIDETIFRLVTLTDFL----DKRGDR	n = 176
chi2	136.437
FDR Value	3.2e-31
expected frequencies	[[ 48.9326251 127.0673749]
	[1940.0673749 5037.9326251]]
	Yes	No
SetOfSequences	118	58
Not_SetOfSequences	1871	5107
****************	********************************************	****************
Set6_ds1	RIKASAAPSLPADVFVILIDRHTL---VIEIVNGLPCVAIEI----A---DYEFRNLGDRFPFANSNKGRNKAVQRYHTYKHKYNDHKLDFSTIINETIFRDVTLTDFL----DKRGDR	n = 453
chi2	540.477
FDR Value	1.18e-118
expected frequencies	[[ 125.94590439 327.05409561]
	[1863.05409561 4837.94590439]]
	Yes	No
SetOfSequences	341	112
Not_SetOfSequences	1648	5053
****************	********************************************	****************
Set7_ds1	RIKASAAPSLPADVFVILIDRHTL---VIEIVNGLPCVAIEI----A---DYEFRNLGDTFPFANSNKGRNKAVQRYHTYKHKYNDHKLDFSTIINETIFRDVTLTDFL----DKRGDR	n = 179
chi2	224.759
FDR Value	2.21e-50
expected frequencies	[[ 49.76670394 129.23329606]
	[1939.23329606 5035.76670394]]
	Yes	No
SetOfSequences	139	40
Not_SetOfSequences	1850	5125
****************	********************************************	****************
Set8_ds1	RIKASAAPSLPADVFVIFIDRHTL---VIEIVNSLPCVAIEI----AIHVD-EFRNLEHTFPFANSNKSLNKAPQRYHTYKHKYNDHKLDFSTIIDETIFRLVTLTDFL----DKRGDR	n = 294
chi2	375.447
FDR Value	4.88e-83
expected frequencies	[[ 81.73972603 212.26027397]
	[1907.26027397 4952.73972603]]
	Yes	No
SetOfSequences	228	66
Not_SetOfSequences	1761	5099

## Sheet: Table_4
	Full Active Immunity
****************	********************************************	****************
Set1_ds2	STKAGAAPSLPADVLVTLDRPTL---VIVNGLLPRIYATETLPPAA---TGV-YEFRNLVGSSSTDRKNGLSEQGQYYTHNHNDNDQNLDSTTTDQAIFRDVTLTDFQPGERSDKRGDS	n = 211
chi2	52.3747
FDR Value	1.03e-12
expected frequencies	[[ 49.10028149 91.89971851]
	[2919.89971851 5465.10028149]]
	Yes	Not
SetOfSequences	8	133
Not_SetOfSequences	2961	5424
****************	********************************************	****************
Set2_ds2	STKSGAALSLSADLLVTLDRPALSGFVIVNSLILRIYVTERLPPAAIHVTGVYY---NLVGSSSTDRKNGRSEQGQNYTHNRNDNNQNLDLTTTDQATFRDAILI--LPGERSGMGCYS	n = 138
chi2	54.331
FDR Value	5.08e-13
expected frequencies	[[ 45.61799202 85.38200798]
	[2923.38200798 5471.61799202]]
	Yes	Not
SetOfSequences	86	45
Not_SetOfSequences	2883	5512
****************	********************************************	****************
Set3_ds2	STKSGAALSLSADLLVTLDRPALSGFVIVNSLLLRIYVTERLPPAAIHVIDVYY---NLVGSSSTDRKNGRSEQGQNYTHNRNDNNQNLDLTTTDQATFRDAILI--QPGERSGMGCYS	n = 480
chi2	0.863574
FDR Value	0.529
expected frequencies	[[ 166.1052076 310.8947924]
	[2802.8947924 5246.1052076]]
	Yes	Not
SetOfSequences	176	301
Not_SetOfSequences	2793	5256
****************	********************************************	****************
Set4_ds2	STKSGAALSLSADLLVTLDRPALSGFVIVNSLLLRIYVTERLPPAAIHVTDVYY---NLVGSSSTDRKNGRSEQGQNYTHNRNDNNQNLDLTTTDQATFRDAILI--QPGERSGMGCYS	n = 226
chi2	0.199378
FDR Value	0.737
expected frequencies	[[ 78.35151302 146.64848698]
	[2890.64848698 5410.35151302]]
	Yes	Not
SetOfSequences	82	143
Not_SetOfSequences	2887	5414
****************	********************************************	****************
Set5_ds2	STKSGAALSLSADLLVTLDRPALSGFVIVNSLILRIYVTERLPPAAIHVTDVYY---NLVGSSSTDRKNGRSEQGQNYTHNRNDNNQNLDLTTTDQATFRDAILI--LPGERSGMGCYS	n = 507
chi2	5.51508
FDR Value	0.034
expected frequencies	[[ 175.15916022 327.84083978]
	[2793.84083978 5229.15916022]]
	Yes	Not
SetOfSequences	200	303
Not_SetOfSequences	2769	5254
****************	********************************************	****************
Set6_ds2	STKSGAALSLSADLLVTLDRPALSGFVIVNSLLLRIYVTERLPPAAIHVIDVYH---NLVGSSSTDRKNGRSEQGQNYTHNRNDNNQNLDLTTTDQATFRDAILI--QPGERSGMGCYS	n = 105
chi2	0.22377
FDR Value	0.818
expected frequencies	[[ 36.21581046 67.78418954]
	[2932.78418954 5489.21581046]]
	Yes	Not
SetOfSequences	39	65
Not_SetOfSequences	2930	5492

## Sheet: Table_5
	Full Active Immunity
****************	********************************************	****************
Set7_ds2	STRAGAAP--PTDVLVTLDRHT---FVVVNGLLPRVYATETLPPAV---I----EFR--VDLPFTDRNKSLNARSRYHKYKHKYKDHKFDSTTIGETIFRDVTLTDFQL----DKRGDS	n = 685
chi2	70.6047
FDR Value	1.96e-16
expected frequencies	[[ 237.84037063 445.15962937]
	[2731.15962937 5111.84037063]]
	Yes	Not
SetOfSequences	137	546
Not_SetOfSequences	2832	5011
****************	********************************************	****************
Set8_ds2	RIKASAAPSLPADVFVIFDRHTL---VIVNGLLPCVYAIEI----AIHVTDVYYEFRNLGDFPFANSNKGLNARGRYHTYKHKYNDHKLDSTIIDETIFRLVTLTDFQL----DKRGDR	n = 1184
chi2	0.00809739
FDR Value	0.928
expected frequencies	[[ 409.86547033 767.13452967]
	[2559.13452967 4789.86547033]]
	Yes	Not
SetOfSequences	408	769
Not_SetOfSequences	2561	4788
****************	********************************************	****************
Set9_ds2	RIKASAAPSLPADVFVILDRHTL---VIVNGLLPCVYAIEI----A---TDVYYEFRNLGDFPFANSNKGRNAQGRYHTYKHKYNDHKLDSTIINETIFRDVTLTDFQL----DKRGDR	n = 507
chi2	85.2454
FDR Value	2.37e-19
expected frequencies	[[ 176.552076 330.447924]
	[2792.447924 5226.552076]]
	Yes	Not
SetOfSequences	80	427
Not_SetOfSequences	2889	5130
	Booster
****************	********************************************	****************
Set7_ds2	STRAGAAP--PTDVLVTLDRHT---FVVVNGLLPRVYATETLPPAV---I----EFR--VDLPFTDRNKSLNARSRYHKYKHKYKDHKFDSTTIGETIFRDVTLTDFQL----DKRGDS	n = 685
chi2	82.8946
FDR Value	3.89e-19
expected frequencies	[[ 229.26882477 453.73117523]
	[2632.73117523 5210.26882477]]
	Yes	Not
SetOfSequences	121	562
Not_SetOfSequences	2741	5102
****************	********************************************	****************
Set8_ds2	RIKASAAPSLPADVFVIFDRHTL---VIVNGLLPCVYAIEI----AIHVTDVYYEFRNLGDFPFANSNKGLNARGRYHTYKHKYNDHKLDSTIIDETIFRLVTLTDFQL----DKRGDR	n = 1184
chi2	3.87128
FDR Value	0.074
expected frequencies	[[ 395.09429979 781.90570021]
	[2466.90570021 4882.09429979]]
	Yes	Not
SetOfSequences	365	812
Not_SetOfSequences	2497	4852
****************	********************************************	****************
Set9_ds2	RIKASAAPSLPADVFVILDRHTL---VIVNGLLPCVYAIEI----A---TDVYYEFRNLGDFPFANSNKGRNAQGRYHTYKHKYNDHKLDSTIINETIFRDVTLTDFQL----DKRGDR	n = 507
chi2	115.22
FDR Value	6.34e-26
expected frequencies	[[ 170.18930331 336.81069669]
	[2691.81069669 5327.18930331]]
	Yes	Not
SetOfSequences	59	448
Not_SetOfSequences	2803	5216
