# Supplementary material for: Unlocking the puzzle: non-defining mutations in SARS-CoV-2 proteome may affect vaccine effectiveness
Source: Front Public Health. 2024 Aug 15;12:1386596. doi: 10.3389/fpubh.2024.1386596 (PMC11369981; doi:10.3389/fpubh.2024.1386596)
Supplement: Supplementary file 3 [file Table_3.XLSX]

## Sheet: Dataset_1 Global_ResidueConserv
Position at Proteome / Protein:Position (Gene)	Amino Acids present at combination	Residue:Num.Yes|Num.No	Method_1 Conservation Score
ORF1a:135	S R	S:3|7, R:3|7	6
ORF1a:842	T I	T:3|7, I:2|8	7
ORF1a:856	K R	K:4|6, R:3|7	9
ORF1a:1306	A S	A:3|7, S:3|7	8
ORF1a:1307	G S	G:3|7, S:3|7	8
ORF1a:1352	A	A:3|7	10
ORF1a:1707	A	A:3|7	10
ORF1a:2046	P L	P:2|8, L:2|8	6
ORF1a:2083	S -	S:3|7, -:10|0	3
ORF1a:2084	L -	L:2|8, -:10|0	2
ORF1a:2287	P S	P:2|8, S:3|7	7
ORF1a:2710	A T	A:3|7, T:3|7	8
ORF1a:2907	D	D:4|6	10
ORF1a:2930	V L	V:3|7, L:2|8	9
ORF1a:3027	L F	L:2|8, F:2|8	8
ORF1a:3053	V	V:3|7	10
ORF1a:3090	T I	T:3|7, I:2|8	7
ORF1a:3201	L F	L:2|8, F:2|8	8
ORF1a:3255	T I	T:3|7, I:2|8	7
ORF1a:3311	D	D:4|6	10
ORF1a:3394	R	R:3|7	10
ORF1a:3395	P H	P:2|8, H:5|5	3
ORF1a:3646	T A	T:3|7, A:3|7	8
ORF1a:3674	L -	L:2|8, -:10|0	2
ORF1a:3675	S -	S:3|7, -:10|0	3
ORF1a:3676	G -	G:3|7, -:10|0	3
ORF1a:3677	F -	F:2|8, -:10|0	2
ORF1a:3689	V	V:3|7	10
ORF1a:3758	I V	I:2|8, V:3|7	9
ORF1a:3965	E	E:3|7	10
ORF1a:4205	I	I:2|8	10
ORF1a:4310	V	V:3|7	10
ORF1b:591	N	N:2|8	10
ORF1b:662	G S	G:3|7, S:3|7	8
ORF1b:749	L	L:2|8	10
ORF1b:1000	P L	P:2|8, L:2|8	6
ORF1b:1315	R C	R:3|7, C:2|8	5
ORF1b:1566	I V	I:2|8, V:3|7	9
ORF1b:1918	A V	A:3|7, V:3|7	8
ORF1b:2163	T I	T:3|7, I:2|8	7
ORF1b:2196	E	E:3|7	10
S:19	T R I	T:3|7, R:3|7, I:2|8	4
S:24	L -	L:2|8, -:10|0	2
S:25	P -	P:2|8, -:10|0	2
S:26	P -	P:2|8, -:10|0	2
S:27	A -	A:3|7, -:10|0	3
S:67	A V	A:3|7, V:3|7	8
S:68	I -	I:2|8, -:10|0	2
S:69	H -	H:5|5, -:10|0	5
S:70	V -	V:3|7, -:10|0	3
S:142	G D	G:3|7, D:4|6	5
S:144	Y -	Y:3|7, -:10|0	3
S:156	E -	E:3|7, -:10|0	3
S:157	F -	F:2|8, -:10|0	2
S:158	R -	R:3|7, -:10|0	3
S:211	N -	N:2|8, -:10|0	2
S:212	L -	L:2|8, -:10|0	2
S:213	V G E	V:3|7, G:3|7, E:3|7	3
S:339	G D H	G:3|7, D:4|6, H:5|5	2
S:346	R K T	R:3|7, K:4|6, T:3|7	6
S:371	S F	S:3|7, F:2|8	5
S:373	S P	S:3|7, P:2|8	7
S:375	S F	S:3|7, F:2|8	5
S:376	T A	T:3|7, A:3|7	8
S:405	D N	D:4|6, N:2|8	8
S:408	R S	R:3|7, S:3|7	6
S:417	K N	K:4|6, N:2|8	6
S:440	N K	N:2|8, K:4|6	6
S:446	G S	G:3|7, S:3|7	8
S:452	L R	L:2|8, R:3|7	5
S:477	S N	S:3|7, N:2|8	9
S:478	T K	T:3|7, K:4|6	7
S:484	E A	E:3|7, A:3|7	4
S:486	F V P	F:2|8, V:3|7, P:2|8	5
S:493	Q R	Q:1|9, R:3|7	8
S:498	Q R	Q:1|9, R:3|7	8
S:501	N Y	N:2|8, Y:3|7	7
S:505	Y H	Y:3|7, H:5|5	8
S:547	T K	T:3|7, K:4|6	7
S:655	H Y	H:5|5, Y:3|7	8
S:679	N K	N:2|8, K:4|6	6
S:681	P R H	P:2|8, R:3|7, H:5|5	3
S:764	N K	N:2|8, K:4|6	6
S:796	D Y	D:4|6, Y:3|7	5
S:856	N K	N:2|8, K:4|6	6
S:950	D N	D:4|6, N:2|8	8
S:954	Q H	Q:1|9, H:5|5	6
S:969	N K	N:2|8, K:4|6	6
S:981	L F	L:2|8, F:2|8	8
S:1146	D	D:4|6	10
ORF3a:8	F	F:2|8	10
ORF3a:26	S L	S:3|7, L:2|8	5
ORF3a:64	T	T:3|7	10
ORF3a:223	T I	T:3|7, I:2|8	7
E:9	T I	T:3|7, I:2|8	7
M:3	D G N	D:4|6, G:3|7, N:2|8	5
M:19	Q E	Q:1|9, E:3|7	8
M:63	A T	A:3|7, T:3|7	8
M:82	I T	I:2|8, T:3|7	7
M:112	F	F:2|8	10
ORF6:20	R	R:3|7	10
ORF6:61	D L	D:4|6, L:2|8	4
ORF7a:82	V A	V:3|7, A:3|7	8
ORF7a:120	T I	T:3|7, I:2|8	7
ORF7b:18	L	L:2|8	10
ORF7b:40	T I	T:3|7, I:2|8	7
ORF8:119	D -	D:4|6, -:10|0	4
ORF8:120	F -	F:2|8, -:10|0	2
N:13	P L	P:2|8, L:2|8	6
N:30	G -	G:3|7, -:10|0	3
N:31	E -	E:3|7, -:10|0	3
N:32	R -	R:3|7, -:10|0	3
N:33	S -	S:3|7, -:10|0	3
N:63	D G	D:4|6, G:3|7	5
N:203	R M K	R:3|7, M:1|9, K:4|6	6
N:204	G R	G:3|7, R:3|7	4
N:215	G C	G:3|7, C:2|8	9
N:377	D Y	D:4|6, Y:3|7	5
N:413	S R	S:3|7, R:3|7	6

## Sheet: Dataset_1_Omicron
Position at Proteome / Protein:Position (Gene)	Amino Acids present at combination	Residue:Num.Yes|Num.No	Method_1 Conservation Score
ORF1a:135	S R	S:3|7, R:3|7	6
ORF1a:842	T I	T:3|7, I:2|8	7
ORF1a:856	K	K:4|6	10
ORF1a:1306	A	A:3|7	10
ORF1a:1307	G S	G:3|7, S:3|7	8
ORF1a:1352	A	A:3|7	10
ORF1a:1707	A	A:3|7	10
ORF1a:2046	P	P:2|8	10
ORF1a:2083	S	S:3|7	10
ORF1a:2084	L	L:2|8	10
ORF1a:2287	P	P:2|8	10
ORF1a:2710	A	A:3|7	10
ORF1a:2907	D	D:4|6	10
ORF1a:2930	V	V:3|7	10
ORF1a:3027	L F	L:2|8, F:2|8	8
ORF1a:3053	V	V:3|7	10
ORF1a:3090	T I	T:3|7, I:2|8	7
ORF1a:3201	L F	L:2|8, F:2|8	8
ORF1a:3255	T I	T:3|7, I:2|8	7
ORF1a:3311	D	D:4|6	10
ORF1a:3394	R	R:3|7	10
ORF1a:3395	P H	P:2|8, H:5|5	3
ORF1a:3646	T	T:3|7	10
ORF1a:3674	L	L:2|8	10
ORF1a:3675	S -	S:3|7, -:10|0	3
ORF1a:3676	G -	G:3|7, -:10|0	3
ORF1a:3677	F -	F:2|8, -:10|0	2
ORF1a:3689	V	V:3|7	10
ORF1a:3758	I	I:2|8	10
ORF1a:3965	E	E:3|7	10
ORF1a:4205	I	I:2|8	10
ORF1a:4310	V	V:3|7	10
ORF1b:591	N	N:2|8	10
ORF1b:662	G S	G:3|7, S:3|7	8
ORF1b:749	L	L:2|8	10
ORF1b:1000	P	P:2|8	10
ORF1b:1315	R C	R:3|7, C:2|8	5
ORF1b:1566	I V	I:2|8, V:3|7	9
ORF1b:1918	A	A:3|7	10
ORF1b:2163	T I	T:3|7, I:2|8	7
ORF1b:2196	E	E:3|7	10
S:19	T I	T:3|7, I:2|8	7
S:24	L -	L:2|8, -:10|0	2
S:25	P -	P:2|8, -:10|0	2
S:26	P -	P:2|8, -:10|0	2
S:27	A -	A:3|7, -:10|0	3
S:67	A	A:3|7	10
S:68	I -	I:2|8, -:10|0	2
S:69	H -	H:5|5, -:10|0	5
S:70	V -	V:3|7, -:10|0	3
S:142	G D	G:3|7, D:4|6	5
S:144	Y -	Y:3|7, -:10|0	3
S:156	E	E:3|7	10
S:157	F	F:2|8	10
S:158	R	R:3|7	10
S:211	N	N:2|8	10
S:212	L	L:2|8	10
S:213	V G E	V:3|7, G:3|7, E:3|7	3
S:339	G D H	G:3|7, D:4|6, H:5|5	2
S:346	R T	R:3|7, T:3|7	6
S:371	S F	S:3|7, F:2|8	5
S:373	S P	S:3|7, P:2|8	7
S:375	S F	S:3|7, F:2|8	5
S:376	T A	T:3|7, A:3|7	8
S:405	D N	D:4|6, N:2|8	8
S:408	R S	R:3|7, S:3|7	6
S:417	K N	K:4|6, N:2|8	6
S:440	N K	N:2|8, K:4|6	6
S:446	G S	G:3|7, S:3|7	8
S:452	L R	L:2|8, R:3|7	5
S:477	S N	S:3|7, N:2|8	9
S:478	T K	T:3|7, K:4|6	7
S:484	E A	E:3|7, A:3|7	4
S:486	F V P	F:2|8, V:3|7, P:2|8	5
S:493	Q R	Q:1|9, R:3|7	8
S:498	Q R	Q:1|9, R:3|7	8
S:501	N Y	N:2|8, Y:3|7	7
S:505	Y H	Y:3|7, H:5|5	8
S:547	T	T:3|7	10
S:655	H Y	H:5|5, Y:3|7	8
S:679	N K	N:2|8, K:4|6	6
S:681	P H	P:2|8, H:5|5	3
S:764	N K	N:2|8, K:4|6	6
S:796	D Y	D:4|6, Y:3|7	5
S:856	N	N:2|8	10
S:950	D	D:4|6	10
S:954	Q H	Q:1|9, H:5|5	6
S:969	N K	N:2|8, K:4|6	6
S:981	L	L:2|8	10
S:1146	D	D:4|6	10
ORF3a:8	F	F:2|8	10
ORF3a:26	S	S:3|7	10
ORF3a:64	T	T:3|7	10
ORF3a:223	T I	T:3|7, I:2|8	7
E:9	T I	T:3|7, I:2|8	7
M:3	D N	D:4|6, N:2|8	8
M:19	Q E	Q:1|9, E:3|7	8
M:63	A T	A:3|7, T:3|7	8
M:82	I	I:2|8	10
M:112	F	F:2|8	10
ORF6:20	R	R:3|7	10
ORF6:61	D L	D:4|6, L:2|8	4
ORF7a:82	V	V:3|7	10
ORF7a:120	T	T:3|7	10
ORF7b:18	L	L:2|8	10
ORF7b:40	T	T:3|7	10
ORF8:119	D	D:4|6	10
ORF8:120	F	F:2|8	10
N:13	P L	P:2|8, L:2|8	6
N:30	G -	G:3|7, -:10|0	3
N:31	E -	E:3|7, -:10|0	3
N:32	R -	R:3|7, -:10|0	3
N:33	S -	S:3|7, -:10|0	3
N:63	D	D:4|6	10
N:203	R K	R:3|7, K:4|6	9
N:204	G R	G:3|7, R:3|7	4
N:215	G	G:3|7	10
N:377	D	D:4|6	10
N:413	S R	S:3|7, R:3|7	6
