# Supplementary material for: Unlocking the puzzle: non-defining mutations in SARS-CoV-2 proteome may affect vaccine effectiveness
Source: Front Public Health. 2024 Aug 15;12:1386596. doi: 10.3389/fpubh.2024.1386596 (PMC11369981; doi:10.3389/fpubh.2024.1386596)
Supplement: Supplementary file 19 [file Data_Sheet_1.CSV]

GISAIDID	SampleID	Age	Sex	Lineage	CollectionDate	CompleteVaccinated	CompleteVaccinatedOmicron2	Location	VaccinatedBeforeInfected	VaccineDate	VaccineDoses	VaccineType	DaysSinceVaccine	Clade	Unnamed: 15
hCoV-19/Spain/CT-HUGTiPM079FP2A10/2022	EPI_ISL_10116548	9	F	BA.1.1.1	2022-02-09	False	False	Europe / Spain / Catalunya / Badalona	No					21K (Omicron)
hCoV-19/Spain/CT-HUGTiPM079FP2A11/2022	EPI_ISL_10116549	55	F	BA.1.1.1	2022-02-10	False	False	Europe / Spain / Catalunya / Sant Quirze Del Valles	No					21K (Omicron)
hCoV-19/Spain/CT-HUGTiPM079FP2A12/2022	EPI_ISL_10116550	90	F	BA.1.17	2022-02-04	True	True	Europe / Spain / Catalunya / Sant Cugat Del Valles	Yes	21/09/2021	3	pfizer	136	21K (Omicron)
hCoV-19/Spain/CT-HUGTiPM079FP2A2/2022	EPI_ISL_10116551	26	F	BA.1.1	2022-02-07	False	False	Europe / Spain / Catalunya / Mataro	No					21K (Omicron)
hCoV-19/Spain/CT-HUGTiPM079FP2A3/2022	EPI_ISL_10116552	90	M	BA.1.1	2022-02-07	False	False	Europe / Spain / Catalunya / El Masnou	No					21K (Omicron)
hCoV-19/Spain/CT-HUGTiPM079FP2A4/2022	EPI_ISL_10116553	68	M	BA.1.17	2022-02-08	False	False	Europe / Spain / Catalunya / Montornes Del Valles	No					21K (Omicron)
hCoV-19/Spain/CT-HUGTiPM079FP2A5/2022	EPI_ISL_10116554	22	M	BA.2.9	2022-02-10	False	False	Europe / Spain / Catalunya / Badalona	No					21L (Omicron)
hCoV-19/Spain/CT-HUGTiPM079FP2A6/2022	EPI_ISL_10116555	52	F	BA.1.1	2022-02-10	False	False	Europe / Spain / Catalunya / Terrassa	No					21K (Omicron)
hCoV-19/Spain/CT-HUGTiPM079FP2A8/2022	EPI_ISL_10116556	77	M	BA.1.1.1	2022-02-10	False	False	Europe / Spain / Catalunya / Badalona	No					21K (Omicron)
hCoV-19/Spain/CT-HUGTiPM079FP2A9/2022	EPI_ISL_10116557	47	F	BA.1	2022-02-10	False	False	Europe / Spain / Catalunya / Badalona	No					21K (Omicron)
hCoV-19/Spain/CT-HUGTiPM079FP2B1/2022	EPI_ISL_10116558	78	M	BA.1.18	2022-02-07	False	False	Europe / Spain / Catalunya / Badalona	No					21K (Omicron)
hCoV-19/Spain/CT-HUGTiPM079FP2B11/2021	EPI_ISL_10116560	92	F	AY.122	2021-11-28	True	True	Europe / Spain / Catalunya / Badalona	Yes	25/11/2021	3	pfizer	3	21J (Delta)
hCoV-19/Spain/CT-HUGTiPM079FP2B12/2022	EPI_ISL_10116561	91	F	BA.1.15	2022-02-04	True	True	Europe / Spain / Catalunya / Les Fonts	Yes	24/09/2021	3	pfizer	133	21K (Omicron)
hCoV-19/Spain/CT-HUGTiPM079FP2B3/2022	EPI_ISL_10116563	65	M	BA.2.9	2022-02-10	False	False	Europe / Spain / Catalunya / Montgat	No					21L (Omicron)
hCoV-19/Spain/CT-HUGTiPM079FP2B4/2022	EPI_ISL_10116564	41	F	BA.1.17.2	2022-02-08	False	False	Europe / Spain / Catalunya / Montgat	No					21K (Omicron)
hCoV-19/Spain/CT-HUGTiPM079FP2B5/2022	EPI_ISL_10116565	72	F	BA.1.1.1	2022-02-10	False	False	Europe / Spain / Catalunya / Badalona	No					21K (Omicron)
hCoV-19/Spain/CT-HUGTiPM079FP2B6/2022	EPI_ISL_10116566	71	F	BA.1.1.1	2022-02-10	False	False	Europe / Spain / Catalunya / Arenys De Mar	No					21K (Omicron)
hCoV-19/Spain/CT-HUGTiPM079FP2B8/2022	EPI_ISL_10116567	92	F	BA.1.1	2022-02-10	False	False	Europe / Spain / Catalunya / Santa Perpetua De Mogoda	No					21K (Omicron)
hCoV-19/Spain/CT-HUGTiPM079FP2B9/2022	EPI_ISL_10116568	44	F	BA.1.17	2022-02-10	False	False	Europe / Spain / Catalunya / Parets Del Valles	No					21K (Omicron)
hCoV-19/Spain/CT-HUGTiPM079FP2C1/2022	EPI_ISL_10116569	42	F	BA.1.1	2022-02-07	False	False	Europe / Spain / Catalunya / L?ametlla Del Valles	No					21K (Omicron)
hCoV-19/Spain/CT-HUGTiPM079FP2C10/2022	EPI_ISL_10116570	54	F	BA.1.17	2022-02-09	False	False	Europe / Spain / Catalunya / Barcelona	No					21K (Omicron)
hCoV-19/Spain/CT-HUGTiPM079FP2C11/2021	EPI_ISL_10116571	72	M	AY.43	2021-12-13	True	True	Europe / Spain / Catalunya / Cerdanyola Del Valles	Yes	03/12/2021	3	pfizer	10	21J (Delta)
hCoV-19/Spain/CT-HUGTiPM079FP2C12/2022	EPI_ISL_10116572	85	F	BA.1.15	2022-02-04	False	True	Europe / Spain / Catalunya / Terrassa	Yes	10/03/2021	2	pfizer	331	21K (Omicron)
hCoV-19/Spain/CT-HUGTiPM079FP2C2/2022	EPI_ISL_10116573	96	F	BA.1.1	2022-02-07	False	False	Europe / Spain / Catalunya / Barcelona	No					21K (Omicron)
hCoV-19/Spain/CT-HUGTiPM079FP2C3/2022	EPI_ISL_10116574	99	F	BA.1.1	2022-02-07	False	False	Europe / Spain / Catalunya / El Masnou	No					21K (Omicron)
hCoV-19/Spain/CT-HUGTiPM079FP2C4/2022	EPI_ISL_10116575	7	M	BA.1.1	2022-02-08	False	False	Europe / Spain / Catalunya / Arenys De Mar	No					21K (Omicron)
hCoV-19/Spain/CT-HUGTiPM079FP2C5/2022	EPI_ISL_10116576	45	F	BA.1	2022-02-10	False	False	Europe / Spain / Catalunya / Badalona	No					21K (Omicron)
hCoV-19/Spain/CT-HUGTiPM079FP2C6/2022	EPI_ISL_10116577	36	M	BA.1.1	2022-02-08	False	False	Europe / Spain / Catalunya / Badalona	No					21K (Omicron)
hCoV-19/Spain/CT-HUGTiPM079FP2C8/2022	EPI_ISL_10116578	72	F	BA.1.17	2022-02-10	False	False	Europe / Spain / Catalunya / Tiana	No					21K (Omicron)
hCoV-19/Spain/CT-HUGTiPM079FP2C9/2022	EPI_ISL_10116579	14	F	BA.1.17	2022-02-09	False	False	Europe / Spain / Catalunya / Badalona	No					21K (Omicron)
hCoV-19/Spain/CT-HUGTiPM079FP2D1/2022	EPI_ISL_10116580	49	M	BA.1	2022-02-07	False	False	Europe / Spain / Catalunya / Badalona	No					21K (Omicron)
hCoV-19/Spain/CT-HUGTiPM079FP2D10/2022	EPI_ISL_10116581	85	M	BA.1.1.1	2022-02-09	False	False	Europe / Spain / Catalunya / Barcelona	No					21K (Omicron)
hCoV-19/Spain/CT-HUGTiPM079FP2D11/2022	EPI_ISL_10116582	85	M	BA.1	2022-02-07	True	True	Europe / Spain / Catalunya / Sant Quirze Del Valles	Yes	07/10/2021	3	pfizer	123	21K (Omicron)
hCoV-19/Spain/CT-HUGTiPM079FP2D12/2022	EPI_ISL_10116583	39	F	BA.1.17	2022-02-08	False	False	Europe / Spain / Catalunya / Badalona	No					21K (Omicron)
hCoV-19/Spain/CT-HUGTiPM079FP2D2/2022	EPI_ISL_10116584	48	F	BA.1.17.2	2022-02-07	False	False	Europe / Spain / Catalunya / La Llagosta	No					21K (Omicron)
hCoV-19/Spain/CT-HUGTiPM079FP2D3/2022	EPI_ISL_10116585	48	F	BA.1.1.1	2022-02-07	False	False	Europe / Spain / Catalunya / Barcelona	No					21K (Omicron)
hCoV-19/Spain/CT-HUGTiPM079FP2D4/2022	EPI_ISL_10116586	92	F	BA.1.1.1	2022-02-08	False	False	Europe / Spain / Catalunya / Barcelona	No					21K (Omicron)
hCoV-19/Spain/CT-HUGTiPM079FP2D5/2022	EPI_ISL_10116587	92	F	BA.1.1	2022-02-10	False	False	Europe / Spain / Catalunya / Tiana	No					21K (Omicron)
hCoV-19/Spain/CT-HUGTiPM079FP2D6/2022	EPI_ISL_10116588	78	M	BA.1.1	2022-02-10	False	False	Europe / Spain / Catalunya / Arenys De Mar	No					21K (Omicron)
hCoV-19/Spain/CT-HUGTiPM079FP2D8/2022	EPI_ISL_10116589	50	M	BA.1.17.2	2022-02-10	False	False	Europe / Spain / Catalunya / Sant Andreu De Llavaneres	No					21K (Omicron)
hCoV-19/Spain/CT-HUGTiPM079FP2D9/2022	EPI_ISL_10116590	72	M	BA.1.1	2022-02-09	False	False	Europe / Spain / Catalunya / La Garriga	No					21K (Omicron)
hCoV-19/Spain/CT-HUGTiPM079FP2E1/2022	EPI_ISL_10116591	44	M	BA.1.1.1	2022-02-07	False	False	Europe / Spain / Catalunya / Sant Celoni	No					21K (Omicron)
hCoV-19/Spain/CT-HUGTiPM079FP2E10/2022	EPI_ISL_10116592	44	F	BA.1.17.2	2022-02-09	False	False	Europe / Spain / Catalunya / Cornella De Llobregat	No					21K (Omicron)
hCoV-19/Spain/CT-HUGTiPM079FP2E12/2022	EPI_ISL_10116593	51	M	BA.2	2022-02-09	False	False	Europe / Spain / Catalunya / Badalona	No					21L (Omicron)
hCoV-19/Spain/CT-HUGTiPM079FP2E2/2022	EPI_ISL_10116594	67	F	BA.1.1	2022-02-07	False	False	Europe / Spain / Catalunya / Santa Coloma De Gramenet	No					21K (Omicron)
hCoV-19/Spain/CT-HUGTiPM079FP2E3/2022	EPI_ISL_10116595	62	M	BA.1.1	2022-02-08	False	False	Europe / Spain / Catalunya / Badalona	No					21K (Omicron)
hCoV-19/Spain/CT-HUGTiPM079FP2E4/2022	EPI_ISL_10116596	37	M	BA.1.1	2022-02-08	False	False	Europe / Spain / Catalunya / Granollers	No					21K (Omicron)
hCoV-19/Spain/CT-HUGTiPM079FP2E5/2022	EPI_ISL_10116597	29	F	BA.1.1.1	2022-02-09	False	False	Europe / Spain / Catalunya / Premia De Mar	No					21K (Omicron)
hCoV-19/Spain/CT-HUGTiPM079FP2E6/2022	EPI_ISL_10116598	51	F	BA.1.1	2022-02-10	False	False	Europe / Spain / Catalunya / Llinars Del Valles	No					21K (Omicron)
hCoV-19/Spain/CT-HUGTiPM079FP2E8/2022	EPI_ISL_10116599	9	M	BA.1.1	2022-02-10	False	False	Europe / Spain / Catalunya / Mataro	No					21K (Omicron)
hCoV-19/Spain/CT-HUGTiPM079FP2E9/2022	EPI_ISL_10116600	49	F	BA.1.1	2022-02-09	False	False	Europe / Spain / Catalunya / Granollers	No					21K (Omicron)
hCoV-19/Spain/CT-HUGTiPM079FP2F1/2022	EPI_ISL_10116601	46	F	BA.1.17	2022-02-07	False	False	Europe / Spain / Catalunya / Premia De Mar	No					21K (Omicron)
hCoV-19/Spain/CT-HUGTiPM079FP2F10/2022	EPI_ISL_10116602	59	M	BA.1.17	2022-02-09	False	False	Europe / Spain / Catalunya / La Roca Del Valles	No					21K (Omicron)
hCoV-19/Spain/CT-HUGTiPM079FP2F11/2022	EPI_ISL_10116603	57	M	BA.1	2022-02-09	False	False	Europe / Spain / Catalunya / Rubi	No					21K (Omicron)
hCoV-19/Spain/CT-HUGTiPM079FP2F12/2022	EPI_ISL_10116604	26	M	BA.2	2022-02-09	False	False	Europe / Spain / Catalunya / Terrassa	No					21L (Omicron)
hCoV-19/Spain/CT-HUGTiPM079FP2F2/2022	EPI_ISL_10116605	76	F	BA.1.1	2022-02-07	False	False	Europe / Spain / Catalunya / Vilassar De Dalt	No					21K (Omicron)
hCoV-19/Spain/CT-HUGTiPM079FP2F3/2022	EPI_ISL_10116606	43	F	BA.1.17	2022-02-08	False	False	Europe / Spain / Catalunya / Badalona	No					21K (Omicron)
hCoV-19/Spain/CT-HUGTiPM079FP2F4/2022	EPI_ISL_10116607	76	M	BA.1.1.1	2022-02-08	False	False	Europe / Spain / Catalunya / Santa Coloma De Gramenet	No					21K (Omicron)
hCoV-19/Spain/CT-HUGTiPM079FP2F5/2022	EPI_ISL_10116608	27	M	BA.1.17	2022-02-10	False	False	Europe / Spain / Catalunya / Granollers	No					21K (Omicron)
hCoV-19/Spain/CT-HUGTiPM079FP2F6/2022	EPI_ISL_10116609	86	F	BA.1.1	2022-02-10	False	False	Europe / Spain / Catalunya / Canet De Mar	No					21K (Omicron)
hCoV-19/Spain/CT-HUGTiPM079FP2F8/2022	EPI_ISL_10116610	63	F	AY.25	2022-02-10	False	False	Europe / Spain / Catalunya / Sabadell	No					21J (Delta)
hCoV-19/Spain/CT-HUGTiPM079FP2F9/2022	EPI_ISL_10116611	78	M	BA.1	2022-02-09	False	False	Europe / Spain / Catalunya / Badalona	No					21K (Omicron)
hCoV-19/Spain/CT-HUGTiPM079FP2G1/2022	EPI_ISL_10116612	12	M	BA.1	2022-02-07	False	False	Europe / Spain / Catalunya / Sant Celoni	No					21K (Omicron)
hCoV-19/Spain/CT-HUGTiPM079FP2G10/2022	EPI_ISL_10116613	43	F	BA.1	2022-02-09	False	False	Europe / Spain / Catalunya / Cerdanyola Del Valles	No					21K (Omicron)
hCoV-19/Spain/CT-HUGTiPM079FP2G11/2022	EPI_ISL_10116614	61	F	BA.1.17	2022-02-02	True	True	Europe / Spain / Catalunya / Rubi	Yes	15/10/2021	3	moderna	110	21K (Omicron)
hCoV-19/Spain/CT-HUGTiPM079FP2G2/2022	EPI_ISL_10116615	18	M	BA.1.1	2022-02-07	False	False	Europe / Spain / Catalunya / Sant Pere De Vilamajor	No					21K (Omicron)
hCoV-19/Spain/CT-HUGTiPM079FP2G3/2022	EPI_ISL_10116616	2	F	BA.1.15.1	2022-02-08	False	False	Europe / Spain / Catalunya / Badalona	No					21K (Omicron)
hCoV-19/Spain/CT-HUGTiPM079FP2G4/2022	EPI_ISL_10116617	44	M	BA.1.17	2022-02-08	False	False	Europe / Spain / Catalunya / Badalona	No					21K (Omicron)
hCoV-19/Spain/CT-HUGTiPM079FP2G5/2022	EPI_ISL_10116618	31	M	BA.1	2022-02-09	False	False	Europe / Spain / Catalunya / Badalona	No					21K (Omicron)
hCoV-19/Spain/CT-HUGTiPM079FP2G6/2022	EPI_ISL_10116619	72	F	BA.1.1	2022-02-10	False	False	Europe / Spain / Catalunya / Cabrils	No					21K (Omicron)
hCoV-19/Spain/CT-HUGTiPM079FP2G8/2022	EPI_ISL_10116620	44	M	BA.1.17	2022-02-10	False	False	Europe / Spain / Catalunya / Badalona	No					21K (Omicron)
hCoV-19/Spain/CT-HUGTiPM079FP2G9/2022	EPI_ISL_10116621	69	M	BA.1	2022-02-09	False	False	Europe / Spain / Catalunya / Badalona	No					21K (Omicron)
hCoV-19/Spain/CT-HUGTiPM079FP2H10/2022	EPI_ISL_10116622	47	M	BA.1.17	2022-02-09	False	False	Europe / Spain / Catalunya / Palau-Solita I Plegamans	No					21K (Omicron)
hCoV-19/Spain/CT-HUGTiPM079FP2H2/2022	EPI_ISL_10116623	42	M	BA.1.17.2	2022-02-07	False	False	Europe / Spain / Catalunya / Aiguafreda	No					21K (Omicron)
hCoV-19/Spain/CT-HUGTiPM079FP2H3/2022	EPI_ISL_10116624	27	F	BA.1.17	2022-02-08	False	False	Europe / Spain / Catalunya / Mollet Del Valles	No					21K (Omicron)
hCoV-19/Spain/CT-HUGTiPM079FP2H4/2022	EPI_ISL_10116625	28	F	BA.1.1	2022-02-08	False	False	Europe / Spain / Catalunya / Parets Del Valles	No					21K (Omicron)
hCoV-19/Spain/CT-HUGTiPM079FP2H5/2022	EPI_ISL_10116626	72	F	BA.1.17	2022-02-10	False	False	Europe / Spain / Catalunya / Arenys De Munt	No					21K (Omicron)
hCoV-19/Spain/CT-HUGTiPM079FP2H6/2022	EPI_ISL_10116627	81	F	BA.1.1	2022-02-10	False	False	Europe / Spain / Catalunya / Arenys De Mar	No					21K (Omicron)
hCoV-19/Spain/CT-HUGTiPM079FP2H8/2022	EPI_ISL_10116628	99	F	BA.1	2022-02-10	False	False	Europe / Spain / Catalunya / Barcelona	No					21K (Omicron)
hCoV-19/Spain/CT-HUGTiPM079FP2H9/2022	EPI_ISL_10116629	38	F	BA.1.17	2022-02-09	False	False	Europe / Spain / Catalunya / Caldes De Montbui	No					21K (Omicron)
hCoV-19/Spain/CT-HUJT-RB31344/2022	EPI_ISL_10190208	32	F	BA.1	2022-02-04			Europe / Spain / Catalunya / Girona						21K (Omicron)
hCoV-19/Spain/CT-HUJT-RB31354/2022	EPI_ISL_10190213	41	M	BA.1.17	2022-02-02			Europe / Spain / Catalunya / Girona						21K (Omicron)
hCoV-19/Spain/CT-HUJT-RB31359/2022	EPI_ISL_10190215	56	F	BA.1.1	2022-02-04			Europe / Spain / Catalunya / Girona						21K (Omicron)
hCoV-19/Spain/CT-HUJT-RB31374/2022	EPI_ISL_10190221	38	F	BA.1.1	2022-02-07			Europe / Spain / Catalunya / Girona						21K (Omicron)
hCoV-19/Spain/CT-HUJT-RB31390/2022	EPI_ISL_10190227	29	M	BA.1.1.1	2022-02-07			Europe / Spain / Catalunya / Girona						21K (Omicron)
hCoV-19/Spain/CT-HUJT-RB31401/2022	EPI_ISL_10190232	74	M	BA.1.1.1	2022-02-08			Europe / Spain / Catalunya / Girona						21K (Omicron)
hCoV-19/Spain/CT-HUJT-RB31418/2022	EPI_ISL_10190238	33	F	BA.1.1.1	2022-02-09			Europe / Spain / Catalunya / Girona						21K (Omicron)
hCoV-19/Spain/CT-HUGTiPM080UR8A1/2022	EPI_ISL_10226831	33	F	BA.1.1.1	2022-02-11	False	False	Europe / Spain / Catalunya / Sant Adria De Besos	No					21K (Omicron)
hCoV-19/Spain/CT-HUGTiPM080UR8A10/2022	EPI_ISL_10226833	73	M	BA.1.7	2022-02-14	False	False	Europe / Spain / Catalunya / Badalona	No					21K (Omicron)
hCoV-19/Spain/CT-HUGTiPM080UR8A11/2022	EPI_ISL_10226834	75	M	BA.1.1	2022-02-14	True	True	Europe / Spain / Catalunya / Corro D?avall	Yes	26/11/2021	3	moderna	80	21K (Omicron)
hCoV-19/Spain/CT-HUGTiPM080UR8A12/2022	EPI_ISL_10226836	95	F	BA.1.17	2022-02-07	True	True	Europe / Spain / Catalunya / Terrassa	Yes	29/10/2021	3	pfizer	101	21K (Omicron)
hCoV-19/Spain/CT-HUGTiPM080UR8A2/2022	EPI_ISL_10226837	29	F	BA.1.1	2022-02-11	False	False	Europe / Spain / Catalunya / Premia De Mar	No					21K (Omicron)
hCoV-19/Spain/CT-HUGTiPM080UR8A3/2022	EPI_ISL_10226838	46	F	BA.1.1.1	2022-02-11	False	False	Europe / Spain / Catalunya / Premia De Mar	No					21K (Omicron)
hCoV-19/Spain/CT-HUGTiPM080UR8A4/2022	EPI_ISL_10226840	0	M	BA.1	2022-02-11	False	False	Europe / Spain / Catalunya	No					21K (Omicron)
hCoV-19/Spain/CT-HUGTiPM080UR8A5/2022	EPI_ISL_10226842	73	M	BA.1.1	2022-02-11	False	False	Europe / Spain / Catalunya / El Masnou	No					21K (Omicron)
hCoV-19/Spain/CT-HUGTiPM080UR8A6/2022	EPI_ISL_10226844	35	F	BA.1.17	2022-02-11	False	False	Europe / Spain / Catalunya / Vilassar De Mar	No					21K (Omicron)
hCoV-19/Spain/CT-HUGTiPM080UR8A7/2022	EPI_ISL_10226846	101	M	BA.1	2022-02-11	False	False	Europe / Spain / Catalunya / Vilassar De Dalt	No					21K (Omicron)
hCoV-19/Spain/CT-HUGTiPM080UR8A8/2022	EPI_ISL_10226848	36	M	BA.1.15	2022-02-13	False	False	Europe / Spain / Catalunya / Pineda De Mar	No					21K (Omicron)
hCoV-19/Spain/CT-HUGTiPM080UR8A9/2022	EPI_ISL_10226850	60	F	BA.1.17	2022-02-14	False	False	Europe / Spain / Catalunya / Alella	No					21K (Omicron)
hCoV-19/Spain/CT-HUGTiPM080UR8B1/2022	EPI_ISL_10226852	69	F	BA.1	2022-02-11	False	False	Europe / Spain / Catalunya / Mollet Del Valles	No					21K (Omicron)
hCoV-19/Spain/CT-HUGTiPM080UR8B10/2022	EPI_ISL_10226855	90	F	BA.1.1	2022-02-14	False	False	Europe / Spain / Catalunya / Badalona	No					21K (Omicron)
hCoV-19/Spain/CT-HUGTiPM080UR8B11/2022	EPI_ISL_10226857	50	F	BA.1.1	2022-02-07	False	True	Europe / Spain / Catalunya / Terrassa	Yes	31/01/2021	2	pfizer	372	21K (Omicron)
hCoV-19/Spain/CT-HUGTiPM080UR8B12/2022	EPI_ISL_10226859	96	F	BA.1.17	2022-02-08	True	True	Europe / Spain / Catalunya / Rubi	Yes	21/09/2021	3	pfizer	140	21K (Omicron)
hCoV-19/Spain/CT-HUGTiPM080UR8B2/2022	EPI_ISL_10226861	79	F	BA.1.17	2022-02-11	False	False	Europe / Spain / Catalunya / Alella	No					21K (Omicron)
hCoV-19/Spain/CT-HUGTiPM080UR8B3/2022	EPI_ISL_10226865	36	F	BA.1.17	2022-02-11	False	False	Europe / Spain / Catalunya / Premia De Mar	No					21K (Omicron)
hCoV-19/Spain/CT-HUGTiPM080UR8B4/2022	EPI_ISL_10226868	40	F	BA.1.1	2022-02-12	False	False	Europe / Spain / Catalunya / Esparreguera	No					21K (Omicron)
hCoV-19/Spain/CT-HUGTiPM080UR8B5/2022	EPI_ISL_10226870	62	M	BA.1.1	2022-02-11	False	False	Europe / Spain / Catalunya / Caldes D?estrac	No					21K (Omicron)
hCoV-19/Spain/CT-HUGTiPM080UR8B6/2022	EPI_ISL_10226872	88	F	BA.1.1.1	2022-02-11	False	False	Europe / Spain / Catalunya / Parets Del Valles	No					21K (Omicron)
hCoV-19/Spain/CT-HUGTiPM080UR8B7/2022	EPI_ISL_10226873	19	F	BA.1.17	2022-02-11	False	False	Europe / Spain / Catalunya / Tiana	No					21K (Omicron)
hCoV-19/Spain/CT-HUGTiPM080UR8B8/2022	EPI_ISL_10226875	76	M	BA.1.1.1	2022-02-12	False	False	Europe / Spain / Catalunya / Barcelona	No					21K (Omicron)
hCoV-19/Spain/CT-HUGTiPM080UR8B9/2022	EPI_ISL_10226877	49	M	BA.2.9	2022-02-14	False	False	Europe / Spain / Catalunya / Arenys De Munt	No					21L (Omicron)
hCoV-19/Spain/CT-HUGTiPM080UR8C1/2022	EPI_ISL_10226879	90	F	BA.1.1.1	2022-02-11	False	False	Europe / Spain / Catalunya / Arenys De Munt	No					21K (Omicron)
hCoV-19/Spain/CT-HUGTiPM080UR8C10/2022	EPI_ISL_10226881	76	M	BA.1.1.1	2022-02-14	False	False	Europe / Spain / Catalunya / Premia De Dalt	No					21K (Omicron)
hCoV-19/Spain/CT-HUGTiPM080UR8C11/2022	EPI_ISL_10226883	92	F	BA.1.17	2022-02-04	True	True	Europe / Spain / Catalunya / Esplugues De Llobregat	Yes	26/11/2021	3	pfizer	70	21K (Omicron)
hCoV-19/Spain/CT-HUGTiPM080UR8C12/2022	EPI_ISL_10226886	63	F	BA.1	2022-02-08	True	True	Europe / Spain / Catalunya / Sabadell	Yes	28/12/2021	3	pfizer	42	21K (Omicron)
hCoV-19/Spain/CT-HUGTiPM080UR8C2/2022	EPI_ISL_10226888	50	M	BA.1	2022-02-11	False	False	Europe / Spain / Catalunya / Badalona	No					21K (Omicron)
hCoV-19/Spain/CT-HUGTiPM080UR8C3/2022	EPI_ISL_10226889	67	F	BA.1.7	2022-02-11	False	False	Europe / Spain / Catalunya / Sant Antoni De Vilamajor	No					21K (Omicron)
hCoV-19/Spain/CT-HUGTiPM080UR8C4/2022	EPI_ISL_10226891	75	M	BA.1.17.2	2022-02-12	False	False	Europe / Spain / Catalunya / Caldes De Montbui	No					21K (Omicron)
hCoV-19/Spain/CT-HUGTiPM080UR8C5/2022	EPI_ISL_10226893	91	M	BA.1.1	2022-02-12	False	False	Europe / Spain / Catalunya / Mollet Del Valles	No					21K (Omicron)
hCoV-19/Spain/CT-HUGTiPM080UR8C6/2022	EPI_ISL_10226895	62	M	BA.1	2022-02-11	False	False	Europe / Spain / Catalunya / Vilassar De Dalt	No					21K (Omicron)
hCoV-19/Spain/CT-HUGTiPM080UR8C7/2022	EPI_ISL_10226897	20	F	BA.1	2022-02-11	False	False	Europe / Spain / Catalunya / Badalona	No					21K (Omicron)
hCoV-19/Spain/CT-HUGTiPM080UR8C8/2022	EPI_ISL_10226899	25	F	BA.1.1	2022-02-11	False	False	Europe / Spain / Catalunya / Barcelona	No					21K (Omicron)
hCoV-19/Spain/CT-HUGTiPM080UR8C9/2022	EPI_ISL_10226901	100	M	BA.1.17	2022-02-14	False	False	Europe / Spain / Catalunya / Vilassar De Dalt	No					21K (Omicron)
hCoV-19/Spain/CT-HUGTiPM080UR8D1/2022	EPI_ISL_10226903	66	M	BA.1.17	2022-02-11	False	False	Europe / Spain / Catalunya / Santa Coloma De Gramenet	No					21K (Omicron)
hCoV-19/Spain/CT-HUGTiPM080UR8D10/2022	EPI_ISL_10226904	87	F	BA.1	2022-02-14	False	False	Europe / Spain / Catalunya / Cubelles	No					21K (Omicron)
hCoV-19/Spain/CT-HUGTiPM080UR8D11/2022	EPI_ISL_10226907	63	F	BA.1.1.1	2022-02-07	True	True	Europe / Spain / Catalunya / Sant Cugat Del Valles	Yes	24/09/2021	3	pfizer	136	21K (Omicron)
hCoV-19/Spain/CT-HUGTiPM080UR8D12/2022	EPI_ISL_10226909	85	M	BA.1.1.1	2022-02-09	True	True	Europe / Spain / Catalunya / Sant Cugat Del Valles	Yes	24/09/2021	3	pfizer	138	21K (Omicron)
hCoV-19/Spain/CT-HUGTiPM080UR8D3/2022	EPI_ISL_10226911	58	M	BA.1	2022-02-11	False	False	Europe / Spain / Catalunya / Badalona	No					21K (Omicron)
hCoV-19/Spain/CT-HUGTiPM080UR8D4/2022	EPI_ISL_10226913	66	M	BA.1	2022-02-12	False	False	Europe / Spain / Catalunya / Santa Maria De Martorelle	No					21K (Omicron)
hCoV-19/Spain/CT-HUGTiPM080UR8D5/2022	EPI_ISL_10226915	51		BA.2	2022-02-12	False	False	Europe / Spain / Catalunya / Badalona	No					21L (Omicron)
hCoV-19/Spain/CT-HUGTiPM080UR8D6/2022	EPI_ISL_10226917	30	F	BA.1.1	2022-02-11	False	False	Europe / Spain / Catalunya / Mollet Del Valles	No					21K (Omicron)
hCoV-19/Spain/CT-HUGTiPM080UR8D7/2022	EPI_ISL_10226919	40	M	BA.1.1	2022-02-13	False	False	Europe / Spain / Catalunya / Montcada I Reixac	No					21K (Omicron)
hCoV-19/Spain/CT-HUGTiPM080UR8D8/2022	EPI_ISL_10226921	92	F	BA.1.1	2022-02-12	False	False	Europe / Spain / Catalunya / Parets Del Valles	No					21K (Omicron)
hCoV-19/Spain/CT-HUGTiPM080UR8D9/2022	EPI_ISL_10226922	70	F	BA.1.1	2022-02-14	False	False	Europe / Spain / Catalunya / Premia De Dalt	No					21K (Omicron)
hCoV-19/Spain/CT-HUGTiPM080UR8E1/2022	EPI_ISL_10226924	90	F	BA.1.17	2022-02-11	False	False	Europe / Spain / Catalunya / Santa Coloma De Gramenet	No					21K (Omicron)
hCoV-19/Spain/CT-HUGTiPM080UR8E10/2022	EPI_ISL_10226926	11	M	BA.1.17	2022-02-14	False	False	Europe / Spain / Catalunya / Granollers	No					21K (Omicron)
hCoV-19/Spain/CT-HUGTiPM080UR8E11/2022	EPI_ISL_10226928	70	M	BA.1.17	2022-02-07	True	True	Europe / Spain / Catalunya / Terrassa	Yes	22/09/2021	3	pfizer	138	21K (Omicron)
hCoV-19/Spain/CT-HUGTiPM080UR8E12/2022	EPI_ISL_10226929	93	F	BA.1.1.1	2022-02-10	True	True	Europe / Spain / Catalunya / Sant Cugat Del Valles	Yes	30/11/2021	3	pfizer	72	21K (Omicron)
hCoV-19/Spain/CT-HUGTiPM080UR8E2/2022	EPI_ISL_10226930	46	F	BA.1.1	2022-02-11	False	False	Europe / Spain / Catalunya / Mataro	No					21K (Omicron)
hCoV-19/Spain/CT-HUGTiPM080UR8E3/2022	EPI_ISL_10226931	49	F	BA.1	2022-02-11	False	False	Europe / Spain / Catalunya / Barcelona	No					21K (Omicron)
hCoV-19/Spain/CT-HUGTiPM080UR8E4/2022	EPI_ISL_10226932	33	F	BA.1.18	2022-02-12	False	False	Europe / Spain / Catalunya / Bigues I Riells	No					21K (Omicron)
hCoV-19/Spain/CT-HUGTiPM080UR8E5/2022	EPI_ISL_10226933	37	F	BA.1.1	2022-02-12	False	False	Europe / Spain / Catalunya / Palau-Solita I Plegamans	No					21K (Omicron)
hCoV-19/Spain/CT-HUGTiPM080UR8E6/2022	EPI_ISL_10226934	36	F	BA.1.1	2022-02-11	False	False	Europe / Spain / Catalunya / Badalona	No					21K (Omicron)
hCoV-19/Spain/CT-HUGTiPM080UR8E7/2022	EPI_ISL_10226935	41	M	BA.1.1	2022-02-12	False	False	Europe / Spain / Catalunya / Granollers	No					21K (Omicron)
hCoV-19/Spain/CT-HUGTiPM080UR8E8/2022	EPI_ISL_10226937	78	M	BA.1.1	2022-02-14	False	False	Europe / Spain / Catalunya / Mollet Del Valles	No					21K (Omicron)
hCoV-19/Spain/CT-HUGTiPM080UR8E9/2022	EPI_ISL_10226940	18	F	BA.1.1.1	2022-02-14	False	False	Europe / Spain / Catalunya / Badalona	No					21K (Omicron)
hCoV-19/Spain/CT-HUGTiPM080UR8F1/2022	EPI_ISL_10226942	44	F	BA.1.1	2022-02-11	False	False	Europe / Spain / Catalunya / Barcelona	No					21K (Omicron)
hCoV-19/Spain/CT-HUGTiPM080UR8F11/2022	EPI_ISL_10226946	88	F	BA.1.17	2022-02-04	True	True	Europe / Spain / Catalunya / Barcelona	Yes	21/09/2021	3	pfizer	136	21K (Omicron)
hCoV-19/Spain/CT-HUGTiPM080UR8F12/2022	EPI_ISL_10226948	84	F	BA.1.17	2022-02-04	True	True	Europe / Spain / Catalunya / Parets Del Valles	Yes	29/09/2021	3	pfizer	128	21K (Omicron)
hCoV-19/Spain/CT-HUGTiPM080UR8F2/2022	EPI_ISL_10226950	50	M	BA.1.1.1	2022-02-12	False	False	Europe / Spain / Catalunya / La Garriga	No					21K (Omicron)
hCoV-19/Spain/CT-HUGTiPM080UR8F3/2022	EPI_ISL_10226952	48	F	BA.1.1	2022-02-12	False	False	Europe / Spain / Catalunya / Barcelona	No					21K (Omicron)
hCoV-19/Spain/CT-HUGTiPM080UR8F4/2022	EPI_ISL_10226954	67	M	BA.1.17.2	2022-02-12	False	False	Europe / Spain / Catalunya / Teia	No					21K (Omicron)
hCoV-19/Spain/CT-HUGTiPM080UR8F5/2022	EPI_ISL_10226955	86	M	BA.1.18	2022-02-11	False	False	Europe / Spain / Catalunya / Vilassar De Mar	No					21K (Omicron)
hCoV-19/Spain/CT-HUGTiPM080UR8F6/2022	EPI_ISL_10226957	67	F	BA.1.1	2022-02-12	False	False	Europe / Spain / Catalunya / Sant Fost De Campsentelle	No					21K (Omicron)
hCoV-19/Spain/CT-HUGTiPM080UR8F7/2022	EPI_ISL_10226959	56	M	BA.1.1	2022-02-13	False	False	Europe / Spain / Catalunya / Parets Del Valles	No					21K (Omicron)
hCoV-19/Spain/CT-HUGTiPM080UR8F8/2022	EPI_ISL_10226961	62	M	BA.1.17	2022-02-14	False	False	Europe / Spain / Catalunya / Alella	No					21K (Omicron)
hCoV-19/Spain/CT-HUGTiPM080UR8F9/2022	EPI_ISL_10226963	4	F	BA.1.7	2022-02-14	False	False	Europe / Spain / Catalunya / Sant Antoni De Vilamajor	No					21K (Omicron)
hCoV-19/Spain/CT-HUGTiPM080UR8G1/2022	EPI_ISL_10226965	49	F	BA.1.1	2022-02-11	False	False	Europe / Spain / Catalunya / Santa Coloma De Gramenet	No					21K (Omicron)
hCoV-19/Spain/CT-HUGTiPM080UR8G10/2022	EPI_ISL_10226967	90	F	BA.1.1.1	2022-02-09	False	False	Europe / Spain / Catalunya / Sabadell	No					21K (Omicron)
hCoV-19/Spain/CT-HUGTiPM080UR8G11/2022	EPI_ISL_10226968	64	M	BA.1.1	2022-02-07	True	True	Europe / Spain / Catalunya / Terrassa	Yes	08/12/2021	3	moderna	61	21K (Omicron)
hCoV-19/Spain/CT-HUGTiPM080UR8G2/2022	EPI_ISL_10226970	45	F	BA.2.9	2022-02-11	False	False	Europe / Spain / Catalunya / Cardedeu	No					21L (Omicron)
hCoV-19/Spain/CT-HUGTiPM080UR8G3/2022	EPI_ISL_10226972	46	F	BA.1.17	2022-02-12	False	False	Europe / Spain / Catalunya / Caldes De Montbui	No					21K (Omicron)
hCoV-19/Spain/CT-HUGTiPM080UR8G4/2022	EPI_ISL_10226974	54	F	BA.1.1.1	2022-02-11	False	False	Europe / Spain / Catalunya / Montgat	No					21K (Omicron)
hCoV-19/Spain/CT-HUGTiPM080UR8G5/2022	EPI_ISL_10226976	40	F	BA.2.9	2022-02-11	False	False	Europe / Spain / Catalunya / Barcelona	No					21L (Omicron)
hCoV-19/Spain/CT-HUGTiPM080UR8G6/2022	EPI_ISL_10226977	53	F	BA.1.17.2	2022-02-11	False	False	Europe / Spain / Catalunya / Cerdanyola Del Valles	No					21K (Omicron)
hCoV-19/Spain/CT-HUGTiPM080UR8G7/2022	EPI_ISL_10227020	54	F	BA.1.17	2022-02-13	False	False	Europe / Spain / Catalunya / Barcelona	No					21K (Omicron)
hCoV-19/Spain/CT-HUGTiPM080UR8G8/2022	EPI_ISL_10227022	62	F	BA.1.17	2022-02-14	False	False	Europe / Spain / Catalunya / Sant Andreu De La Barca	No					21K (Omicron)
hCoV-19/Spain/CT-HUGTiPM080UR8G9/2022	EPI_ISL_10227024	38	F	BA.1.1	2022-02-14	False	False	Europe / Spain / Catalunya / Badalona	No					21K (Omicron)
hCoV-19/Spain/CT-HUGTiPM080UR8H1/2022	EPI_ISL_10227026	63	F	BA.1.1	2022-02-11	False	False	Europe / Spain / Catalunya / Llica D?amunt	No					21K (Omicron)
hCoV-19/Spain/CT-HUGTiPM080UR8H10/2022	EPI_ISL_10227028	62	F	BA.1	2022-02-14	False	False	Europe / Spain / Catalunya / Parets Del Valles	No					21K (Omicron)
hCoV-19/Spain/CT-HUGTiPM080UR8H11/2022	EPI_ISL_10227030	65	F	BA.1.1	2022-02-07	True	True	Europe / Spain / Catalunya / Castellbell I El Vilar	Yes	22/09/2021	3	pfizer	138	21K (Omicron)
hCoV-19/Spain/CT-HUGTiPM080UR8H2/2022	EPI_ISL_10227032	18	F	BA.1.1	2022-02-11	False	False	Europe / Spain / Catalunya / Badalona	No					21K (Omicron)
hCoV-19/Spain/CT-HUGTiPM080UR8H3/2022	EPI_ISL_10227034	43	F	BA.2.9	2022-02-12	False	False	Europe / Spain / Catalunya / Llica D?amunt	No					21L (Omicron)
hCoV-19/Spain/CT-HUGTiPM080UR8H4/2022	EPI_ISL_10227036	65	F	BA.1	2022-02-11	False	False	Europe / Spain / Catalunya / Barcelona	No					21K (Omicron)
hCoV-19/Spain/CT-HUGTiPM080UR8H5/2022	EPI_ISL_10227038	40	F	BA.1.1.1	2022-02-11	False	False	Europe / Spain / Catalunya / Llinars Del Valles	No					21K (Omicron)
hCoV-19/Spain/CT-HUGTiPM080UR8H6/2022	EPI_ISL_10227040	43	M	BA.1.17.2	2022-02-11	False	False	Europe / Spain / Catalunya / Cerdanyola Del Valles	No					21K (Omicron)
hCoV-19/Spain/CT-HUGTiPM080UR8H7/2022	EPI_ISL_10227042	46	M	BA.2	2022-02-13	False	False	Europe / Spain / Catalunya / Badalona	No					21L (Omicron)
hCoV-19/Spain/CT-HUGTiPM080UR8H8/2022	EPI_ISL_10227044	74	F	BA.1.17	2022-02-14	False	False	Europe / Spain / Catalunya / Alella	No					21K (Omicron)
hCoV-19/Spain/CT-HUGTiPM080UR8H9/2022	EPI_ISL_10227046	75	M	BA.1.1.1	2022-02-14	False	False	Europe / Spain / Catalunya / Premia De Mar	No					21K (Omicron)
hCoV-19/Spain/CT-HUGTiPM081UY6A1/2022	EPI_ISL_10497555	78	M	BA.1.1.1	2022-02-17	False	False	Europe / Spain / Catalunya / Palau-Solita I Plegamans	No					21K (Omicron)
hCoV-19/Spain/CT-HUGTiPM081UY6A10/2022	EPI_ISL_10497556	33	M	BA.1.1	2022-02-16	False	False	Europe / Spain / Catalunya / Granollers	No					21K (Omicron)
hCoV-19/Spain/CT-HUGTiPM081UY6A11/2022	EPI_ISL_10497557	67	F	BA.1.17	2022-02-14	True	True	Europe / Spain / Catalunya / Sant Fost De Campsentelles	Yes	19/12/2021	3	pfizer	57	21K (Omicron)
hCoV-19/Spain/CT-HUGTiPM081UY6A12/2022	EPI_ISL_10497558	87	M	BA.1.1	2022-02-17	False	False	Europe / Spain / Catalunya / Granollers	No					21K (Omicron)
hCoV-19/Spain/CT-HUGTiPM081UY6A2/2022	EPI_ISL_10497559	88	M	BA.1.1	2022-02-15	False	False	Europe / Spain / Catalunya / Sant Adria De Besos	No					21K (Omicron)
hCoV-19/Spain/CT-HUGTiPM081UY6A3/2022	EPI_ISL_10497560	18	M	BA.1.1	2022-02-16	False	False	Europe / Spain / Catalunya / Tiana	No					21K (Omicron)
hCoV-19/Spain/CT-HUGTiPM081UY6A4/2022	EPI_ISL_10497561	83	F	BA.1.1.1	2022-02-16	False	False	Europe / Spain / Catalunya / Sabadell	No					21K (Omicron)
hCoV-19/Spain/CT-HUGTiPM081UY6A5/2022	EPI_ISL_10497562	43	M	BA.1.1.1	2022-02-14	False	False	Europe / Spain / Catalunya / Santa Coloma De Gramenet	No					21K (Omicron)
hCoV-19/Spain/CT-HUGTiPM081UY6A6/2022	EPI_ISL_10497563	83	F	BA.1.1	2022-02-14	False	False	Europe / Spain / Catalunya / Arenys De Mar	No					21K (Omicron)
hCoV-19/Spain/CT-HUGTiPM081UY6A7/2022	EPI_ISL_10497564	92	F	BA.1.1	2022-02-15	False	False	Europe / Spain / Catalunya / Badalona	No					21K (Omicron)
hCoV-19/Spain/CT-HUGTiPM081UY6A8/2022	EPI_ISL_10497565	91	M	BA.1.1.1	2022-02-15	False	False	Europe / Spain / Catalunya / Barcelona	No					21K (Omicron)
hCoV-19/Spain/CT-HUGTiPM081UY6A9/2022	EPI_ISL_10497566	76	M	BA.1.1.1	2022-02-10	False	False	Europe / Spain / Catalunya / Abrera	No					21K (Omicron)
hCoV-19/Spain/CT-HUGTiPM081UY6B1/2021	EPI_ISL_10497567	52	M	BA.1	2021-02-15	False	False	Europe / Spain / Catalunya / Premia De Mar	No					21K (Omicron)
hCoV-19/Spain/CT-HUGTiPM081UY6B10/2022	EPI_ISL_10497568	0		BA.1.1	2022-02-16	False	False	Europe / Spain / Catalunya / Mataro	No					21K (Omicron)
hCoV-19/Spain/CT-HUGTiPM081UY6B11/2022	EPI_ISL_10497569	54	F	BA.2	2022-02-14	False	False	Europe / Spain / Catalunya / Premia De Dalt	No					21L (Omicron)
hCoV-19/Spain/CT-HUGTiPM081UY6B12/2022	EPI_ISL_10497570	75	F	BA.1.1	2022-02-07	True	True	Europe / Spain / Catalunya / Rubi	Yes	17/11/2021	3	pfizer	82	21K (Omicron)
hCoV-19/Spain/CT-HUGTiPM081UY6B3/2022	EPI_ISL_10497572	73	F	BA.1.17	2022-02-16	False	False	Europe / Spain / Catalunya / Badalona	No					21K (Omicron)
hCoV-19/Spain/CT-HUGTiPM081UY6B4/2022	EPI_ISL_10497573	74	M	BA.1	2022-02-17	False	False	Europe / Spain / Catalunya / El Masnou	No					21K (Omicron)
hCoV-19/Spain/CT-HUGTiPM081UY6B5/2022	EPI_ISL_10497574	40	M	BA.1.17	2022-02-14	False	False	Europe / Spain / Catalunya / Granollers	No					21K (Omicron)
hCoV-19/Spain/CT-HUGTiPM081UY6B6/2022	EPI_ISL_10497575	29	F	BA.1.1.1	2022-02-14	False	False	Europe / Spain / Catalunya / Arenys De Mar	No					21K (Omicron)
hCoV-19/Spain/CT-HUGTiPM081UY6B7/2022	EPI_ISL_10497576	64	M	BA.1.1	2022-02-15	False	False	Europe / Spain / Catalunya / Alella	No					21K (Omicron)
hCoV-19/Spain/CT-HUGTiPM081UY6B8/2022	EPI_ISL_10497577	47	F	BA.1.1	2022-02-15	False	False	Europe / Spain / Catalunya / Alella	No					21K (Omicron)
hCoV-19/Spain/CT-HUGTiPM081UY6B9/2022	EPI_ISL_10497578	104	F	BA.1.17	2022-02-16	False	False	Europe / Spain / Catalunya / Vilassar De Dalt	No					21K (Omicron)
hCoV-19/Spain/CT-HUGTiPM081UY6C1/2021	EPI_ISL_10497579	57	F	BA.1.1	2021-02-15	False	False	Europe / Spain / Catalunya / Palau-Solita I Plegamans	No					21K (Omicron)
hCoV-19/Spain/CT-HUGTiPM081UY6C11/2022	EPI_ISL_10497581	42	M	BA.1.1	2022-02-14	True	True	Europe / Spain / Catalunya / Mollet Del Valles	Yes	27/12/2021	3	pfizer	49	21K (Omicron)
hCoV-19/Spain/CT-HUGTiPM081UY6C12/2022	EPI_ISL_10497582	72	F	BA.1.1	2022-02-15	True	True	Europe / Spain / Catalunya / Santa Eulalia De Roncana	Yes	01/12/2021	3	pfizer	76	21K (Omicron)
hCoV-19/Spain/CT-HUGTiPM081UY6C2/2022	EPI_ISL_10497583	73	F	BA.1.1	2022-02-15	False	False	Europe / Spain / Catalunya / Badalona	No					21K (Omicron)
hCoV-19/Spain/CT-HUGTiPM081UY6C3/2022	EPI_ISL_10497584	54	M	BA.2	2022-02-16	False	False	Europe / Spain / Catalunya / Sant Adria De Besos	No					21L (Omicron)
hCoV-19/Spain/CT-HUGTiPM081UY6C4/2022	EPI_ISL_10497585	21	F	BA.2	2022-02-17	False	False	Europe / Spain / Catalunya / Barcelona	No					21L (Omicron)
hCoV-19/Spain/CT-HUGTiPM081UY6C5/2022	EPI_ISL_10497586	85	F	BA.1.1	2022-02-14	False	False	Europe / Spain / Catalunya / Sant Andreu De Llavaneres	No					21K (Omicron)
hCoV-19/Spain/CT-HUGTiPM081UY6C6/2022	EPI_ISL_10497587	63	M	BA.1.1	2022-02-14	False	False	Europe / Spain / Catalunya / Arenys De Munt	No					21K (Omicron)
hCoV-19/Spain/CT-HUGTiPM081UY6C7/2022	EPI_ISL_10497588	91	F	BA.1.1	2022-02-15	False	False	Europe / Spain / Catalunya / Badalona	No					21K (Omicron)
hCoV-19/Spain/CT-HUGTiPM081UY6C8/2022	EPI_ISL_10497589	64	F	BA.1.8	2022-02-16	False	False	Europe / Spain / Catalunya / Badalona	No					21K (Omicron)
hCoV-19/Spain/CT-HUGTiPM081UY6C9/2022	EPI_ISL_10497590	57	F	BA.1.17	2022-02-16	False	False	Europe / Spain / Catalunya / Granollers	No					21K (Omicron)
hCoV-19/Spain/CT-HUGTiPM081UY6D1/2021	EPI_ISL_10497591	24	F	BA.2	2021-02-15	False	False	Europe / Spain / Catalunya / Mataro	No					21L (Omicron)
hCoV-19/Spain/CT-HUGTiPM081UY6D10/2022	EPI_ISL_10497592	66	M	BA.1.17	2022-02-16	False	False	Europe / Spain / Catalunya / Tona	No					21K (Omicron)
hCoV-19/Spain/CT-HUGTiPM081UY6D11/2022	EPI_ISL_10497593	77	F	BA.1.1	2022-02-15	True	True	Europe / Spain / Catalunya / La Garriga	Yes	23/09/2021	3	pfizer	145	21K (Omicron)
hCoV-19/Spain/CT-HUGTiPM081UY6D12/2022	EPI_ISL_10497594	60	M	BA.1.1	2022-02-14	True	True	Europe / Spain / Catalunya / Sant Celoni	Yes	20/12/2021	3	astrazeneca	56	21K (Omicron)
hCoV-19/Spain/CT-HUGTiPM081UY6D2/2022	EPI_ISL_10497595	53	M	BA.2	2022-02-15	False	False	Europe / Spain / Catalunya / Mataro	No					21L (Omicron)
hCoV-19/Spain/CT-HUGTiPM081UY6D4/2022	EPI_ISL_10497596	17	M	BA.1.17	2022-02-17	False	False	Europe / Spain / Catalunya / Badalona	No					21K (Omicron)
hCoV-19/Spain/CT-HUGTiPM081UY6D5/2022	EPI_ISL_10497597	16	M	BA.1.1	2022-02-14	False	False	Europe / Spain / Catalunya / Badalona	No					21K (Omicron)
hCoV-19/Spain/CT-HUGTiPM081UY6D6/2022	EPI_ISL_10497598	97	F	BA.1.17	2022-02-14	False	False	Europe / Spain / Catalunya / Vilassar De Mar	No					21K (Omicron)
hCoV-19/Spain/CT-HUGTiPM081UY6D7/2022	EPI_ISL_10497599	50	F	BA.1.1	2022-02-15	False	False	Europe / Spain / Catalunya / La Garriga	No					21K (Omicron)
hCoV-19/Spain/CT-HUGTiPM081UY6D8/2022	EPI_ISL_10497600	18	F	BA.1.17	2022-02-16	False	False	Europe / Spain / Catalunya / Badalona	No					21K (Omicron)
hCoV-19/Spain/CT-HUGTiPM081UY6D9/2022	EPI_ISL_10497601	67	F	BA.1.1	2022-02-16	False	False	Europe / Spain / Catalunya / Caldes De Montbui	No					21K (Omicron)
hCoV-19/Spain/CT-HUGTiPM081UY6E1/2021	EPI_ISL_10497602	56	F	BA.1.1	2021-02-15	False	False	Europe / Spain / Catalunya / El Masnou	No					21K (Omicron)
hCoV-19/Spain/CT-HUGTiPM081UY6E10/2022	EPI_ISL_10497603	92	F	BA.1.1	2022-02-15	False	False	Europe / Spain / Catalunya / Sabadell	No					21K (Omicron)
hCoV-19/Spain/CT-HUGTiPM081UY6E11/2022	EPI_ISL_10497604	44	M	BA.1.1.1	2022-02-15	False	False	Europe / Spain / Catalunya / Mollet Del Valles	No					21K (Omicron)
hCoV-19/Spain/CT-HUGTiPM081UY6E12/2022	EPI_ISL_10497605	41	F	BA.1.17	2022-02-14	True	True	Europe / Spain / Catalunya / Granollers	Yes	08/01/2022	3	pfizer	37	21K (Omicron)
hCoV-19/Spain/CT-HUGTiPM081UY6E2/2022	EPI_ISL_10497606	38	F	BA.1.1.1	2022-02-15	False	False	Europe / Spain / Catalunya / Mataro	No					21K (Omicron)
hCoV-19/Spain/CT-HUGTiPM081UY6E3/2022	EPI_ISL_10497607	6	M	BA.1.1	2022-02-16	False	False	Europe / Spain / Catalunya / Badalona	No					21K (Omicron)
hCoV-19/Spain/CT-HUGTiPM081UY6E4/2022	EPI_ISL_10497608	70	F	BA.1.17	2022-02-14	False	False	Europe / Spain / Catalunya / Alella	No					21K (Omicron)
hCoV-19/Spain/CT-HUGTiPM081UY6E5/2022	EPI_ISL_10497609	70	M	BA.1.1	2022-02-14	False	False	Europe / Spain / Catalunya / Arenys De Mar	No					21K (Omicron)
hCoV-19/Spain/CT-HUGTiPM081UY6E6/2022	EPI_ISL_10497610	59	F	BA.1.17	2022-02-14	False	False	Europe / Spain / Catalunya / Montornes Del Valles	No					21K (Omicron)
hCoV-19/Spain/CT-HUGTiPM081UY6E7/2022	EPI_ISL_10497611	46	M	BA.1.1	2022-02-15	False	False	Europe / Spain / Catalunya / Alella	No					21K (Omicron)
hCoV-19/Spain/CT-HUGTiPM081UY6E8/2022	EPI_ISL_10497612	87	F	BA.1.1.1	2022-02-16	False	False	Europe / Spain / Catalunya / Sabadell	No					21K (Omicron)
hCoV-19/Spain/CT-HUGTiPM081UY6E9/2022	EPI_ISL_10497613	31	M	BA.1.1	2022-02-16	False	False	Europe / Spain / Catalunya / Terrassa	No					21K (Omicron)
hCoV-19/Spain/CT-HUGTiPM081UY6F1/2021	EPI_ISL_10497614	55	M	BA.1.1	2021-02-15	False	False	Europe / Spain / Catalunya / Alella	No					21K (Omicron)
hCoV-19/Spain/CT-HUGTiPM081UY6F10/2022	EPI_ISL_10497615	49	F	BA.1.1	2022-02-15	False	False	Europe / Spain / Catalunya / Premia De Mar	No					21K (Omicron)
hCoV-19/Spain/CT-HUGTiPM081UY6F11/2022	EPI_ISL_10497616	35	M	BA.2.9	2022-02-16	False	False	Europe / Spain / Catalunya / Badalona	No					21L (Omicron)
hCoV-19/Spain/CT-HUGTiPM081UY6F12/2022	EPI_ISL_10497617	70	M	BA.1.1	2022-02-14	True	True	Europe / Spain / Catalunya / Canovelles	Yes	02/12/2021	3	pfizer	74	21K (Omicron)
hCoV-19/Spain/CT-HUGTiPM081UY6F2/2022	EPI_ISL_10497618	13	M	BA.1.1	2022-02-15	False	False	Europe / Spain / Catalunya / Badalona	No					21K (Omicron)
hCoV-19/Spain/CT-HUGTiPM081UY6F3/2022	EPI_ISL_10497619	64	F	BA.1.1	2022-02-16	False	False	Europe / Spain / Catalunya / Premia De Mar	No					21K (Omicron)
hCoV-19/Spain/CT-HUGTiPM081UY6F4/2022	EPI_ISL_10497620	58	F	BA.1.17	2022-02-14	False	False	Europe / Spain / Catalunya / Arenys De Mar	No					21K (Omicron)
hCoV-19/Spain/CT-HUGTiPM081UY6F5/2022	EPI_ISL_10497621	77	M	BA.1	2022-02-14	False	False	Europe / Spain / Catalunya / Llica D?amunt	No					21K (Omicron)
hCoV-19/Spain/CT-HUGTiPM081UY6F6/2022	EPI_ISL_10497622	75	M	BA.1.1	2022-02-15	False	False	Europe / Spain / Catalunya / Barcelona	No					21K (Omicron)
hCoV-19/Spain/CT-HUGTiPM081UY6F7/2022	EPI_ISL_10497623	90	F	BA.1.1	2022-02-15	False	False	Europe / Spain / Catalunya / Santa Perpetua De Mogoda	No					21K (Omicron)
hCoV-19/Spain/CT-HUGTiPM081UY6F8/2022	EPI_ISL_10497624	97	F	BA.1.1.1	2022-02-16	False	False	Europe / Spain / Catalunya / Sabadell	No					21K (Omicron)
hCoV-19/Spain/CT-HUGTiPM081UY6F9/2022	EPI_ISL_10497625	89	F	BA.1.15.1	2022-02-16	False	False	Europe / Spain / Catalunya / Sant Andreu De La Barca	No					21K (Omicron)
hCoV-19/Spain/CT-HUGTiPM081UY6G1/2022	EPI_ISL_10497626	49	F	BA.1.1	2022-02-15	False	False	Europe / Spain / Catalunya / Vilassar De Mar	No					21K (Omicron)
hCoV-19/Spain/CT-HUGTiPM081UY6G10/2022	EPI_ISL_10497627	27	F	BA.1.17	2022-02-15	False	False	Europe / Spain / Catalunya / Santa Coloma De Gramenet	No					21K (Omicron)
hCoV-19/Spain/CT-HUGTiPM081UY6G11/2022	EPI_ISL_10497628	40	M	BA.2	2022-02-16	False	False	Europe / Spain / Catalunya / Granollers	No					21L (Omicron)
hCoV-19/Spain/CT-HUGTiPM081UY6G2/2022	EPI_ISL_10497629	27	F	BA.1.17	2022-02-16	False	False	Europe / Spain / Catalunya / Badalona	No					21K (Omicron)
hCoV-19/Spain/CT-HUGTiPM081UY6G3/2022	EPI_ISL_10497630	28	F	BA.1.17	2022-02-17	False	False	Europe / Spain / Catalunya / Barcelona	No					21K (Omicron)
hCoV-19/Spain/CT-HUGTiPM081UY6G4/2022	EPI_ISL_10497631	58	F	BA.1.1	2022-02-14	False	False	Europe / Spain / Catalunya / Arenys De Mar	No					21K (Omicron)
hCoV-19/Spain/CT-HUGTiPM081UY6G5/2022	EPI_ISL_10497632	75	M	BA.1	2022-02-14	False	False	Europe / Spain / Catalunya / Granollers	No					21K (Omicron)
hCoV-19/Spain/CT-HUGTiPM081UY6G6/2022	EPI_ISL_10497633	88	F	BA.1.1.1	2022-02-15	False	False	Europe / Spain / Catalunya / Santa Coloma De Gramenet	No					21K (Omicron)
hCoV-19/Spain/CT-HUGTiPM081UY6G7/2022	EPI_ISL_10497634	91	F	BA.1.1.1	2022-02-15	False	False	Europe / Spain / Catalunya / Llinars Del Valles	No					21K (Omicron)
hCoV-19/Spain/CT-HUGTiPM081UY6G8/2022	EPI_ISL_10497635	74	F	BA.1.1	2022-02-16	False	False	Europe / Spain / Catalunya / Cardedeu	No					21K (Omicron)
hCoV-19/Spain/CT-HUGTiPM081UY6G9/2022	EPI_ISL_10497636	47	F	BA.1.1	2022-02-15	False	False	Europe / Spain / Catalunya / Alella	No					21K (Omicron)
hCoV-19/Spain/CT-HUGTiPM081UY6H1/2021	EPI_ISL_10497637	32	F	BA.1.1	2021-02-15	False	False	Europe / Spain / Catalunya / Teia	No					21K (Omicron)
hCoV-19/Spain/CT-HUGTiPM081UY6H10/2022	EPI_ISL_10497638	81	M	BA.1.1	2022-02-10	False	False	Europe / Spain / Catalunya / Granollers	No					21K (Omicron)
hCoV-19/Spain/CT-HUGTiPM081UY6H11/2022	EPI_ISL_10497639	26	M	BA.2.9	2022-02-16	False	False	Europe / Spain / Catalunya	No					21L (Omicron)
hCoV-19/Spain/CT-HUGTiPM081UY6H2/2022	EPI_ISL_10497640	49	F	BA.1.17	2022-02-16	False	False	Europe / Spain / Catalunya / Mataro	No					21K (Omicron)
hCoV-19/Spain/CT-HUGTiPM081UY6H3/2022	EPI_ISL_10497641	29	F	BA.2	2022-02-16	False	False	Europe / Spain / Catalunya / Santa Coloma De Gramenet	No					21L (Omicron)
hCoV-19/Spain/CT-HUGTiPM081UY6H4/2022	EPI_ISL_10497642	55	M	BA.1.1	2022-02-14	False	False	Europe / Spain / Catalunya / Cerdanyola Del Valles	No					21K (Omicron)
hCoV-19/Spain/CT-HUGTiPM081UY6H5/2022	EPI_ISL_10497643	58	F	BA.1.17.2	2022-02-14	False	False	Europe / Spain / Catalunya / Cabrera De Mar	No					21K (Omicron)
hCoV-19/Spain/CT-HUGTiPM081UY6H6/2022	EPI_ISL_10497644	68	M	BA.1.1	2022-02-15	False	False	Europe / Spain / Catalunya / Bigues I Riells	No					21K (Omicron)
hCoV-19/Spain/CT-HUGTiPM081UY6H7/2022	EPI_ISL_10497645	56	F	BA.1.1	2022-02-15	False	False	Europe / Spain / Catalunya / Mataro	No					21K (Omicron)
hCoV-19/Spain/CT-HUGTiPM081UY6H8/2022	EPI_ISL_10497646	84	F	BA.1.1.1	2022-02-10	False	False	Europe / Spain / Catalunya / Sant Cugat Del Valles	No					21K (Omicron)
hCoV-19/Spain/CT-HUGTiPM081UY6H9/2022	EPI_ISL_10497647	26	M	BA.1.1	2022-02-16	False	False	Europe / Spain / Catalunya / Badalona	No					21K (Omicron)
hCoV-19/Spain/CT-HUGTiPM082NA1A1/2022	EPI_ISL_10586102	30	F	BA.1.1	2022-02-21	False	False	Europe / Spain / Catalunya / Cerdanyola Del Valles	No					21K (Omicron)
hCoV-19/Spain/CT-HUGTiPM082NA1A10/2022	EPI_ISL_10586109	51	M	BA.2.9	2022-02-14	True	True	Europe / Spain / Catalunya / Sant Cugat Del Valles	Yes	24/12/2021	3	pfizer	52	21L (Omicron)
hCoV-19/Spain/CT-HUGTiPM082NA1A11/2022	EPI_ISL_10586118	87	M	BA.1	2022-01-11	False	False	Europe / Spain / Catalunya / Santa Coloma De Gramenet	No					21K (Omicron)
hCoV-19/Spain/CT-HUGTiPM082NA1A12/2021	EPI_ISL_10586124	85	F	BA.1.1.1	2021-12-30	False	False	Europe / Spain / Catalunya / Badalona	No					21K (Omicron)
hCoV-19/Spain/CT-HUGTiPM082NA1A2/2022	EPI_ISL_10586133	1	M	BA.1.1	2022-02-21	False	False	Europe / Spain / Catalunya / Santa Coloma De Gramenet	No					21K (Omicron)
hCoV-19/Spain/CT-HUGTiPM082NA1A3/2022	EPI_ISL_10586141	68	F	BA.1	2022-02-17	False	False	Europe / Spain / Catalunya / Badalona	No					21K (Omicron)
hCoV-19/Spain/CT-HUGTiPM082NA1A4/2022	EPI_ISL_10586149	89	F	BA.1.17	2022-02-17	False	False	Europe / Spain / Catalunya / El Masnou	No					21K (Omicron)
hCoV-19/Spain/CT-HUGTiPM082NA1A5/2022	EPI_ISL_10586158	34	M	BA.1.17	2022-02-18	False	False	Europe / Spain / Catalunya / Barcelona	No					21K (Omicron)
hCoV-19/Spain/CT-HUGTiPM082NA1A6/2022	EPI_ISL_10586165	86	F	BA.1.1.1	2022-02-18	False	False	Europe / Spain / Catalunya / Arenys De Munt	No					21K (Omicron)
hCoV-19/Spain/CT-HUGTiPM082NA1A7/2021	EPI_ISL_10586174	75	M	AY.43	2021-07-23	False	False	Europe / Spain / Catalunya / Cardedeu	No					21J (Delta)
hCoV-19/Spain/CT-HUGTiPM082NA1A8/2022	EPI_ISL_10586181	86	F	BA.1.17.2	2022-02-15	True	True	Europe / Spain / Catalunya / Terrassa	Yes	19/11/2021	3	pfizer	88	21K (Omicron)
hCoV-19/Spain/CT-HUGTiPM082NA1A9/2022	EPI_ISL_10586185	56	F	BA.1.1	2022-02-14	True	True	Europe / Spain / Catalunya / Sabadell	Yes	28/12/2021	3	pfizer	48	21K (Omicron)
hCoV-19/Spain/CT-HUGTiPM082NA1B1/2022	EPI_ISL_10586190	85	F	BA.1.1.1	2022-02-21	False	False	Europe / Spain / Catalunya / Arenys De Mar	No					21K (Omicron)
hCoV-19/Spain/CT-HUGTiPM082NA1B10/2022	EPI_ISL_10586198	61	F	BA.1.1	2022-02-10	False	False	Europe / Spain / Catalunya / Terrassa	No					21K (Omicron)
hCoV-19/Spain/CT-HUGTiPM082NA1B11/2022	EPI_ISL_10586204	75	F	BA.1.17	2022-01-13	False	False	Europe / Spain / Catalunya / Montgat	No					21K (Omicron)
hCoV-19/Spain/CT-HUGTiPM082NA1B12/2021	EPI_ISL_10586207	46	M	AY.122	2021-12-12	False	False	Europe / Spain / Catalunya / Badalona	No					21J (Delta)
hCoV-19/Spain/CT-HUGTiPM082NA1B2/2022	EPI_ISL_10586210	33	F	BA.1.1.1	2022-02-21	False	False	Europe / Spain / Catalunya / Montornes Del Valles	No					21K (Omicron)
hCoV-19/Spain/CT-HUGTiPM082NA1B3/2022	EPI_ISL_10586213	97	F	BA.1.17	2022-02-17	False	False	Europe / Spain / Catalunya / Arenys De Mar	No					21K (Omicron)
hCoV-19/Spain/CT-HUGTiPM082NA1B4/2022	EPI_ISL_10586214	57	F	BA.1.1	2022-02-17	False	False	Europe / Spain / Catalunya / Canet De Mar	No					21K (Omicron)
hCoV-19/Spain/CT-HUGTiPM082NA1B5/2022	EPI_ISL_10586215	87	M	BA.1.1	2022-02-18	False	False	Europe / Spain / Catalunya / Arenys De Mar	No					21K (Omicron)
hCoV-19/Spain/CT-HUGTiPM082NA1B6/2022	EPI_ISL_10586216	91	F	BA.1.1	2022-02-18	False	False	Europe / Spain / Catalunya / Terrassa	No					21K (Omicron)
hCoV-19/Spain/CT-HUGTiPM082NA1B8/2022	EPI_ISL_10586217	82	F	BA.1.17.2	2022-02-15	True	True	Europe / Spain / Catalunya / Terrassa	Yes	19/11/2021	3	pfizer	88	21K (Omicron)
hCoV-19/Spain/CT-HUGTiPM082NA1B9/2022	EPI_ISL_10586218	72	M	BA.1.17	2022-02-12	True	True	Europe / Spain / Catalunya / Terrassa	Yes	26/11/2021	3	pfizer	78	21K (Omicron)
hCoV-19/Spain/CT-HUGTiPM082NA1C1/2022	EPI_ISL_10586219	80	M	BA.1.1.1	2022-02-21	False	False	Europe / Spain / Catalunya / Arenys De Mar	No					21K (Omicron)
hCoV-19/Spain/CT-HUGTiPM082NA1C10/2022	EPI_ISL_10586220	46	F	BA.1.17.2	2022-01-11	False	False	Europe / Spain / Catalunya / Pineda De Mar	No					21K (Omicron)
hCoV-19/Spain/CT-HUGTiPM082NA1C11/2022	EPI_ISL_10586221	39	F	BA.1.1	2022-01-13	False	False	Europe / Spain / Catalunya / Santa Coloma De Gramenet	No					21K (Omicron)
hCoV-19/Spain/CT-HUGTiPM082NA1C12/2021	EPI_ISL_10586226	43	M	AY.4	2021-12-16	False	False	Europe / Spain / Catalunya / Argentona	No					21J (Delta)
hCoV-19/Spain/CT-HUGTiPM082NA1C2/2022	EPI_ISL_10586228	34	F	BA.1.1.1	2022-02-17	False	False	Europe / Spain / Catalunya / Premia De Mar	No					21K (Omicron)
hCoV-19/Spain/CT-HUGTiPM082NA1C3/2022	EPI_ISL_10586229	46	M	BA.1.17	2022-02-17	False	False	Europe / Spain / Catalunya / Badalona	No					21K (Omicron)
hCoV-19/Spain/CT-HUGTiPM082NA1C4/2022	EPI_ISL_10586230	61	F	BA.1	2022-02-17	False	False	Europe / Spain / Catalunya / El Masnou	No					21K (Omicron)
hCoV-19/Spain/CT-HUGTiPM082NA1C5/2022	EPI_ISL_10586231	94	F	BA.1.1.1	2022-02-18	False	False	Europe / Spain / Catalunya / Arenys De Munt	No					21K (Omicron)
hCoV-19/Spain/CT-HUGTiPM082NA1C6/2022	EPI_ISL_10586232	61	F	BA.1.1	2022-02-18	False	False	Europe / Spain / Catalunya / Badalona	No					21K (Omicron)
hCoV-19/Spain/CT-HUGTiPM082NA1C7/2022	EPI_ISL_10586233	87	F	BA.1.1.1	2022-02-09	False	True	Europe / Spain / Catalunya / Sabadell	Yes	22/09/2021	2	pfizer	140	21K (Omicron)
hCoV-19/Spain/CT-HUGTiPM082NA1C8/2022	EPI_ISL_10586234	46	M	BA.1.1	2022-02-14	True	True	Europe / Spain / Catalunya / Terrassa	Yes	15/12/2021	3	pfizer	61	21K (Omicron)
hCoV-19/Spain/CT-HUGTiPM082NA1C9/2022	EPI_ISL_10586235	38	M	BA.1	2022-02-14	True	True	Europe / Spain / Catalunya / Terrassa	Yes	23/12/2021	3	pfizer	53	21K (Omicron)
hCoV-19/Spain/CT-HUGTiPM082NA1D1/2022	EPI_ISL_10586236	84	F	BA.1.1.1	2022-02-21	False	False	Europe / Spain / Catalunya / Pineda De Mar	No					21K (Omicron)
hCoV-19/Spain/CT-HUGTiPM082NA1D10/2022	EPI_ISL_10586245	52	M	BA.1.1	2022-01-10	False	False	Europe / Spain / Catalunya / L?aldea	No					21K (Omicron)
hCoV-19/Spain/CT-HUGTiPM082NA1D11/2021	EPI_ISL_10586251	91	M	AY.122	2021-12-14	False	False	Europe / Spain / Catalunya / Badalona	No					21J (Delta)
hCoV-19/Spain/CT-HUGTiPM082NA1D12/2021	EPI_ISL_10586260	68	F	BA.1.17	2021-12-22	False	False	Europe / Spain / Catalunya / Badalona	No					21K (Omicron)
hCoV-19/Spain/CT-HUGTiPM082NA1D2/2022	EPI_ISL_10586267	61	F	BA.2.9	2022-02-17	False	False	Europe / Spain / Catalunya / Santa Coloma De Gramenet	No					21L (Omicron)
hCoV-19/Spain/CT-HUGTiPM082NA1D3/2022	EPI_ISL_10586275	90	F	BA.1.17	2022-02-17	False	False	Europe / Spain / Catalunya / Arenys De Munt	No					21K (Omicron)
hCoV-19/Spain/CT-HUGTiPM082NA1D4/2022	EPI_ISL_10586282	91	F	BA.1.1	2022-02-17	False	False	Europe / Spain / Catalunya / Sant Quirze Del Valles	No					21K (Omicron)
hCoV-19/Spain/CT-HUGTiPM082NA1D5/2022	EPI_ISL_10586289	94	F	BA.1.1.1	2022-02-18	False	False	Europe / Spain / Catalunya / Pineda De Mar	No					21K (Omicron)
hCoV-19/Spain/CT-HUGTiPM082NA1D6/2022	EPI_ISL_10586298	53	M	BA.1.1	2022-02-19	False	False	Europe / Spain / Catalunya / Sant Pere De Vilamajor	No					21K (Omicron)
hCoV-19/Spain/CT-HUGTiPM082NA1D7/2022	EPI_ISL_10586307	48	F	BA.1.1	2022-02-15	True	True	Europe / Spain / Catalunya / Terrassa	Yes	21/01/2022	3	moderna	25	21K (Omicron)
hCoV-19/Spain/CT-HUGTiPM082NA1D8/2022	EPI_ISL_10586316	40	F	BA.1.1	2022-02-15	True	True	Europe / Spain / Catalunya / Sant Feliu Del Raco	Yes	15/12/2021	3	pfizer	62	21K (Omicron)
hCoV-19/Spain/CT-HUGTiPM082NA1D9/2022	EPI_ISL_10586323	54	M	BA.1.1	2022-02-15	True	True	Europe / Spain / Catalunya / Rubi	Yes	10/11/2021	3	pfizer	97	21K (Omicron)
hCoV-19/Spain/CT-HUGTiPM082NA1E1/2022	EPI_ISL_10586330	67	F	BA.1.6	2022-02-21	False	False	Europe / Spain / Catalunya / Badalona	No					21K (Omicron)
hCoV-19/Spain/CT-HUGTiPM082NA1E10/2022	EPI_ISL_10586338	50	F	BA.1.17	2022-01-13	False	False	Europe / Spain / Catalunya / Barcelona	No					21K (Omicron)
hCoV-19/Spain/CT-HUGTiPM082NA1E11/2021	EPI_ISL_10586346	43	M	AY.4	2021-06-29	False	False	Europe / Spain / Catalunya / Badalona	No					21J (Delta)
hCoV-19/Spain/CT-HUGTiPM082NA1E12/2021	EPI_ISL_10586355	60	M	AY.122	2021-12-12	False	False	Europe / Spain / Catalunya / Sant Adria De Besos	No					21J (Delta)
hCoV-19/Spain/CT-HUGTiPM082NA1E2/2022	EPI_ISL_10586362	73	M	BA.1.1	2022-02-17	False	False	Europe / Spain / Catalunya / Badalona	No					21K (Omicron)
hCoV-19/Spain/CT-HUGTiPM082NA1E3/2022	EPI_ISL_10586369	89	F	BA.1.17	2022-02-17	False	False	Europe / Spain / Catalunya / El Masnou	No					21K (Omicron)
hCoV-19/Spain/CT-HUGTiPM082NA1E4/2022	EPI_ISL_10586377	97	F	BA.1.17	2022-02-17	False	False	Europe / Spain / Catalunya / Arenys De Mar	No					21K (Omicron)
hCoV-19/Spain/CT-HUGTiPM082NA1E5/2022	EPI_ISL_10586386	37	F	BA.2	2022-02-18	False	False	Europe / Spain / Catalunya / Lleida	No					21L (Omicron)
hCoV-19/Spain/CT-HUGTiPM082NA1E6/2022	EPI_ISL_10586395	75	M	BA.1.17	2022-02-19	False	False	Europe / Spain / Catalunya / Sant Esteve De Palautorde	No					21K (Omicron)
hCoV-19/Spain/CT-HUGTiPM082NA1E7/2022	EPI_ISL_10586402	72	M	BA.1.1.1	2022-02-15	True	True	Europe / Spain / Catalunya / Viladecavalls	Yes	23/09/2021	3	moderna	145	21K (Omicron)
hCoV-19/Spain/CT-HUGTiPM082NA1E8/2022	EPI_ISL_10586410	79	F	BA.1.1.1	2022-02-14	True	True	Europe / Spain / Catalunya / Arenys De Mar	Yes	24/09/2021	3	pfizer	143	21K (Omicron)
hCoV-19/Spain/CT-HUGTiPM082NA1E9/2022	EPI_ISL_10586417	47	F	BA.1.1.1	2022-02-15	True	True	Europe / Spain / Catalunya / Sant Cugat Del Valles	Yes	21/12/2021	3	astrazeneca	56	21K (Omicron)
hCoV-19/Spain/CT-HUGTiPM082NA1F1/2022	EPI_ISL_10586423	49	F	BA.2	2022-02-21	False	False	Europe / Spain / Catalunya / Badalona	No					21L (Omicron)
hCoV-19/Spain/CT-HUGTiPM082NA1F10/2022	EPI_ISL_10586431	62	M	BA.1.1	2022-01-12	False	False	Europe / Spain / Catalunya / Sant Pol De Mar	No					21K (Omicron)
hCoV-19/Spain/CT-HUGTiPM082NA1F11/2021	EPI_ISL_10586439	73	F	AY.25	2021-12-18	False	False	Europe / Spain / Catalunya / Badalona	No					21J (Delta)
hCoV-19/Spain/CT-HUGTiPM082NA1F12/2021	EPI_ISL_10586448	74	M	AY.20	2021-12-21	False	False	Europe / Spain / Catalunya / Badalona	No					21J (Delta)
hCoV-19/Spain/CT-HUGTiPM082NA1F2/2022	EPI_ISL_10586456	95	F	BA.1.1	2022-02-17	False	False	Europe / Spain / Catalunya / L? Hospitalet De Llobrega	No					21K (Omicron)
hCoV-19/Spain/CT-HUGTiPM082NA1F3/2022	EPI_ISL_10586464	49	F	BA.2	2022-02-17	False	False	Europe / Spain / Catalunya / Badalona	No					21L (Omicron)
hCoV-19/Spain/CT-HUGTiPM082NA1F4/2022	EPI_ISL_10586473	63	M	BA.1.1	2022-02-17	False	False	Europe / Spain / Catalunya / Sabadell	No					21K (Omicron)
hCoV-19/Spain/CT-HUGTiPM082NA1F5/2022	EPI_ISL_10586481	12	M	BA.2	2022-02-18	False	False	Europe / Spain / Catalunya / Premia De Mar	No					21L (Omicron)
hCoV-19/Spain/CT-HUGTiPM082NA1F6/2022	EPI_ISL_10586487	37	F	BA.1.1	2022-02-18	False	False	Europe / Spain / Catalunya / Badalona	No					21K (Omicron)
hCoV-19/Spain/CT-HUGTiPM082NA1F7/2022	EPI_ISL_10586490	98	F	BA.1.1.1	2022-02-14	False	False	Europe / Spain / Catalunya / Sant Cugat Del Valles	No					21K (Omicron)
hCoV-19/Spain/CT-HUGTiPM082NA1F8/2022	EPI_ISL_10586493	75	M	BA.1.17	2022-02-15	True	True	Europe / Spain / Catalunya / Terrassa	Yes	02/12/2021	3	pfizer	75	21K (Omicron)
hCoV-19/Spain/CT-HUGTiPM082NA1F9/2022	EPI_ISL_10586495	18	F	BA.2	2022-02-15	True	True	Europe / Spain / Catalunya / Terrassa	Yes	16/12/2021	3	moderna	61	21L (Omicron)
hCoV-19/Spain/CT-HUGTiPM082NA1G1/2022	EPI_ISL_10586496	41	M	BA.1.1.1	2022-02-17	False	False	Europe / Spain / Catalunya / Badalona	No					21K (Omicron)
hCoV-19/Spain/CT-HUGTiPM082NA1G10/2022	EPI_ISL_10586497	84	M	BA.1.1.1	2022-01-11	False	False	Europe / Spain / Catalunya / Sant Adria De Besos	No					21K (Omicron)
hCoV-19/Spain/CT-HUGTiPM082NA1G11/2021	EPI_ISL_10586498	25	F	AY.125	2021-06-29	False	False	Europe / Spain / Catalunya / Badalona	No					21J (Delta)
hCoV-19/Spain/CT-HUGTiPM082NA1G2/2022	EPI_ISL_10586499	47	F	BA.1.17	2022-02-17	False	False	Europe / Spain / Catalunya / Pineda De Mar	No					21K (Omicron)
hCoV-19/Spain/CT-HUGTiPM082NA1G3/2022	EPI_ISL_10586500	0	F	BA.2.9	2022-02-17	False	False	Europe / Spain / Catalunya	No					21L (Omicron)
hCoV-19/Spain/CT-HUGTiPM082NA1G4/2022	EPI_ISL_10586501	17	F	BA.1.1	2022-02-18	False	False	Europe / Spain / Catalunya / El Prat De Llobregat	No					21K (Omicron)
hCoV-19/Spain/CT-HUGTiPM082NA1G5/2022	EPI_ISL_10586502	55	F	BA.2.9	2022-02-18	False	False	Europe / Spain / Catalunya / Argentona	No					21L (Omicron)
hCoV-19/Spain/CT-HUGTiPM082NA1G6/2021	EPI_ISL_10586503	34	M	AY.43	2021-07-09	False	False	Europe / Spain / Catalunya / Badalona	No					21J (Delta)
hCoV-19/Spain/CT-HUGTiPM082NA1G7/2022	EPI_ISL_10586504	66	M	BA.1.1	2022-02-15	True	True	Europe / Spain / Catalunya / Sant Cugat Del Valles	Yes	11/12/2021	3	astrazeneca	66	21K (Omicron)
hCoV-19/Spain/CT-HUGTiPM082NA1G8/2022	EPI_ISL_10586505	32	F	BA.1.17	2022-02-14	True	True	Europe / Spain / Catalunya / Sabadell	Yes	23/12/2021	3	pfizer	53	21K (Omicron)
hCoV-19/Spain/CT-HUGTiPM082NA1G9/2022	EPI_ISL_10586506	74	M	BA.1.1.1	2022-02-15	True	True	Europe / Spain / Catalunya / Terrassa	Yes	18/11/2021	3	pfizer	89	21K (Omicron)
hCoV-19/Spain/CT-HUGTiPM082NA1H1/2022	EPI_ISL_10586512	78	F	BA.1.1	2022-02-20	False	False	Europe / Spain / Catalunya / Badalona	No					21K (Omicron)
hCoV-19/Spain/CT-HUGTiPM082NA1H10/2022	EPI_ISL_10586514	66	M	BA.1.17.2	2022-01-13	False	False	Europe / Spain / Catalunya / Arenys De Munt	No					21K (Omicron)
hCoV-19/Spain/CT-HUGTiPM082NA1H11/2021	EPI_ISL_10586516	65	F	BA.1.1.1	2021-12-22	False	False	Europe / Spain / Catalunya / Badalona	No					21K (Omicron)
hCoV-19/Spain/CT-HUGTiPM082NA1H2/2022	EPI_ISL_10586524	41	M	BA.2	2022-02-17	False	False	Europe / Spain / Catalunya / Terrassa	No					21L (Omicron)
hCoV-19/Spain/CT-HUGTiPM082NA1H3/2022	EPI_ISL_10586531	38	F	BA.1.1.1	2022-02-17	False	False	Europe / Spain / Catalunya / Badalona	No					21K (Omicron)
hCoV-19/Spain/CT-HUGTiPM082NA1H4/2022	EPI_ISL_10586540	7	F	BA.2	2022-02-18	False	False	Europe / Spain / Catalunya / Teia	No					21L (Omicron)
hCoV-19/Spain/CT-HUGTiPM082NA1H5/2022	EPI_ISL_10586548	18	M	BA.1.1.1	2022-02-19	False	False	Europe / Spain / Catalunya / Badalona	No					21K (Omicron)
hCoV-19/Spain/CT-HUGTiPM082NA1H6/2021	EPI_ISL_10586555	65	M	AY.43	2021-07-08	False	False	Europe / Spain / Catalunya / Santa Coloma De Gramenet	No					21J (Delta)
hCoV-19/Spain/CT-HUGTiPM082NA1H7/2022	EPI_ISL_10586564	87	F	BA.1.1.1	2022-02-14	True	True	Europe / Spain / Catalunya / Sant Cugat Del Valles	Yes	26/10/2021	3	pfizer	111	21K (Omicron)
hCoV-19/Spain/CT-HUGTiPM082NA1H8/2022	EPI_ISL_10586580	19	F	BA.1.1	2022-02-14	True	True	Europe / Spain / Catalunya / Sant Cugat Del Valles	Yes	28/12/2021	3	astrazeneca	48	21K (Omicron)
hCoV-19/Spain/CT-HUGTiPM082NA1H9/2022	EPI_ISL_10586586	93	F	BA.1.1	2022-02-14	False	False	Europe / Spain / Catalunya / Terrassa	No					21K (Omicron)
hCoV-19/Spain/CT-HUGTiPM083AG7A10/2022	EPI_ISL_10844421	34	F	BA.1.1.1	2022-02-16	True	True	Europe / Spain / Catalunya / Terrasa	Yes	24/01/2022	3	pfizer	23	21K (Omicron)
hCoV-19/Spain/CT-HUGTiPM083AG7A11/2022	EPI_ISL_10844422	48	M	BA.2	2022-02-20	True	True	Europe / Spain / Catalunya / Vacarisses	Yes	30/11/2021	3	pfizer	82	21L (Omicron)
hCoV-19/Spain/CT-HUGTiPM083AG7A12/2022	EPI_ISL_10844423	36	F	BA.2.9	2022-02-21	True	True	Europe / Spain / Catalunya / Rubi	Yes	01/12/2021	3	pfizer	82	21L (Omicron)
hCoV-19/Spain/CT-HUGTiPM083AG7A9/2022	EPI_ISL_10844424	28	F	BA.1.1	2022-02-22	True	True	Europe / Spain / Catalunya / Sabadell	Yes	01/12/2021	3	pfizer	83	21K (Omicron)
hCoV-19/Spain/CT-HUGTiPM083AG7B10/2022	EPI_ISL_10844425	24	M	BA.1.1	2022-02-17	True	True	Europe / Spain / Catalunya / Terrasa	Yes	29/12/2021	3	moderna	50	21K (Omicron)
hCoV-19/Spain/CT-HUGTiPM083AG7B11/2022	EPI_ISL_10844426	48	F	BA.2	2022-02-20	True	True	Europe / Spain / Catalunya / Terrasa	Yes	27/01/2022	3	pfizer	24	21L (Omicron)
hCoV-19/Spain/CT-HUGTiPM083AG7B12/2022	EPI_ISL_10844427	90	M	BA.1	2022-02-16	True	True	Europe / Spain / Catalunya / Sant Cugat Del Valles	Yes	23/09/2021	3	pfizer	146	21K (Omicron)
hCoV-19/Spain/CT-HUGTiPM083AG7B9/2022	EPI_ISL_10844428	58	F	BA.1.1	2022-02-21	True	True	Europe / Spain / Catalunya / Sabadell	Yes	10/12/2021	3	pfizer	73	21K (Omicron)
hCoV-19/Spain/CT-HUGTiPM083AG7C10/2022	EPI_ISL_10844429	53	F	BA.1.15	2022-02-21	True	True	Europe / Spain / Catalunya / Rubi	Yes	29/12/2021	3	pfizer	54	21K (Omicron)
hCoV-19/Spain/CT-HUGTiPM083AG7C11/2022	EPI_ISL_10844430	46	F	BA.1.1	2022-02-22	True	True	Europe / Spain / Catalunya / Sant Cugat Del Valles	Yes	09/01/2022	3	pfizer	44	21K (Omicron)
hCoV-19/Spain/CT-HUGTiPM083AG7C12/2022	EPI_ISL_10844431	67	M	BA.1.1.1	2022-02-15	True	True	Europe / Spain / Catalunya / Terrasa	Yes	30/11/2021	3	astrazeneca	77	21K (Omicron)
hCoV-19/Spain/CT-HUGTiPM083AG7C9/2022	EPI_ISL_10844432	24	F	BA.1.1	2022-02-21	False	True	Europe / Spain / Catalunya / Sabadell	Yes	10/02/2022	3	pfizer	11	21K (Omicron)
hCoV-19/Spain/CT-HUGTiPM083AG7D10/2022	EPI_ISL_10844433	27	F	BA.1.1.1	2022-02-22	True	True	Europe / Spain / Catalunya / Rubi	Yes	02/12/2021	3	pfizer	82	21K (Omicron)
hCoV-19/Spain/CT-HUGTiPM083AG7D11/2022	EPI_ISL_10844434	33	F	BA.1.17	2022-02-16	True	True	Europe / Spain / Catalunya / Terrasa	Yes	21/12/2021	3	pfizer	57	21K (Omicron)
hCoV-19/Spain/CT-HUGTiPM083AG7D12/2021	EPI_ISL_10844435	22	F	AY.43	2021-07-01	False	False	Europe / Spain / Catalunya / Badalona	No					21J (Delta)
hCoV-19/Spain/CT-HUGTiPM083AG7D9/2022	EPI_ISL_10844436	72	M	BA.1.1.1	2022-02-16	True	True	Europe / Spain / Catalunya / Sabadell	Yes	30/11/2021	3	pfizer	78	21K (Omicron)
hCoV-19/Spain/CT-HUGTiPM083AG7E10/2022	EPI_ISL_10844437	23	M	BA.1.17	2022-02-16	True	True	Europe / Spain / Catalunya / Sabadell	Yes	21/12/2021	3	pfizer	57	21K (Omicron)
hCoV-19/Spain/CT-HUGTiPM083AG7E11/2022	EPI_ISL_10844438	74	F	BA.1.1	2022-02-21	True	True	Europe / Spain / Catalunya / Sant Cugat Del Valles	Yes	17/12/2021	3	pfizer	66	21K (Omicron)
hCoV-19/Spain/CT-HUGTiPM083AG7E12/2021	EPI_ISL_10844439	43	M	AY.43	2021-07-09	False	False	Europe / Spain / Catalunya / Santa Coloma De Gramenet	No					21J (Delta)
hCoV-19/Spain/CT-HUGTiPM083AG7E9/2022	EPI_ISL_10844440	88	F	BA.1.17	2022-02-21	False	False	Europe / Spain / Catalunya / Sabadell	No					21K (Omicron)
hCoV-19/Spain/CT-HUGTiPM083AG7F10/2022	EPI_ISL_10844441	55	F	BA.1.1	2022-02-15	True	True	Europe / Spain / Catalunya / Terrasa	Yes	10/12/2021	3	pfizer	67	21K (Omicron)
hCoV-19/Spain/CT-HUGTiPM083AG7F11/2022	EPI_ISL_10844442	56	F	BA.1.1	2022-02-23	True	True	Europe / Spain / Catalunya / Rubi	Yes	03/12/2021	3	pfizer	82	21K (Omicron)
hCoV-19/Spain/CT-HUGTiPM083AG7F12/2021	EPI_ISL_10844443	55	F	AY.122	2021-12-09	False	False	Europe / Spain / Catalunya / Badalona	No					21J (Delta)
hCoV-19/Spain/CT-HUGTiPM083AG7F9/2022	EPI_ISL_10844444	41	F	BA.1.1	2022-02-20	True	True	Europe / Spain / Catalunya / Barcelona	Yes	15/01/2022	3	pfizer	36	21K (Omicron)
hCoV-19/Spain/CT-HUGTiPM083AG7G10/2022	EPI_ISL_10844445	42	M	BA.1.1	2022-02-16	False	True	Europe / Spain / Catalunya / Barcelona	Yes	08/02/2022	3	pfizer	8	21K (Omicron)
hCoV-19/Spain/CT-HUGTiPM083AG7G11/2022	EPI_ISL_10844446	79	M	BA.2.9	2022-02-16	True	True	Europe / Spain / Catalunya / Sabadell	Yes	05/11/2021	3	pfizer	103	21L (Omicron)
hCoV-19/Spain/CT-HUGTiPM083AG7G12/2021	EPI_ISL_10844447	49	M	AY.43	2021-07-07	False	False	Europe / Spain / Catalunya / Granollers	No					21J (Delta)
hCoV-19/Spain/CT-HUGTiPM083AG7G9/2022	EPI_ISL_10844448	98	F	BA.1.1.1	2022-02-22	False	False	Europe / Spain / Catalunya / Sant Cugat Del Valles	No					21K (Omicron)
hCoV-19/Spain/CT-HUGTiPM083AG7H10/2022	EPI_ISL_10844449	75	M	BA.1.1	2022-02-21	True	True	Europe / Spain / Catalunya / Terrasa	Yes	23/11/2021	3	pfizer	90	21K (Omicron)
hCoV-19/Spain/CT-HUGTiPM083AG7H11/2022	EPI_ISL_10844450	61	M	BA.1.1	2022-02-15	True	True	Europe / Spain / Catalunya / Terrasa	Yes	02/12/2021	3	pfizer	75	21K (Omicron)
hCoV-19/Spain/CT-HUGTiPM083AG7H12/2021	EPI_ISL_10844451	29	F	B.1.617.2	2021-07-02	False	False	Europe / Spain / Catalunya / Santa Coloma De Gramenet	No					21J (Delta)
hCoV-19/Spain/CT-HUGTiPM083AG7H9/2022	EPI_ISL_10844452	52	F	BA.1	2022-02-21	True	True	Europe / Spain / Catalunya / Sant Cugat Del Valles	Yes	29/12/2021	3	pfizer	54	21K (Omicron)
hCoV-19/Spain/CT-HUGTiPM083AR3A1/2022	EPI_ISL_10844453	64	F	BA.1.1	2022-02-24	False	False	Europe / Spain / Catalunya / Badalona	No					21K (Omicron)
hCoV-19/Spain/CT-HUGTiPM083AR3A10/2022	EPI_ISL_10844454	80	F	BA.1.1.1	2022-02-16	True	True	Europe / Spain / Catalunya / Sabadell	Yes	09/11/2021	3	moderna	99	21K (Omicron)
hCoV-19/Spain/CT-HUGTiPM083AR3A11/2022	EPI_ISL_10844455	48	F	BA.1.1	2022-02-21	True	True	Europe / Spain / Catalunya / Sabadell	Yes	08/01/2022	3	pfizer	44	21K (Omicron)
hCoV-19/Spain/CT-HUGTiPM083AR3A12/2022	EPI_ISL_10844456	75	M	BA.1.17	2022-02-21	True	True	Europe / Spain / Catalunya / Sabadell	Yes	08/11/2021	3	pfizer	105	21K (Omicron)
hCoV-19/Spain/CT-HUGTiPM083AR3A2/2022	EPI_ISL_10844457	96	F	BA.1.1.1	2022-02-21	False	False	Europe / Spain / Catalunya / Arenys De Mar	No					21K (Omicron)
hCoV-19/Spain/CT-HUGTiPM083AR3A3/2022	EPI_ISL_10844458	25	F	BA.1.18	2022-02-23	False	False	Europe / Spain / Catalunya / Sabadell	No					21K (Omicron)
hCoV-19/Spain/CT-HUGTiPM083AR3A4/2022	EPI_ISL_10844459	46	M	BA.1.17.2	2022-02-22	False	False	Europe / Spain / Catalunya / Santa Coloma De Gramenet	No					21K (Omicron)
hCoV-19/Spain/CT-HUGTiPM083AR3A5/2022	EPI_ISL_10844460	69	F	BA.1.1.1	2022-02-23	False	False	Europe / Spain / Catalunya / Granollers	No					21K (Omicron)
hCoV-19/Spain/CT-HUGTiPM083AR3A6/2022	EPI_ISL_10844461	16	M	BA.2.9	2022-02-25	False	False	Europe / Spain / Catalunya / Santa Coloma De Gramenet	No					21L (Omicron)
hCoV-19/Spain/CT-HUGTiPM083AR3A7/2022	EPI_ISL_10844462	94	F	BA.1.1.1	2022-02-25	False	False	Europe / Spain / Catalunya / Sabadell	No					21K (Omicron)
hCoV-19/Spain/CT-HUGTiPM083AR3A8/2022	EPI_ISL_10844463	58	F	BA.1.1	2022-02-16	True	True	Europe / Spain / Catalunya / Cerdanyola	Yes	04/01/2022	3	moderna	43	21K (Omicron)
hCoV-19/Spain/CT-HUGTiPM083AR3A9/2022	EPI_ISL_10844464	50	F	BA.1	2022-02-22	False	True	Europe / Spain / Catalunya / Granollers	Yes	30/06/2021	2	moderna	237	21K (Omicron)
hCoV-19/Spain/CT-HUGTiPM083AR3B1/2022	EPI_ISL_10844465	94	F	BA.1.1.1	2022-02-21	False	False	Europe / Spain / Catalunya / Arenys De Mar	No					21K (Omicron)
hCoV-19/Spain/CT-HUGTiPM083AR3B10/2022	EPI_ISL_10844466	63	F	BA.1.1.1	2022-02-15	True	True	Europe / Spain / Catalunya / Sabadell	Yes	15/12/2021	3	astrazeneca	62	21K (Omicron)
hCoV-19/Spain/CT-HUGTiPM083AR3B11/2022	EPI_ISL_10844467	30	F	BA.1.1.1	2022-02-17	True	True	Europe / Spain / Catalunya / Sabadell	Yes	15/12/2021	3	pfizer	64	21K (Omicron)
hCoV-19/Spain/CT-HUGTiPM083AR3B12/2022	EPI_ISL_10844468	71	M	BA.1.17.2	2022-02-16	True	True	Europe / Spain / Catalunya / Sabadell	Yes	29/11/2021	3	pfizer	79	21K (Omicron)
hCoV-19/Spain/CT-HUGTiPM083AR3B2/2022	EPI_ISL_10844469	30	M	BA.1.1	2022-02-22	False	False	Europe / Spain / Catalunya / Sant Feliu De Llobregat	No					21K (Omicron)
hCoV-19/Spain/CT-HUGTiPM083AR3B3/2022	EPI_ISL_10844470	42	M	BA.1.18	2022-02-23	False	False	Europe / Spain / Catalunya / Parets Del Valles	No					21K (Omicron)
hCoV-19/Spain/CT-HUGTiPM083AR3B4/2022	EPI_ISL_10844471	56	F	BA.2	2022-02-22	False	False	Europe / Spain / Catalunya / Badalona	No					21L (Omicron)
hCoV-19/Spain/CT-HUGTiPM083AR3B5/2022	EPI_ISL_10844472	88	F	BA.2	2022-02-24	False	False	Europe / Spain / Catalunya / Granollers	No					21L (Omicron)
hCoV-19/Spain/CT-HUGTiPM083AR3B6/2022	EPI_ISL_10844473	98	M	BA.1.1	2022-02-25	False	False	Europe / Spain / Catalunya / Granollers	No					21K (Omicron)
hCoV-19/Spain/CT-HUGTiPM083AR3B7/2022	EPI_ISL_10844474	61	F	BA.2.9	2022-02-25	False	False	Europe / Spain / Catalunya / Cardedeu	No					21L (Omicron)
hCoV-19/Spain/CT-HUGTiPM083AR3B8/2022	EPI_ISL_10844475	78	M	BA.1.1	2022-02-17	True	True	Europe / Spain / Catalunya / Granollers	Yes	17/11/2021	3	pfizer	92	21K (Omicron)
hCoV-19/Spain/CT-HUGTiPM083AR3B9/2022	EPI_ISL_10844476	62	M	BA.2.9	2022-02-21	False	True	Europe / Spain / Catalunya / Granollers	Yes	22/06/2021	2	astrazeneca	244	21L (Omicron)
hCoV-19/Spain/CT-HUGTiPM083AR3C1/2022	EPI_ISL_10844477	100	F	BA.1.17	2022-02-21	False	False	Europe / Spain / Catalunya / Castellar Del Valles	No					21K (Omicron)
hCoV-19/Spain/CT-HUGTiPM083AR3C10/2022	EPI_ISL_10844478	56	F	BA.1.1	2022-02-25	True	True	Europe / Spain / Catalunya / Sabadell	Yes	17/12/2021	3	pfizer	70	21K (Omicron)
hCoV-19/Spain/CT-HUGTiPM083AR3C11/2022	EPI_ISL_10844479	36	M	BA.1.1	2022-02-16	True	True	Europe / Spain / Catalunya / Sabadell	Yes	28/01/2022	3	pfizer	19	21K (Omicron)
hCoV-19/Spain/CT-HUGTiPM083AR3C12/2022	EPI_ISL_10844480	41	F	BA.1.1	2022-02-20	True	True	Europe / Spain / Catalunya / Sabadell	Yes	14/12/2021	3	pfizer	68	21K (Omicron)
hCoV-19/Spain/CT-HUGTiPM083AR3C2/2022	EPI_ISL_10844481	28		BA.1.1	2022-02-23	False	False	Europe / Spain / Catalunya	No					21K (Omicron)
hCoV-19/Spain/CT-HUGTiPM083AR3C3/2022	EPI_ISL_10844482	94	F	BA.1.18	2022-02-22	False	False	Europe / Spain / Catalunya / Castellar Del Valles	No					21K (Omicron)
hCoV-19/Spain/CT-HUGTiPM083AR3C5/2022	EPI_ISL_10844483	19	M	BA.2	2022-02-23	False	False	Europe / Spain / Catalunya / Sant Feliu De Codines	No					21L (Omicron)
hCoV-19/Spain/CT-HUGTiPM083AR3C6/2022	EPI_ISL_10844484	50	M	BA.1.17	2022-02-25	False	False	Europe / Spain / Catalunya / Caldes De Montbui	No					21K (Omicron)
hCoV-19/Spain/CT-HUGTiPM083AR3C7/2022	EPI_ISL_10844485	87	F	BA.1	2022-02-25	False	False	Europe / Spain / Catalunya / L? Hospitalet De Llobrega	No					21K (Omicron)
hCoV-19/Spain/CT-HUGTiPM083AR3C8/2022	EPI_ISL_10844486	71	F	BA.1.17	2022-02-18	True	True	Europe / Spain / Catalunya / Sabadell	Yes	03/11/2021	3	pfizer	107	21K (Omicron)
hCoV-19/Spain/CT-HUGTiPM083AR3D1/2022	EPI_ISL_10844488	68	F	BA.1.1.1	2022-02-21	False	False	Europe / Spain / Catalunya / Sant Fost De Campsentelle	No					21K (Omicron)
hCoV-19/Spain/CT-HUGTiPM083AR3D10/2022	EPI_ISL_10844489	45	F	BA.1.1.1	2022-02-15	True	True	Europe / Spain / Catalunya / Sabadell	Yes	15/12/2021	3	pfizer	62	21K (Omicron)
hCoV-19/Spain/CT-HUGTiPM083AR3D11/2022	EPI_ISL_10844490	56	F	BA.1.1	2022-02-16	True	True	Europe / Spain / Catalunya / Sabadell	Yes	01/12/2021	3	pfizer	77	21K (Omicron)
hCoV-19/Spain/CT-HUGTiPM083AR3D12/2022	EPI_ISL_10844491	18	M	BA.1.1	2022-02-16	True	True	Europe / Spain / Catalunya / Sabadell	Yes	01/02/2022	3	pfizer	15	21K (Omicron)
hCoV-19/Spain/CT-HUGTiPM083AR3D2/2022	EPI_ISL_10844492	83	M	BA.1.1	2022-02-23	True	True	Europe / Spain / Catalunya / Vilanova Del Valles	Yes	03/11/2021	3	pfizer	112	21K (Omicron)
hCoV-19/Spain/CT-HUGTiPM083AR3D3/2022	EPI_ISL_10844493	96	F	BA.1.1.1	2022-02-22	False	False	Europe / Spain / Catalunya / Sabadell	No					21K (Omicron)
hCoV-19/Spain/CT-HUGTiPM083AR3D4/2022	EPI_ISL_10844494	83	F	BA.1.17	2022-02-24	False	False	Europe / Spain / Catalunya / El Masnou	No					21K (Omicron)
hCoV-19/Spain/CT-HUGTiPM083AR3D5/2022	EPI_ISL_10844495	52	F	BA.2	2022-02-24	False	False	Europe / Spain / Catalunya / Badalona	No					21L (Omicron)
hCoV-19/Spain/CT-HUGTiPM083AR3D6/2022	EPI_ISL_10844496	90	F	BA.1.17	2022-02-26	False	False	Europe / Spain / Catalunya / Sabadell	No					21K (Omicron)
hCoV-19/Spain/CT-HUGTiPM083AR3D7/2022	EPI_ISL_10844497	49	F	BA.1.17	2022-02-17	True	True	Europe / Spain / Catalunya / Badalona	Yes	07/01/2022	3	pfizer	41	21K (Omicron)
hCoV-19/Spain/CT-HUGTiPM083AR3D8/2022	EPI_ISL_10844498	60	F	BA.1.1	2022-02-18	True	True	Europe / Spain / Catalunya / Granollers	Yes	28/12/2021	3	pfizer	52	21K (Omicron)
hCoV-19/Spain/CT-HUGTiPM083AR3E1/2022	EPI_ISL_10844500	45	F	BA.2	2022-02-21	False	False	Europe / Spain / Catalunya / Badalona	No					21L (Omicron)
hCoV-19/Spain/CT-HUGTiPM083AR3E10/2022	EPI_ISL_10844501	48	F	BA.1.1.1	2022-02-16	True	True	Europe / Spain / Catalunya / Sabadell	Yes	15/01/2022	3	pfizer	32	21K (Omicron)
hCoV-19/Spain/CT-HUGTiPM083AR3E11/2022	EPI_ISL_10844502	55	F	BA.1.1	2022-02-16	True	True	Europe / Spain / Catalunya / Sabadell	Yes	14/01/2022	3	pfizer	33	21K (Omicron)
hCoV-19/Spain/CT-HUGTiPM083AR3E12/2022	EPI_ISL_10844503	65	M	BA.1.1	2022-02-16	True	True	Europe / Spain / Catalunya / Sabadell	Yes	05/12/2021	3	astrazeneca	73	21K (Omicron)
hCoV-19/Spain/CT-HUGTiPM083AR3E2/2022	EPI_ISL_10844504	83	M	BA.1.1	2022-02-22	False	False	Europe / Spain / Catalunya / Mollet Del Valles	No					21K (Omicron)
hCoV-19/Spain/CT-HUGTiPM083AR3E3/2022	EPI_ISL_10844505	68	M	BA.1.1	2022-02-22	False	False	Europe / Spain / Catalunya / Mollet Del Valles	No					21K (Omicron)
hCoV-19/Spain/CT-HUGTiPM083AR3E4/2022	EPI_ISL_10844506	87	M	BA.1.1	2022-02-24	False	False	Europe / Spain / Catalunya / Terrassa	No					21K (Omicron)
hCoV-19/Spain/CT-HUGTiPM083AR3E5/2022	EPI_ISL_10844507	33	M	BA.1.1.1	2022-02-25	False	False	Europe / Spain / Catalunya / Santa Coloma De Gramenet	No					21K (Omicron)
hCoV-19/Spain/CT-HUGTiPM083AR3E6/2022	EPI_ISL_10844508	50	M	BA.2	2022-02-26	False	False	Europe / Spain / Catalunya / Barcelona	No					21L (Omicron)
hCoV-19/Spain/CT-HUGTiPM083AR3E7/2022	EPI_ISL_10844509	69	M	BA.2.9	2022-02-19	False	False	Europe / Spain / Catalunya / Santa Coloma De Gramenet	No					21L (Omicron)
hCoV-19/Spain/CT-HUGTiPM083AR3E8/2022	EPI_ISL_10844510	71	F	BA.1.1	2022-02-19	True	True	Europe / Spain / Catalunya / Granollers	Yes	26/11/2021	3	pfizer	85	21K (Omicron)
hCoV-19/Spain/CT-HUGTiPM083AR3E9/2022	EPI_ISL_10844511	33	F	BA.1	2022-02-21	False	True	Europe / Spain / Catalunya / Granollers	Yes	02/09/2021	2	pfizer	172	21K (Omicron)
hCoV-19/Spain/CT-HUGTiPM083AR3F10/2022	EPI_ISL_10844512	48	F	BA.1.17	2022-02-21	True	True	Europe / Spain / Catalunya / Sabadell	Yes	14/01/2022	3	pfizer	38	21K (Omicron)
hCoV-19/Spain/CT-HUGTiPM083AR3F11/2022	EPI_ISL_10844513	52	M	BA.1.17	2022-02-16	True	True	Europe / Spain / Catalunya / Sabadell	Yes	11/01/2022	3	pfizer	36	21K (Omicron)
hCoV-19/Spain/CT-HUGTiPM083AR3F12/2022	EPI_ISL_10844514	80	M	BA.1.1	2022-02-17	True	True	Europe / Spain / Catalunya / Sabadell	Yes	24/11/2021	3	pfizer	85	21K (Omicron)
hCoV-19/Spain/CT-HUGTiPM083AR3F2/2022	EPI_ISL_10844515	25	F	BA.2	2022-02-23	False	False	Europe / Spain / Catalunya / Badalona	No					21L (Omicron)
hCoV-19/Spain/CT-HUGTiPM083AR3F3/2022	EPI_ISL_10844516	68	M	BA.2.9	2022-02-22	False	False	Europe / Spain / Catalunya / Granollers	No					21L (Omicron)
hCoV-19/Spain/CT-HUGTiPM083AR3F4/2022	EPI_ISL_10844517	49	F	BA.1.1	2022-02-24	False	False	Europe / Spain / Catalunya / Sant Andreu De Llavaneres	No					21K (Omicron)
hCoV-19/Spain/CT-HUGTiPM083AR3F5/2022	EPI_ISL_10844518	35	M	BA.2.9	2022-02-25	False	False	Europe / Spain / Catalunya / Badalona	No					21L (Omicron)
hCoV-19/Spain/CT-HUGTiPM083AR3F6/2022	EPI_ISL_10844519	44	M	BA.1.17	2022-02-26	False	False	Europe / Spain / Catalunya / Sant Feliu De Guixols	No					21K (Omicron)
hCoV-19/Spain/CT-HUGTiPM083AR3F7/2022	EPI_ISL_10844520	0	F	BA.2	2022-02-16	False	False	Europe / Spain / Catalunya / Badalona	No					21L (Omicron)
hCoV-19/Spain/CT-HUGTiPM083AR3F8/2022	EPI_ISL_10844521	59	F	BA.1.1.1	2022-02-21	False	True	Europe / Spain / Catalunya / Granollers	Yes	18/06/2021	2	pfizer	248	21K (Omicron)
hCoV-19/Spain/CT-HUGTiPM083AR3F9/2022	EPI_ISL_10844522	50	M	BA.1.1	2022-02-21	False	True	Europe / Spain / Catalunya / Granollers	Yes	10/07/2021	2	pfizer	226	21K (Omicron)
hCoV-19/Spain/CT-HUGTiPM083AR3G1/2022	EPI_ISL_10844523	53	F	BA.1.17	2022-02-21	False	False	Europe / Spain / Catalunya / El Masnou	No					21K (Omicron)
hCoV-19/Spain/CT-HUGTiPM083AR3G10/2022	EPI_ISL_10844524	63	F	BA.1.1	2022-02-16	True	True	Europe / Spain / Catalunya / Sabadell	Yes	19/12/2021	3	astrazeneca	59	21K (Omicron)
hCoV-19/Spain/CT-HUGTiPM083AR3G11/2022	EPI_ISL_10844525	23	F	BA.1.17	2022-02-25	True	True	Europe / Spain / Catalunya / Sabadell	Yes	01/02/2022	3	pfizer	24	21K (Omicron)
hCoV-19/Spain/CT-HUGTiPM083AR3G2/2022	EPI_ISL_10844526	10	F	BA.1.1	2022-02-23	False	False	Europe / Spain / Catalunya / Badalona	No					21K (Omicron)
hCoV-19/Spain/CT-HUGTiPM083AR3G3/2022	EPI_ISL_10844527	69	F	BA.1.1.1	2022-02-22	False	False	Europe / Spain / Catalunya / Bellavista	No					21K (Omicron)
hCoV-19/Spain/CT-HUGTiPM083AR3G4/2022	EPI_ISL_10844528	85	F	BA.1.17	2022-02-24	False	False	Europe / Spain / Catalunya / Badalona	No					21K (Omicron)
hCoV-19/Spain/CT-HUGTiPM083AR3G5/2022	EPI_ISL_10844529	59	M	BA.1.1.1	2022-02-25	False	False	Europe / Spain / Catalunya / Badalona	No					21K (Omicron)
hCoV-19/Spain/CT-HUGTiPM083AR3G6/2022	EPI_ISL_10844530	80	F	BA.1.1.1	2022-02-26	False	False	Europe / Spain / Catalunya / Terrassa	No					21K (Omicron)
hCoV-19/Spain/CT-HUGTiPM083AR3G7/2022	EPI_ISL_10844531	65	F	BA.2	2022-02-22	False	False	Europe / Spain / Catalunya / Barcelona	No					21L (Omicron)
hCoV-19/Spain/CT-HUGTiPM083AR3G8/2022	EPI_ISL_10844532	55	F	BA.1.1	2022-02-21	False	True	Europe / Spain / Catalunya / Granollers	Yes	16/06/2021	2	moderna	250	21K (Omicron)
hCoV-19/Spain/CT-HUGTiPM083AR3G9/2022	EPI_ISL_10844533	42	M	BA.1.1	2022-02-16	True	True	Europe / Spain / Catalunya / Sabadell	Yes	15/01/2022	3	pfizer	32	21K (Omicron)
hCoV-19/Spain/CT-HUGTiPM083AR3H1/2022	EPI_ISL_10844534	90	F	BA.1.1.1	2022-02-21	False	False	Europe / Spain / Catalunya / Arenys De Mar	No					21K (Omicron)
hCoV-19/Spain/CT-HUGTiPM083AR3H10/2022	EPI_ISL_10844535	89	F	BA.1.1.1	2022-02-22	False	False	Europe / Spain / Catalunya / Sabadell	No					21K (Omicron)
hCoV-19/Spain/CT-HUGTiPM083AR3H11/2022	EPI_ISL_10844536	88	F	BA.1.1.1	2022-02-16	True	True	Europe / Spain / Catalunya / Sabadell	Yes	17/11/2021	3	pfizer	91	21K (Omicron)
hCoV-19/Spain/CT-HUGTiPM083AR3H2/2022	EPI_ISL_10844537	37	M	BA.1.1.1	2022-02-23	False	False	Europe / Spain / Catalunya / Tiana	No					21K (Omicron)
hCoV-19/Spain/CT-HUGTiPM083AR3H3/2022	EPI_ISL_10844538	33	M	BA.1.1	2022-02-22	False	False	Europe / Spain / Catalunya / Montornes Del Valles	No					21K (Omicron)
hCoV-19/Spain/CT-HUGTiPM083AR3H4/2022	EPI_ISL_10844539	68	M	BA.2.9	2022-02-24	False	False	Europe / Spain / Catalunya / Badalona	No					21L (Omicron)
hCoV-19/Spain/CT-HUGTiPM083AR3H5/2022	EPI_ISL_10844540	25	F	BA.2.9	2022-02-25	False	False	Europe / Spain / Catalunya / Santa Coloma De Gramenet	No					21L (Omicron)
hCoV-19/Spain/CT-HUGTiPM083AR3H6/2022	EPI_ISL_10844541	91	F	BA.2.9	2022-02-25	False	False	Europe / Spain / Catalunya / Tarragona	No					21L (Omicron)
hCoV-19/Spain/CT-HUGTiPM083AR3H7/2022	EPI_ISL_10844542	71	F	BA.1.17	2022-02-17	True	True	Europe / Spain / Catalunya / Granollers	Yes	03/12/2021	3	pfizer	76	21K (Omicron)
hCoV-19/Spain/CT-HUGTiPM083AR3H8/2022	EPI_ISL_10844543	71	F	BA.1.1.1	2022-02-21	False	True	Europe / Spain / Catalunya / Granollers	Yes	12/05/2021	2	pfizer	285	21K (Omicron)
hCoV-19/Spain/CT-HUGTiPM083AR3H9/2022	EPI_ISL_10844544	57	F	BA.1.1	2022-02-21	True	True	Europe / Spain / Catalunya / Sabadell	Yes	04/01/2022	3	pfizer	48	21K (Omicron)
hCoV-19/Spain/CT-HUGTiPM084KG5A1/2022	EPI_ISL_11030967	69	M	BA.2	2022-03-07	False	False	Europe / Spain / Catalunya / Sant Antoni De Vilamajor	No					21L (Omicron)
hCoV-19/Spain/CT-HUGTiPM084KG5A2/2022	EPI_ISL_11030968	81	M	BA.1.1	2022-02-26	True	True	Europe / Spain / Catalunya / Terrassa	Yes	21/12/2021	3	pfizer	67	21K (Omicron)
hCoV-19/Spain/CT-HUGTiPM084KG5A3/2022	EPI_ISL_11030969	12	M	BA.2	2022-02-27	False	True	Europe / Spain / Catalunya / Sant Antoni De Vilamajor	Yes	22/10/2021	2	moderna	128	21L (Omicron)
hCoV-19/Spain/CT-HUGTiPM084KG5A4/2022	EPI_ISL_11030970	74	M	BA.1.1	2022-02-22	True	True	Europe / Spain / Catalunya / Badalona	Yes	25/11/2021	3	pfizer	89	21K (Omicron)
hCoV-19/Spain/CT-HUGTiPM084KG5B1/2022	EPI_ISL_11030971	44	F	BA.2.3	2022-03-07	False	False	Europe / Spain / Catalunya / Montmelo	No					21L (Omicron)
hCoV-19/Spain/CT-HUGTiPM084KG5B2/2022	EPI_ISL_11030972	29	F	BA.2.9	2022-02-28	True	True	Europe / Spain / Catalunya / Sant Cugat Del Valles	Yes	02/12/2021	3	pfizer	88	21L (Omicron)
hCoV-19/Spain/CT-HUGTiPM084KG5B3/2022	EPI_ISL_11030973	72	M	BA.1.1	2022-02-25	True	True	Europe / Spain / Catalunya / Parets Del Valles	Yes	29/11/2021	3	pfizer	88	21K (Omicron)
hCoV-19/Spain/CT-HUGTiPM084KG5B4/2022	EPI_ISL_11030974	53	F	BA.2	2022-02-23	True	True	Europe / Spain / Catalunya / Vallromanes	Yes	07/01/2022	3	pfizer	47	21L (Omicron)
hCoV-19/Spain/CT-HUGTiPM084KG5C1/2022	EPI_ISL_11030975	96	F	BA.2.3	2022-03-07	False	False	Europe / Spain / Catalunya / Montmelo	No					21L (Omicron)
hCoV-19/Spain/CT-HUGTiPM084KG5C2/2022	EPI_ISL_11030976	53	F	BA.1.1	2022-02-28	True	True	Europe / Spain / Catalunya / Terrassa	Yes	14/01/2022	3	pfizer	45	21K (Omicron)
hCoV-19/Spain/CT-HUGTiPM084KG5C3/2022	EPI_ISL_11030977	68	F	BA.2.9	2022-02-25	True	True	Europe / Spain / Catalunya / Granollers	Yes	03/12/2021	3	astrazeneca	84	21L (Omicron)
hCoV-19/Spain/CT-HUGTiPM084KG5C4/2022	EPI_ISL_11030978	63	F	BA.1.17.2	2022-02-25	True	True	Europe / Spain / Catalunya / Sant Celoni	Yes	08/12/2021	3	astrazeneca	79	21K (Omicron)
hCoV-19/Spain/CT-HUGTiPM084KG5D1/2022	EPI_ISL_11030979	61	M	BA.2	2022-03-07	False	False	Europe / Spain / Catalunya / Mataro	No					21L (Omicron)
hCoV-19/Spain/CT-HUGTiPM084KG5D2/2022	EPI_ISL_11030980	51	M	BA.1.17	2022-02-26	True	True	Europe / Spain / Catalunya / Sant Cugat Del Valles	Yes	28/12/2021	3	pfizer	60	21K (Omicron)
hCoV-19/Spain/CT-HUGTiPM084KG5D3/2022	EPI_ISL_11030981	58	M	BA.2	2022-02-24	True	True	Europe / Spain / Catalunya / Sant Pere De Vilamajor	Yes	21/01/2022	3	pfizer	34	21L (Omicron)
hCoV-19/Spain/CT-HUGTiPM084KG5D4/2022	EPI_ISL_11030982	44	F	BA.1.1.1	2022-02-23	True	True	Europe / Spain / Catalunya / Vacarisses	Yes	02/12/2021	3	pfizer	83	21K (Omicron)
hCoV-19/Spain/CT-HUGTiPM084KG5E1/2022	EPI_ISL_11030983	51	F	BA.1.1	2022-02-25	False	False	Europe / Spain / Catalunya / Sabadell	No					21K (Omicron)
hCoV-19/Spain/CT-HUGTiPM084KG5E2/2022	EPI_ISL_11030984	87	M	BA.1.1	2022-02-28	True	True	Europe / Spain / Catalunya / Terrassa	Yes	10/12/2021	3	pfizer	80	21K (Omicron)
hCoV-19/Spain/CT-HUGTiPM084KG5E3/2022	EPI_ISL_11030985	52	M	BA.2	2022-02-24	True	True	Europe / Spain / Catalunya / Caldes De Montbui	Yes	04/01/2022	3	pfizer	51	21L (Omicron)
hCoV-19/Spain/CT-HUGTiPM084KG5E4/2022	EPI_ISL_11030986	55	F	BA.1.1	2022-02-23	True	True	Europe / Spain / Catalunya / Caldes De Montbui	Yes	11/01/2022	3	pfizer	43	21K (Omicron)
hCoV-19/Spain/CT-HUGTiPM084KG5F1/2022	EPI_ISL_11030987	90	F	BA.1.1.14	2022-02-28	True	True	Europe / Spain / Catalunya / Matadepera	Yes	22/09/2021	3	pfizer	159	21K (Omicron)
hCoV-19/Spain/CT-HUGTiPM084KG5F2/2022	EPI_ISL_11030988	72	M	BA.2	2022-02-27	True	True	Europe / Spain / Catalunya / Terrassa	Yes	02/11/2021	3	pfizer	117	21L (Omicron)
hCoV-19/Spain/CT-HUGTiPM084KG5F3/2022	EPI_ISL_11030989	68	M	BA.1.1.1	2022-02-25	True	True	Europe / Spain / Catalunya / Montmelo	Yes	30/09/2021	3	moderna	148	21K (Omicron)
hCoV-19/Spain/CT-HUGTiPM084KG5G1/2022	EPI_ISL_11030990	44	F	BA.1.1	2022-02-27	True	True	Europe / Spain / Catalunya / Terrassa	Yes	30/01/2022	3	pfizer	28	21K (Omicron)
hCoV-19/Spain/CT-HUGTiPM084KG5G2/2022	EPI_ISL_11030991	90	M	BA.2	2022-02-27	True	True	Europe / Spain / Catalunya / Terrassa	Yes	15/12/2021	3	pfizer	74	21L (Omicron)
hCoV-19/Spain/CT-HUGTiPM084KG5G3/2022	EPI_ISL_11030992	63	M	BA.2.3	2022-02-24	True	True	Europe / Spain / Catalunya / Parets Del Valles	Yes	22/12/2021	3	astrazeneca	64	21L (Omicron)
hCoV-19/Spain/CT-HUGTiPM084KG5H1/2022	EPI_ISL_11030993	54	F	BA.2	2022-02-28	True	True	Europe / Spain / Catalunya / Sant Cugat Del Valles	Yes	14/01/2022	3	pfizer	45	21L (Omicron)
hCoV-19/Spain/CT-HUGTiPM084KG5H2/2022	EPI_ISL_11030994	76	M	BA.1.1	2022-02-24	True	True	Europe / Spain / Catalunya / Martorelles	Yes	10/11/2021	3	pfizer	106	21K (Omicron)
hCoV-19/Spain/CT-HUGTiPM084KG5H3/2022	EPI_ISL_11030995	68	M	BA.2	2022-02-25	True	True	Europe / Spain / Catalunya / Sant Celoni	Yes	16/12/2021	3	astrazeneca	71	21L (Omicron)
hCoV-19/Spain/CT-HUGTiPM084OA8A1/2022	EPI_ISL_11030996	91	F	BA.1.1.1	2022-02-28	False	False	Europe / Spain / Catalunya / Arenys De Mar	No					21K (Omicron)
hCoV-19/Spain/CT-HUGTiPM084OA8A10/2022	EPI_ISL_11030997	22	F	BA.2	2022-03-05	False	False	Europe / Spain / Catalunya / Canovelles	No					21L (Omicron)
hCoV-19/Spain/CT-HUGTiPM084OA8A11/2022	EPI_ISL_11030998	92	F	BA.1.1.1	2022-02-22			Europe / Spain / Catalunya / Castellar Del Valles				pfizer		21K (Omicron)
hCoV-19/Spain/CT-HUGTiPM084OA8A12/2022	EPI_ISL_11030999	78	M	BA.2	2022-03-01	False	False	Europe / Spain / Catalunya / La Roca Del Valles	No					21L (Omicron)
hCoV-19/Spain/CT-HUGTiPM084OA8A2/2022	EPI_ISL_11031000	90	F	BA.1.1.1	2022-02-28	False	False	Europe / Spain / Catalunya / Barcelona	No					21K (Omicron)
hCoV-19/Spain/CT-HUGTiPM084OA8A3/2022	EPI_ISL_11031001	91	F	BA.1.1	2022-02-28	False	False	Europe / Spain / Catalunya / L? Hospitalet De Llobrega	No					21K (Omicron)
hCoV-19/Spain/CT-HUGTiPM084OA8A4/2022	EPI_ISL_11031002	93	F	BA.1.1.1	2022-02-28	False	False	Europe / Spain / Catalunya / Canet De Mar	No					21K (Omicron)
hCoV-19/Spain/CT-HUGTiPM084OA8A5/2022	EPI_ISL_11031003	19	F	BA.1.1	2022-03-02	False	False	Europe / Spain / Catalunya / Badalona	No					21K (Omicron)
hCoV-19/Spain/CT-HUGTiPM084OA8A6/2022	EPI_ISL_11031004	94	M	BA.1.1.1	2022-03-03	False	False	Europe / Spain / Catalunya / Sabadell	No					21K (Omicron)
hCoV-19/Spain/CT-HUGTiPM084OA8A7/2022	EPI_ISL_11031005	84	F	BA.1.1	2022-03-04	False	False	Europe / Spain / Catalunya / Llica De Vall	No					21K (Omicron)
hCoV-19/Spain/CT-HUGTiPM084OA8A8/2022	EPI_ISL_11031006	78	F	BA.1.1.15	2022-03-04	False	False	Europe / Spain / Catalunya / Granollers	No					21K (Omicron)
hCoV-19/Spain/CT-HUGTiPM084OA8A9/2022	EPI_ISL_11031007	19	M	BA.1	2022-03-06	False	False	Europe / Spain / Catalunya / L? Hospitalet De Llobrega	No					21K (Omicron)
hCoV-19/Spain/CT-HUGTiPM084OA8B1/2022	EPI_ISL_11031008	87	M	BA.1.1.1	2022-02-28	False	False	Europe / Spain / Catalunya / Arenys De Munt	No					21K (Omicron)
hCoV-19/Spain/CT-HUGTiPM084OA8B10/2022	EPI_ISL_11031009	75	M	BA.1.1	2022-03-05	False	False	Europe / Spain / Catalunya / Granollers	No					21K (Omicron)
hCoV-19/Spain/CT-HUGTiPM084OA8B11/2022	EPI_ISL_11031010	49	F	BA.2.9	2022-02-25			Europe / Spain / Catalunya / Llica D?amunt				pfizer		21L (Omicron)
hCoV-19/Spain/CT-HUGTiPM084OA8B12/2022	EPI_ISL_11031011	54	M	BA.2.9	2022-02-28	False	False	Europe / Spain / Catalunya / Santa Coloma De Gramanet	No					21L (Omicron)
hCoV-19/Spain/CT-HUGTiPM084OA8B2/2022	EPI_ISL_11031012	89	F	BA.1.1.1	2022-02-28	False	False	Europe / Spain / Catalunya / Arenys De Mar	No					21K (Omicron)
hCoV-19/Spain/CT-HUGTiPM084OA8B3/2022	EPI_ISL_11031013	86	F	BA.1.1.1	2022-02-28	False	False	Europe / Spain / Catalunya / Arenys De Mar	No					21K (Omicron)
hCoV-19/Spain/CT-HUGTiPM084OA8B4/2022	EPI_ISL_11031014	0		BA.2	2022-03-07	False	False	Europe / Spain / Catalunya / Barcelona	No					21L (Omicron)
hCoV-19/Spain/CT-HUGTiPM084OA8B5/2022	EPI_ISL_11031015	24	F	BA.2	2022-03-02	False	False	Europe / Spain / Catalunya / Mollet Del Valles	No					21L (Omicron)
hCoV-19/Spain/CT-HUGTiPM084OA8B6/2022	EPI_ISL_11031016	25	M	BA.2.9	2022-03-03	False	False	Europe / Spain / Catalunya / Mataro	No					21L (Omicron)
hCoV-19/Spain/CT-HUGTiPM084OA8B7/2022	EPI_ISL_11031017	84	M	BA.1.1	2022-03-04	False	False	Europe / Spain / Catalunya / Parets Del Valles	No					21K (Omicron)
hCoV-19/Spain/CT-HUGTiPM084OA8B8/2022	EPI_ISL_11031018	86	F	BA.1.1	2022-03-04	False	False	Europe / Spain / Catalunya / Llica D?amunt	No					21K (Omicron)
hCoV-19/Spain/CT-HUGTiPM084OA8B9/2022	EPI_ISL_11031019	69	F	BA.2	2022-03-06	False	False	Europe / Spain / Catalunya / Canovelles	No					21L (Omicron)
hCoV-19/Spain/CT-HUGTiPM084OA8C1/2022	EPI_ISL_11031020	94	F	BA.1.1.1	2022-02-28	False	False	Europe / Spain / Catalunya / Arenys De Mar	No					21K (Omicron)
hCoV-19/Spain/CT-HUGTiPM084OA8C10/2022	EPI_ISL_11031021	61	M	BA.2.3	2022-03-07	False	False	Europe / Spain / Catalunya / Barcelona	No					21L (Omicron)
hCoV-19/Spain/CT-HUGTiPM084OA8C11/2022	EPI_ISL_11031022	96	F	BA.1.17	2022-02-28			Europe / Spain / Catalunya / Castellar Del Valles				pfizer		21K (Omicron)
hCoV-19/Spain/CT-HUGTiPM084OA8C12/2022	EPI_ISL_11031023	52	F	BA.2	2022-03-01	False	False	Europe / Spain / Catalunya / Sant Celoni	No					21L (Omicron)
hCoV-19/Spain/CT-HUGTiPM084OA8C2/2022	EPI_ISL_11031024	76	M	BA.1.1.1	2022-02-28	False	False	Europe / Spain / Catalunya / Sant Adria De Besos	No					21K (Omicron)
hCoV-19/Spain/CT-HUGTiPM084OA8C3/2022	EPI_ISL_11031025	34	M	BA.1.1	2022-02-28	False	False	Europe / Spain / Catalunya / Badalona	No					21K (Omicron)
hCoV-19/Spain/CT-HUGTiPM084OA8C4/2022	EPI_ISL_11031026	46	M	BA.1.7	2022-03-01	False	False	Europe / Spain / Catalunya / Santa Coloma De Gramenet	No					21K (Omicron)
hCoV-19/Spain/CT-HUGTiPM084OA8C5/2022	EPI_ISL_11031027	55	F	BA.1.1.1	2022-03-02	False	False	Europe / Spain / Catalunya / Sant Fost De Campsentelle	No					21K (Omicron)
hCoV-19/Spain/CT-HUGTiPM084OA8C6/2022	EPI_ISL_11031028	90	M	BA.1.1.1	2022-03-03	False	False	Europe / Spain / Catalunya / Sabadell	No					21K (Omicron)
hCoV-19/Spain/CT-HUGTiPM084OA8C7/2022	EPI_ISL_11031029	74	F	BA.1.1	2022-03-04	False	False	Europe / Spain / Catalunya / Sabadell	No					21K (Omicron)
hCoV-19/Spain/CT-HUGTiPM084OA8C8/2022	EPI_ISL_11031030	85	F	BA.1.1	2022-03-04	False	False	Europe / Spain / Catalunya / Cerdanyola Del Valles	No					21K (Omicron)
hCoV-19/Spain/CT-HUGTiPM084OA8C9/2022	EPI_ISL_11031031	74	M	BA.2	2022-03-06	False	False	Europe / Spain / Catalunya / Santa Eulalia De Roncana	No					21L (Omicron)
hCoV-19/Spain/CT-HUGTiPM084OA8D1/2022	EPI_ISL_11031032	47	F	BA.1.1	2022-02-28	False	False	Europe / Spain / Catalunya / Vilanova Del Valles	No					21K (Omicron)
hCoV-19/Spain/CT-HUGTiPM084OA8D10/2022	EPI_ISL_11031033	35	F	BA.2.3	2022-03-07	False	False	Europe / Spain / Catalunya / Montmelo	No					21L (Omicron)
hCoV-19/Spain/CT-HUGTiPM084OA8D12/2022	EPI_ISL_11031034	77	M	BA.2.9	2022-03-01	False	False	Europe / Spain / Catalunya / Santa Coloma De Gramanet	No					21L (Omicron)
hCoV-19/Spain/CT-HUGTiPM084OA8D2/2022	EPI_ISL_11031035	95	F	BA.1.1	2022-02-28	False	False	Europe / Spain / Catalunya / Sant Quirze Del Valles	No					21K (Omicron)
hCoV-19/Spain/CT-HUGTiPM084OA8D3/2022	EPI_ISL_11031036	84	F	BA.1.17	2022-02-28	False	False	Europe / Spain / Catalunya / Castellar Del Valles	No					21K (Omicron)
hCoV-19/Spain/CT-HUGTiPM084OA8D4/2022	EPI_ISL_11031037	80	F	BA.1.1.1	2022-03-01	False	False	Europe / Spain / Catalunya / Vic	No					21K (Omicron)
hCoV-19/Spain/CT-HUGTiPM084OA8D5/2022	EPI_ISL_11031038	52	F	BA.1.1	2022-03-02	False	False	Europe / Spain / Catalunya / Gualba	No					21K (Omicron)
hCoV-19/Spain/CT-HUGTiPM084OA8D6/2022	EPI_ISL_11031039	53	M	BA.2.9	2022-03-03	False	False	Europe / Spain / Catalunya / Tiana	No					21L (Omicron)
hCoV-19/Spain/CT-HUGTiPM084OA8D7/2022	EPI_ISL_11031040	84	F	BA.1.1.1	2022-03-04	False	False	Europe / Spain / Catalunya / Sabadell	No					21K (Omicron)
hCoV-19/Spain/CT-HUGTiPM084OA8D8/2022	EPI_ISL_11031041	70	F	BA.2.3	2022-03-04	False	False	Europe / Spain / Catalunya / Granollers	No					21L (Omicron)
hCoV-19/Spain/CT-HUGTiPM084OA8D9/2022	EPI_ISL_11031042	42	F	BA.2	2022-03-05	False	False	Europe / Spain / Catalunya / Tiana	No					21L (Omicron)
hCoV-19/Spain/CT-HUGTiPM084OA8E1/2022	EPI_ISL_11031043	86	F	BA.2.3	2022-03-07	False	False	Europe / Spain / Catalunya / Barcelona	No					21L (Omicron)
hCoV-19/Spain/CT-HUGTiPM084OA8E10/2022	EPI_ISL_11031044	68	M	BA.1	2022-03-07			Europe / Spain / Catalunya / Mollet Del Valles				astrazeneca		21K (Omicron)
hCoV-19/Spain/CT-HUGTiPM084OA8E11/2022	EPI_ISL_11031045	27	M	BA.2	2022-02-28	False	False	Europe / Spain / Catalunya / Badalona	No					21L (Omicron)
hCoV-19/Spain/CT-HUGTiPM084OA8E12/2022	EPI_ISL_11031046	86	F	BA.1.1	2022-03-03	False	False	Europe / Spain / Catalunya / Sant Quirze Del Valles	No					21K (Omicron)
hCoV-19/Spain/CT-HUGTiPM084OA8E2/2022	EPI_ISL_11031047	93	F	BA.1.1.1	2022-02-28	False	False	Europe / Spain / Catalunya / Sabadell	No					21K (Omicron)
hCoV-19/Spain/CT-HUGTiPM084OA8E3/2022	EPI_ISL_11031048	97	F	BA.1.17	2022-02-28	False	False	Europe / Spain / Catalunya / Barcelona	No					21K (Omicron)
hCoV-19/Spain/CT-HUGTiPM084OA8E4/2022	EPI_ISL_11031049	73	F	BA.1	2022-03-01	False	False	Europe / Spain / Catalunya / Sant Feliu De Codines	No					21K (Omicron)
hCoV-19/Spain/CT-HUGTiPM084OA8E5/2022	EPI_ISL_11031050	31	F	BA.1.1.1	2022-03-02	False	False	Europe / Spain / Catalunya / Vilanova I La Geltru	No					21K (Omicron)
hCoV-19/Spain/CT-HUGTiPM084OA8E6/2022	EPI_ISL_11031051	60	F	BA.2	2022-03-03	False	False	Europe / Spain / Catalunya / Mollet Del Valles	No					21L (Omicron)
hCoV-19/Spain/CT-HUGTiPM084OA8E7/2022	EPI_ISL_11031052	25	F	BA.2	2022-03-04	False	False	Europe / Spain / Catalunya / Montornes Del Valles	No					21L (Omicron)
hCoV-19/Spain/CT-HUGTiPM084OA8E8/2022	EPI_ISL_11031053	73	M	BA.2.9	2022-03-04	False	False	Europe / Spain / Catalunya / Barcelona	No					21L (Omicron)
hCoV-19/Spain/CT-HUGTiPM084OA8E9/2022	EPI_ISL_11031054	94	M	BA.1.17	2022-03-05	False	False	Europe / Spain / Catalunya / Santa Perpetua De Mogoda	No					21K (Omicron)
hCoV-19/Spain/CT-HUGTiPM084OA8F1/2022	EPI_ISL_11031055	88	F	BA.1.1.1	2022-02-28	False	False	Europe / Spain / Catalunya / Badalona	No					21K (Omicron)
hCoV-19/Spain/CT-HUGTiPM084OA8F10/2022	EPI_ISL_11031056	93	F	BA.2.3	2022-03-07	False	False	Europe / Spain / Catalunya / Roquetes	No					21L (Omicron)
hCoV-19/Spain/CT-HUGTiPM084OA8F11/2022	EPI_ISL_11031057	23	M	BA.2.9	2022-02-28	False	False	Europe / Spain / Catalunya / Badalona	No					21L (Omicron)
hCoV-19/Spain/CT-HUGTiPM084OA8F12/2022	EPI_ISL_11031058	86	F	BA.2.9	2022-03-07			Europe / Spain / Catalunya / L?ametlla Del Valles				pfizer		21L (Omicron)
hCoV-19/Spain/CT-HUGTiPM084OA8F2/2022	EPI_ISL_11031059	18	M	BA.1.1	2022-02-28	False	False	Europe / Spain / Catalunya / Barcelona	No					21K (Omicron)
hCoV-19/Spain/CT-HUGTiPM084OA8F3/2022	EPI_ISL_11031060	96	F	BA.1.1	2022-02-28	False	False	Europe / Spain / Catalunya / Sabadell	No					21K (Omicron)
hCoV-19/Spain/CT-HUGTiPM084OA8F4/2022	EPI_ISL_11031061	32	M	BA.2.9	2022-03-03	False	False	Europe / Spain / Catalunya / Badalona	No					21L (Omicron)
hCoV-19/Spain/CT-HUGTiPM084OA8F5/2022	EPI_ISL_11031062	34	M	BA.1.1	2022-03-02	False	False	Europe / Spain / Catalunya / Santa Coloma De Gramenet	No					21K (Omicron)
hCoV-19/Spain/CT-HUGTiPM084OA8F6/2022	EPI_ISL_11031063	46	F	BA.1.1.15	2022-03-03	False	False	Europe / Spain / Catalunya / Granollers	No					21K (Omicron)
hCoV-19/Spain/CT-HUGTiPM084OA8F7/2022	EPI_ISL_11031064	88	M	BA.1.1	2022-03-04	False	False	Europe / Spain / Catalunya / Santa Coloma De Gramenet	No					21K (Omicron)
hCoV-19/Spain/CT-HUGTiPM084OA8F8/2022	EPI_ISL_11031065	18	M	BA.1.1	2022-03-04	False	False	Europe / Spain / Catalunya / Badalona	No					21K (Omicron)
hCoV-19/Spain/CT-HUGTiPM084OA8F9/2022	EPI_ISL_11031066	17	F	BA.2	2022-03-05	False	False	Europe / Spain / Catalunya / L? Ametlla Del Valles	No					21L (Omicron)
hCoV-19/Spain/CT-HUGTiPM084OA8G1/2022	EPI_ISL_11031067	90	F	BA.1.1.1	2022-02-28	False	False	Europe / Spain / Catalunya / Mataro	No					21K (Omicron)
hCoV-19/Spain/CT-HUGTiPM084OA8G10/2022	EPI_ISL_11031068	0		BA.1.1	2022-03-07	False	False	Europe / Spain / Catalunya / Badalona	No					21K (Omicron)
hCoV-19/Spain/CT-HUGTiPM084OA8G11/2022	EPI_ISL_11031069	43	M	BA.2	2022-02-28	False	False	Europe / Spain / Catalunya / Badalona	No					21L (Omicron)
hCoV-19/Spain/CT-HUGTiPM084OA8G2/2022	EPI_ISL_11031070	95	F	BA.1.1	2022-02-28	False	False	Europe / Spain / Catalunya / Sant Quirze Del Valles	No					21K (Omicron)
hCoV-19/Spain/CT-HUGTiPM084OA8G3/2022	EPI_ISL_11031071	43	M	BA.1.17	2022-02-28	False	False	Europe / Spain / Catalunya / Mataro	No					21K (Omicron)
hCoV-19/Spain/CT-HUGTiPM084OA8G4/2022	EPI_ISL_11031072	53	F	BA.2.9	2022-03-02	False	False	Europe / Spain / Catalunya / Cabrils	No					21L (Omicron)
hCoV-19/Spain/CT-HUGTiPM084OA8G5/2022	EPI_ISL_11031073	54	F	BA.1.1	2022-03-02	False	False	Europe / Spain / Catalunya / Granollers	No					21K (Omicron)
hCoV-19/Spain/CT-HUGTiPM084OA8G6/2022	EPI_ISL_11031074	75	M	BA.2	2022-03-03	False	False	Europe / Spain / Catalunya / Llica D?amunt	No					21L (Omicron)
hCoV-19/Spain/CT-HUGTiPM084OA8G7/2022	EPI_ISL_11031075	88	F	BA.1.1	2022-03-04	False	False	Europe / Spain / Catalunya / Sabadell	No					21K (Omicron)
hCoV-19/Spain/CT-HUGTiPM084OA8G8/2022	EPI_ISL_11031076	44	F	BA.2	2022-03-06	False	False	Europe / Spain / Catalunya / Badalona	No					21L (Omicron)
hCoV-19/Spain/CT-HUGTiPM084OA8G9/2022	EPI_ISL_11031077	96	F	BA.1.17	2022-03-05	False	False	Europe / Spain / Catalunya / Barcelona	No					21K (Omicron)
hCoV-19/Spain/CT-HUGTiPM084OA8H1/2022	EPI_ISL_11031078	93	F	BA.1.1.1	2022-02-28	False	False	Europe / Spain / Catalunya / Arenys De Mar	No					21K (Omicron)
hCoV-19/Spain/CT-HUGTiPM084OA8H10/2022	EPI_ISL_11031079	97	F	BA.1.1.1	2022-02-22			Europe / Spain / Catalunya / Castellar Del Valles				pfizer		21K (Omicron)
hCoV-19/Spain/CT-HUGTiPM084OA8H11/2022	EPI_ISL_11031080	81	F	BA.1.1.1	2022-02-28			Europe / Spain / Catalunya / Tagamanent				pfizer		21K (Omicron)
hCoV-19/Spain/CT-HUGTiPM084OA8H2/2022	EPI_ISL_11031081	96	F	BA.1.1.1	2022-02-28	False	False	Europe / Spain / Catalunya / Sant Iscle De Vallalta	No					21K (Omicron)
hCoV-19/Spain/CT-HUGTiPM084OA8H3/2022	EPI_ISL_11031082	100	F	BA.1.1.1	2022-02-28	False	False	Europe / Spain / Catalunya / Arenys De Mar	No					21K (Omicron)
hCoV-19/Spain/CT-HUGTiPM084OA8H4/2022	EPI_ISL_11031083	42	F	BA.2.9	2022-03-02	False	False	Europe / Spain / Catalunya / Granollers	No					21L (Omicron)
hCoV-19/Spain/CT-HUGTiPM084OA8H5/2022	EPI_ISL_11031084	43	M	BA.2	2022-03-02	False	False	Europe / Spain / Catalunya / Corro D?amunt	No					21L (Omicron)
hCoV-19/Spain/CT-HUGTiPM084OA8H6/2022	EPI_ISL_11031085	52	F	BA.2	2022-03-04	False	False	Europe / Spain / Catalunya / Ripollet	No					21L (Omicron)
hCoV-19/Spain/CT-HUGTiPM084OA8H7/2022	EPI_ISL_11031086	85	F	BA.1.1	2022-03-04	False	False	Europe / Spain / Catalunya / Sabadell	No					21K (Omicron)
hCoV-19/Spain/CT-HUGTiPM084OA8H8/2022	EPI_ISL_11031087	48	F	BA.2.9	2022-03-06	False	False	Europe / Spain / Catalunya / Bellavista	No					21L (Omicron)
hCoV-19/Spain/CT-HUGTiPM084OA8H9/2022	EPI_ISL_11031088	28	F	BA.2	2022-03-05	False	False	Europe / Spain / Catalunya / Badalona	No					21L (Omicron)
hCoV-19/Spain/CT-IrsiCaixaM084KG5G4/2022	EPI_ISL_11031089	65	F	BA.2	2022-02-22	False	False	Europe / Spain / Catalunya / Hospital Germans Trias I Pujol	No					21L (Omicron)
hCoV-19/Spain/CT-IrsiCaixaM084KG5H4/2022	EPI_ISL_11031090	65	F	BA.2	2022-02-22	False	False	Europe / Spain / Catalunya / Hospital Germans Trias I Pujol	No					21L (Omicron)
hCoV-19/Spain/CT-HUGTiPM085KH9A1/2022	EPI_ISL_11294821	57	F	BA.2	2022-03-11	True	True	Europe / Spain / Catalunya / Mollet Del Valles	Yes	25/01/2022	3	pfizer	45	21L (Omicron)
hCoV-19/Spain/CT-HUGTiPM085KH9A2/2022	EPI_ISL_11294822	42	F	BA.2.9	2022-03-07	True	True	Europe / Spain / Catalunya / Terrassa	Yes	07/02/2022	3	pfizer	28	21L (Omicron)
hCoV-19/Spain/CT-HUGTiPM085KH9A3/2022	EPI_ISL_11294823	47	M	BA.2	2022-03-07	True	True	Europe / Spain / Catalunya / Terrassa	Yes	05/01/2022	3	pfizer	61	21L (Omicron)
hCoV-19/Spain/CT-HUGTiPM085KH9A4/2022	EPI_ISL_11294824	61	F	BA.2	2022-03-07	True	True	Europe / Spain / Catalunya / Castellbisbal	Yes	18/12/2021	3	astrazeneca	79	21L (Omicron)
hCoV-19/Spain/CT-HUGTiPM085KH9B1/2022	EPI_ISL_11294825	27	F	BA.2	2022-03-10	True	True	Europe / Spain / Catalunya / Granollers	Yes	27/12/2021	3	astrazeneca	73	21L (Omicron)
hCoV-19/Spain/CT-HUGTiPM085KH9B2/2022	EPI_ISL_11294826	69	F	BA.1.1	2022-03-07	True	True	Europe / Spain / Catalunya / Terrassa	Yes	22/09/2021	3	pfizer	166	21K (Omicron)
hCoV-19/Spain/CT-HUGTiPM085KH9B3/2022	EPI_ISL_11294827	57	F	BA.2	2022-03-07	True	True	Europe / Spain / Catalunya / Terrassa	Yes	30/12/2021	3	pfizer	67	21L (Omicron)
hCoV-19/Spain/CT-HUGTiPM085KH9B4/2022	EPI_ISL_11294828	31	F	BA.2	2022-03-07	True	True	Europe / Spain / Catalunya / Sant Cugat Del Valles	Yes	08/02/2022	3	pfizer	27	21L (Omicron)
hCoV-19/Spain/CT-HUGTiPM085KH9B5/2022	EPI_ISL_11294829	60	F	BA.2	2022-03-08	True	True	Europe / Spain / Catalunya / Terrassa	Yes	21/12/2021	3	astrazeneca	77	21L (Omicron)
hCoV-19/Spain/CT-HUGTiPM085KH9C1/2022	EPI_ISL_11294830	79	F	BA.2	2022-03-11	True	True	Europe / Spain / Catalunya / Montornes Del Valles	Yes	19/11/2021	3	pfizer	112	21L (Omicron)
hCoV-19/Spain/CT-HUGTiPM085KH9C2/2022	EPI_ISL_11294831	54	F	BA.1.1	2022-03-07	True	True	Europe / Spain / Catalunya / Sant Just Desvern	Yes	09/12/2021	3	pfizer	88	21K (Omicron)
hCoV-19/Spain/CT-HUGTiPM085KH9C3/2022	EPI_ISL_11294832	22	F	BA.2.3	2022-03-07	True	True	Europe / Spain / Catalunya / Rubi	Yes	22/12/2021	3	astrazeneca	75	21L (Omicron)
hCoV-19/Spain/CT-HUGTiPM085KH9C4/2022	EPI_ISL_11294833	89	F	BA.1.1.14	2022-03-08	True	True	Europe / Spain / Catalunya / Matadepera	Yes	10/01/2022	3	pfizer	57	21K (Omicron)
hCoV-19/Spain/CT-HUGTiPM085KH9C5/2022	EPI_ISL_11294834	62	F	BA.1.17.2	2022-03-07	True	True	Europe / Spain / Catalunya / Sant Cugat Del Valles	Yes	17/11/2021	3	moderna	110	21K (Omicron)
hCoV-19/Spain/CT-HUGTiPM085KH9D1/2022	EPI_ISL_11294835	82	M	BA.1.17	2022-03-08	True	True	Europe / Spain / Catalunya / Terrassa	Yes	23/09/2021	3	pfizer	166	21K (Omicron)
hCoV-19/Spain/CT-HUGTiPM085KH9D2/2022	EPI_ISL_11294836	57	F	BA.2	2022-03-07	True	True	Europe / Spain / Catalunya / Terrassa	Yes	18/12/2021	3	pfizer	79	21L (Omicron)
hCoV-19/Spain/CT-HUGTiPM085KH9D3/2022	EPI_ISL_11294837	90	M	BA.1.1	2022-03-06	False	False	Europe / Spain / Catalunya / Rubi	No					21K (Omicron)
hCoV-19/Spain/CT-HUGTiPM085KH9D4/2022	EPI_ISL_11294838	43	F	BA.2.9	2022-03-11	True	True	Europe / Spain / Catalunya / Barbera Del Valles	Yes	02/12/2021	3	pfizer	99	21L (Omicron)
hCoV-19/Spain/CT-HUGTiPM085KH9D5/2022	EPI_ISL_11294839	45	F	BA.2	2022-03-08	True	True	Europe / Spain / Catalunya / Terrassa	Yes	20/12/2021	3	moderna	78	21L (Omicron)
hCoV-19/Spain/CT-HUGTiPM085KH9E1/2022	EPI_ISL_11294840	10	M	BA.2.9	2022-03-11	False	False	Europe / Spain / Catalunya / Parets Del Valles	No					21L (Omicron)
hCoV-19/Spain/CT-HUGTiPM085KH9E2/2022	EPI_ISL_11294841	29	F	BA.2	2022-03-07	True	True	Europe / Spain / Catalunya / Girona	Yes	14/12/2021	3	pfizer	83	21L (Omicron)
hCoV-19/Spain/CT-HUGTiPM085KH9E3/2022	EPI_ISL_11294842	66	M	BA.2	2022-03-07	True	True	Europe / Spain / Catalunya / Terrassa	Yes	22/12/2021	3	astrazeneca	75	21L (Omicron)
hCoV-19/Spain/CT-HUGTiPM085KH9E4/2022	EPI_ISL_11294843	76	F	BA.1.17	2022-03-07	True	True	Europe / Spain / Catalunya / Terrassa	Yes	17/11/2021	3	pfizer	110	21K (Omicron)
hCoV-19/Spain/CT-HUGTiPM085KH9E5/2022	EPI_ISL_11294844	63	F	BA.1.1	2022-03-08	True	True	Europe / Spain / Catalunya / Terrassa	Yes	21/12/2021	3	astrazeneca	77	21K (Omicron)
hCoV-19/Spain/CT-HUGTiPM085KH9F1/2022	EPI_ISL_11294845	54	F	BA.2	2022-03-10	True	True	Europe / Spain / Catalunya / Ripollet	Yes	04/01/2022	3	pfizer	65	21L (Omicron)
hCoV-19/Spain/CT-HUGTiPM085KH9F2/2022	EPI_ISL_11294846	57	F	BA.2	2022-03-07	True	True	Europe / Spain / Catalunya / Sant Cugat Del Valles	Yes	10/12/2021	3	pfizer	87	21L (Omicron)
hCoV-19/Spain/CT-HUGTiPM085KH9F3/2022	EPI_ISL_11294847	54	F	BA.1.1	2022-03-08	True	True	Europe / Spain / Catalunya / Sant Cugat Del Valles	Yes	27/12/2021	3	pfizer	71	21K (Omicron)
hCoV-19/Spain/CT-HUGTiPM085KH9F4/2022	EPI_ISL_11294848	26	F	BA.1.1	2022-03-11	True	True	Europe / Spain / Catalunya / Sabadell	Yes	29/12/2021	3	pfizer	72	21K (Omicron)
hCoV-19/Spain/CT-HUGTiPM085KH9F5/2022	EPI_ISL_11294849	64	M	BA.2	2022-03-07	True	True	Europe / Spain / Catalunya / Terrassa	Yes	12/12/2021	3	pfizer	85	21L (Omicron)
hCoV-19/Spain/CT-HUGTiPM085KH9G1/2022	EPI_ISL_11294850	41	M	BA.2	2022-03-11	False	False	Europe / Spain / Catalunya / Vilanova Del Valles	No					21L (Omicron)
hCoV-19/Spain/CT-HUGTiPM085KH9G2/2022	EPI_ISL_11294851	59	F	BA.2.9	2022-03-07	True	True	Europe / Spain / Catalunya / Terrassa	Yes	15/12/2021	3	pfizer	82	21L (Omicron)
hCoV-19/Spain/CT-HUGTiPM085KH9G3/2022	EPI_ISL_11294852	62	F	BA.2	2022-03-08	True	True	Europe / Spain / Catalunya / Rubi	Yes	19/11/2021	3	moderna	109	21L (Omicron)
hCoV-19/Spain/CT-HUGTiPM085KH9G4/2022	EPI_ISL_11294853	52	F	BA.2	2022-03-07	True	True	Europe / Spain / Catalunya / Rubi	Yes	16/01/2022	3	pfizer	50	21L (Omicron)
hCoV-19/Spain/CT-HUGTiPM085KH9G5/2022	EPI_ISL_11294854	93	F	BA.1.1.14	2022-03-08	False	False	Europe / Spain / Catalunya / Terrassa	No					21K (Omicron)
hCoV-19/Spain/CT-HUGTiPM085KH9H1/2022	EPI_ISL_11294855	87	F	BA.1.1	2022-03-03	False	False	Europe / Spain / Catalunya / Sabadell	No					21K (Omicron)
hCoV-19/Spain/CT-HUGTiPM085KH9H2/2022	EPI_ISL_11294856	83	F	BA.1.1	2022-03-07	True	True	Europe / Spain / Catalunya / Rubi	Yes	15/11/2021	3	pfizer	112	21K (Omicron)
hCoV-19/Spain/CT-HUGTiPM085KH9H3/2022	EPI_ISL_11294857	87	F	BA.1.1.14	2022-03-08	True	True	Europe / Spain / Catalunya / Palau-Solita I Plegamans	Yes	22/09/2021	3	pfizer	167	21K (Omicron)
hCoV-19/Spain/CT-HUGTiPM085KH9H4/2022	EPI_ISL_11294858	35	M	BA.2	2022-03-07	True	True	Europe / Spain / Catalunya / Terrassa	Yes	20/12/2021	3	pfizer	77	21L (Omicron)
hCoV-19/Spain/CT-HUGTiPM085KH9H5/2022	EPI_ISL_11294859	95	F	BA.1.1.14	2022-03-08	False	False	Europe / Spain / Catalunya / Matadepera	No					21K (Omicron)
hCoV-19/Spain/CT-HUGTiPM085LL6A1/2022	EPI_ISL_11294860	38	F	BA.2	2022-03-14	False	False	Europe / Spain / Catalunya / Vilassar De Mar	No					21L (Omicron)
hCoV-19/Spain/CT-HUGTiPM085LL6A10/2022	EPI_ISL_11294861	80	M	BA.2	2022-03-08	True	True	Europe / Spain / Catalunya / Granollers	Yes	03/11/2021	3	pfizer	125	21L (Omicron)
hCoV-19/Spain/CT-HUGTiPM085LL6A11/2022	EPI_ISL_11294862	57	M	BA.2	2022-03-12	True	True	Europe / Spain / Catalunya / Mollet Del Valles	Yes	13/12/2021	3	astrazeneca	89	21L (Omicron)
hCoV-19/Spain/CT-HUGTiPM085LL6A12/2022	EPI_ISL_11294863	86	F	BA.1.1.1	2022-02-23	False	False	Europe / Spain / Catalunya / Terrassa	No					21K (Omicron)
hCoV-19/Spain/CT-HUGTiPM085LL6A2/2022	EPI_ISL_11294864	45	F	BA.1.17	2022-03-09	False	False	Europe / Spain / Catalunya / Santa Coloma De Gramenet	No					21K (Omicron)
hCoV-19/Spain/CT-HUGTiPM085LL6A3/2022	EPI_ISL_11294865	18	M	BA.2	2022-03-11	False	False	Europe / Spain / Catalunya / Montgat	No					21L (Omicron)
hCoV-19/Spain/CT-HUGTiPM085LL6A4/2022	EPI_ISL_11294866	49	F	BA.2	2022-03-11	False	False	Europe / Spain / Catalunya / Mataro	No					21L (Omicron)
hCoV-19/Spain/CT-HUGTiPM085LL6A5/2022	EPI_ISL_11294867	0	M	BA.2.9	2022-03-14	False	False	Europe / Spain / Catalunya / Badalona	No					21L (Omicron)
hCoV-19/Spain/CT-HUGTiPM085LL6A6/2022	EPI_ISL_11294868	74	F	BA.1.17	2022-03-13	False	False	Europe / Spain / Catalunya / Badalona	No					21K (Omicron)
hCoV-19/Spain/CT-HUGTiPM085LL6A7/2022	EPI_ISL_11294869	45	F	BA.2	2022-03-14	False	False	Europe / Spain / Catalunya / Canet De Mar	No					21L (Omicron)
hCoV-19/Spain/CT-HUGTiPM085LL6A8/2022	EPI_ISL_11294870	82	F	BA.1.1	2022-03-14	False	False	Europe / Spain / Catalunya / Parets Del Valles	No					21K (Omicron)
hCoV-19/Spain/CT-HUGTiPM085LL6A9/2022	EPI_ISL_11294871	0	M	BA.2	2022-03-14	False	False	Europe / Spain / Catalunya / Sant Esteve Sesrovires	No					21L (Omicron)
hCoV-19/Spain/CT-HUGTiPM085LL6B10/2022	EPI_ISL_11294873	74	F	BA.1.17	2022-03-09	True	True	Europe / Spain / Catalunya / Sabadell	Yes	26/10/2021	3	pfizer	134	21K (Omicron)
hCoV-19/Spain/CT-HUGTiPM085LL6B11/2022	EPI_ISL_11294874	73	M	BA.1.1	2022-03-11	True	True	Europe / Spain / Catalunya / Parets Del Valles	Yes	22/09/2021	3	pfizer	170	21K (Omicron)
hCoV-19/Spain/CT-HUGTiPM085LL6B12/2022	EPI_ISL_11294875	26	F	BA.1.1	2022-03-05	True	True	Europe / Spain / Catalunya / Barbera Del Valles	Yes	20/12/2021	3	moderna	75	21K (Omicron)
hCoV-19/Spain/CT-HUGTiPM085LL6B2/2022	EPI_ISL_11294876	46	F	BA.2.9	2022-03-09	False	False	Europe / Spain / Catalunya / Badalona	No					21L (Omicron)
hCoV-19/Spain/CT-HUGTiPM085LL6B3/2022	EPI_ISL_11294877	62	F	BA.2.9	2022-03-11	False	False	Europe / Spain / Catalunya / Mataro	No					21L (Omicron)
hCoV-19/Spain/CT-HUGTiPM085LL6B4/2022	EPI_ISL_11294878	85	M	BA.1.1	2022-03-11	False	False	Europe / Spain / Catalunya / Santa Coloma De Gramenet	No					21K (Omicron)
hCoV-19/Spain/CT-HUGTiPM085LL6B5/2022	EPI_ISL_11294879	20	M	BA.1.1.1	2022-03-13	False	False	Europe / Spain / Catalunya / Granollers	No					21K (Omicron)
hCoV-19/Spain/CT-HUGTiPM085LL6B6/2022	EPI_ISL_11294880	60	F	BA.2.9	2022-03-14	False	False	Europe / Spain / Catalunya / Badalona	No					21L (Omicron)
hCoV-19/Spain/CT-HUGTiPM085LL6B7/2022	EPI_ISL_11294881	86	M	BA.1.1	2022-03-14	False	False	Europe / Spain / Catalunya / Badalona	No					21K (Omicron)
hCoV-19/Spain/CT-HUGTiPM085LL6B8/2022	EPI_ISL_11294882	91	M	BA.2	2022-03-14	False	False	Europe / Spain / Catalunya / Barcelona	No					21L (Omicron)
hCoV-19/Spain/CT-HUGTiPM085LL6B9/2022	EPI_ISL_11294883	58	F	BA.1.1	2022-03-14	False	False	Europe / Spain / Catalunya / Badalona	No					21K (Omicron)
hCoV-19/Spain/CT-HUGTiPM085LL6C1/2022	EPI_ISL_11294884	25	M	BA.2.9	2022-03-08	False	False	Europe / Spain / Catalunya / Bellavista	No					21L (Omicron)
hCoV-19/Spain/CT-HUGTiPM085LL6C10/2022	EPI_ISL_11294885	89	F	BA.1.17	2022-03-08	True	True	Europe / Spain / Catalunya / Castellar Del Valles	Yes	21/09/2021	3	pfizer	168	21K (Omicron)
hCoV-19/Spain/CT-HUGTiPM085LL6C11/2022	EPI_ISL_11294886	69	M	BA.1.1	2022-03-11	True	True	Europe / Spain / Catalunya / Parets Del Valles	Yes	23/09/2021	3	pfizer	169	21K (Omicron)
hCoV-19/Spain/CT-HUGTiPM085LL6C12/2022	EPI_ISL_11294887	46	F	BA.2.9	2022-03-07	True	True	Europe / Spain / Catalunya / Sant Quirze Del Valles	Yes	07/12/2021	3	pfizer	90	21L (Omicron)
hCoV-19/Spain/CT-HUGTiPM085LL6C2/2022	EPI_ISL_11294888	32	M	BA.2	2022-03-09	False	False	Europe / Spain / Catalunya / Barcelona	No					21L (Omicron)
hCoV-19/Spain/CT-HUGTiPM085LL6C4/2022	EPI_ISL_11294889	84	M	BA.2.10	2022-03-12	False	False	Europe / Spain / Catalunya / Vilassar De Dalt	No					21L (Omicron)
hCoV-19/Spain/CT-HUGTiPM085LL6C5/2022	EPI_ISL_11294890	55	M	BA.2	2022-03-13	False	False	Europe / Spain / Catalunya / Premia De Mar	No					21L (Omicron)
hCoV-19/Spain/CT-HUGTiPM085LL6C6/2022	EPI_ISL_11294891	50	M	BA.1.1	2022-03-14	False	False	Europe / Spain / Catalunya / Mollet Del Valles	No					21K (Omicron)
hCoV-19/Spain/CT-HUGTiPM085LL6C7/2022	EPI_ISL_11294893	72	M	BA.2	2022-03-14	False	False	Europe / Spain / Catalunya / Barcelona	No					21L (Omicron)
hCoV-19/Spain/CT-HUGTiPM085LL6C8/2022	EPI_ISL_11294894	56	F	BA.2.3	2022-03-14	False	False	Europe / Spain / Catalunya / Mollet Del Valles	No					21L (Omicron)
hCoV-19/Spain/CT-HUGTiPM085LL6C9/2022	EPI_ISL_11294895	85	F	BA.2	2022-03-14	False	False	Europe / Spain / Catalunya / Arenys De Mar	No					21L (Omicron)
hCoV-19/Spain/CT-HUGTiPM085LL6D1/2022	EPI_ISL_11294896	47	F	BA.2.9	2022-03-08	False	False	Europe / Spain / Catalunya / Mollet Del Valles	No					21L (Omicron)
hCoV-19/Spain/CT-HUGTiPM085LL6D10/2022	EPI_ISL_11294897	90	F	BA.1.1	2022-03-09	True	True	Europe / Spain / Catalunya / Sant Quirze Del Valles	Yes	22/09/2021	3	pfizer	168	21K (Omicron)
hCoV-19/Spain/CT-HUGTiPM085LL6D11/2022	EPI_ISL_11294898	96	F	BA.1.1	2022-03-11	True	True	Europe / Spain / Catalunya / Parets Del Valles	Yes	22/09/2021	3	pfizer	170	21K (Omicron)
hCoV-19/Spain/CT-HUGTiPM085LL6D12/2022	EPI_ISL_11294899	67	F	BA.2.9	2022-03-02	True	True	Europe / Spain / Catalunya / Parets Del Valles	Yes	09/12/2021	3	astrazeneca	83	21L (Omicron)
hCoV-19/Spain/CT-HUGTiPM085LL6D2/2022	EPI_ISL_11294900	63	F	BA.1.8	2022-03-09	False	False	Europe / Spain / Catalunya / Badalona	No					21K (Omicron)
hCoV-19/Spain/CT-HUGTiPM085LL6D3/2022	EPI_ISL_11294901	20	F	BA.1.1	2022-03-10	False	False	Europe / Spain / Catalunya / Badalona	No					21K (Omicron)
hCoV-19/Spain/CT-HUGTiPM085LL6D4/2022	EPI_ISL_11294902	28	F	BA.2.9	2022-03-12	False	False	Europe / Spain / Catalunya / Salamanca	No					21L (Omicron)
hCoV-19/Spain/CT-HUGTiPM085LL6D5/2022	EPI_ISL_11294903	53	F	BA.2.9	2022-03-13	False	False	Europe / Spain / Catalunya / Teia	No					21L (Omicron)
hCoV-19/Spain/CT-HUGTiPM085LL6D6/2022	EPI_ISL_11294904	79	M	BA.2.3	2022-03-14	False	False	Europe / Spain / Catalunya / Barcelona	No					21L (Omicron)
hCoV-19/Spain/CT-HUGTiPM085LL6D7/2022	EPI_ISL_11294905	80	F	BA.2.9	2022-03-14	False	False	Europe / Spain / Catalunya / Llica D?amunt	No					21L (Omicron)
hCoV-19/Spain/CT-HUGTiPM085LL6D8/2022	EPI_ISL_11294906	73	M	BA.1.1	2022-03-13	False	False	Europe / Spain / Catalunya / Barcelona	No					21K (Omicron)
hCoV-19/Spain/CT-HUGTiPM085LL6D9/2022	EPI_ISL_11294907	85	M	BA.2	2022-03-14	False	False	Europe / Spain / Catalunya / Montmelo	No					21L (Omicron)
hCoV-19/Spain/CT-HUGTiPM085LL6E1/2022	EPI_ISL_11294908	66	M	BA.2	2022-03-08	False	False	Europe / Spain / Catalunya / Santa Maria De Palautorde	No					21L (Omicron)
hCoV-19/Spain/CT-HUGTiPM085LL6E10/2022	EPI_ISL_11294909	65	F	BA.2	2022-03-09	True	True	Europe / Spain / Catalunya / Montmelo	Yes	12/01/2022	3	astrazeneca	56	21L (Omicron)
hCoV-19/Spain/CT-HUGTiPM085LL6E11/2022	EPI_ISL_11294910	73	F	BA.2.9	2022-03-11	True	True	Europe / Spain / Catalunya / Canoves I Samalus	Yes	22/09/2021	3	pfizer	170	21L (Omicron)
hCoV-19/Spain/CT-HUGTiPM085LL6E12/2022	EPI_ISL_11294911	66	M	BA.2	2022-03-07	True	True	Europe / Spain / Catalunya / Llica D?amunt	Yes	09/12/2021	3	astrazeneca	88	21L (Omicron)
hCoV-19/Spain/CT-HUGTiPM085LL6E2/2022	EPI_ISL_11294912	52	M	BA.2.9	2022-03-09	False	False	Europe / Spain / Catalunya / Barcelona	No					21L (Omicron)
hCoV-19/Spain/CT-HUGTiPM085LL6E3/2022	EPI_ISL_11294913	64	F	BA.2	2022-03-11	False	False	Europe / Spain / Catalunya / Santa Coloma De Gramanet	No					21L (Omicron)
hCoV-19/Spain/CT-HUGTiPM085LL6E4/2022	EPI_ISL_11294914	57	M	BA.2.9	2022-03-12	False	False	Europe / Spain / Catalunya / Badalona	No					21L (Omicron)
hCoV-19/Spain/CT-HUGTiPM085LL6E5/2022	EPI_ISL_11294915	82	F	BA.1.1.1	2022-03-13	True	True	Europe / Spain / Catalunya / La Roca Del Valles	Yes	29/10/2021	3	pfizer	135	21K (Omicron)
hCoV-19/Spain/CT-HUGTiPM085LL6E6/2022	EPI_ISL_11294916	47	M	BA.2	2022-03-14	False	False	Europe / Spain / Catalunya / Badalona	No					21L (Omicron)
hCoV-19/Spain/CT-HUGTiPM085LL6E7/2022	EPI_ISL_11294917	95	F	BA.1.1	2022-03-14	False	False	Europe / Spain / Catalunya / Parets Del Valles	No					21K (Omicron)
hCoV-19/Spain/CT-HUGTiPM085LL6E9/2022	EPI_ISL_11294918	89	M	BA.2	2022-03-14	False	False	Europe / Spain / Catalunya / Granollers	No					21L (Omicron)
hCoV-19/Spain/CT-HUGTiPM085LL6F1/2022	EPI_ISL_11294919	31	F	BA.1.1	2022-03-09	False	False	Europe / Spain / Catalunya / Sant Adria De Besos	No					21K (Omicron)
hCoV-19/Spain/CT-HUGTiPM085LL6F10/2022	EPI_ISL_11294920	57	F	BA.2	2022-03-10	True	True	Europe / Spain / Catalunya / Granollers	Yes	13/12/2021	3	pfizer	87	21L (Omicron)
hCoV-19/Spain/CT-HUGTiPM085LL6F12/2022	EPI_ISL_11294922	67	M	BA.2	2022-03-02	True	True	Europe / Spain / Catalunya / Sabadell	Yes	12/12/2021	3	astrazeneca	80	21L (Omicron)
hCoV-19/Spain/CT-HUGTiPM085LL6F2/2022	EPI_ISL_11294923	47	F	BA.2.9	2022-03-08	False	False	Europe / Spain / Catalunya / Sant Adria De Besos	No					21L (Omicron)
hCoV-19/Spain/CT-HUGTiPM085LL6F3/2022	EPI_ISL_11294924	25	F	BA.2	2022-03-10	False	False	Europe / Spain / Catalunya / Premia De Dalt	No					21L (Omicron)
hCoV-19/Spain/CT-HUGTiPM085LL6F5/2022	EPI_ISL_11294925	35	F	BA.2	2022-03-13	False	False	Europe / Spain / Catalunya / Badalona	No					21L (Omicron)
hCoV-19/Spain/CT-HUGTiPM085LL6F6/2022	EPI_ISL_11294926	88	F	BA.2	2022-03-14	False	False	Europe / Spain / Catalunya / El Masnou	No					21L (Omicron)
hCoV-19/Spain/CT-HUGTiPM085LL6F7/2022	EPI_ISL_11294927	96	F	BA.2.3	2022-03-14	False	False	Europe / Spain / Catalunya / Barcelona	No					21L (Omicron)
hCoV-19/Spain/CT-HUGTiPM085LL6F8/2022	EPI_ISL_11294928	47	F	BA.2.9	2022-03-14	False	False	Europe / Spain / Catalunya / Mataro	No					21L (Omicron)
hCoV-19/Spain/CT-HUGTiPM085LL6F9/2022	EPI_ISL_11294929	85	F	BA.2	2022-03-14	False	False	Europe / Spain / Catalunya / El Masnou	No					21L (Omicron)
hCoV-19/Spain/CT-HUGTiPM085LL6G1/2022	EPI_ISL_11294930	0		BA.2.9	2022-03-09	False	False	Europe / Spain / Catalunya	No					21L (Omicron)
hCoV-19/Spain/CT-HUGTiPM085LL6G10/2022	EPI_ISL_11294931	92	F	BA.1.1	2022-03-10	True	True	Europe / Spain / Catalunya / Sabadell	Yes	19/10/2021	3	pfizer	142	21K (Omicron)
hCoV-19/Spain/CT-HUGTiPM085LL6G11/2022	EPI_ISL_11294932	45	F	BA.2	2022-03-09	True	True	Europe / Spain / Catalunya / Cerdanyola Del Valles	Yes	26/01/2022	3	pfizer	42	21L (Omicron)
hCoV-19/Spain/CT-HUGTiPM085LL6G2/2022	EPI_ISL_11294933	30	F	BA.1.18	2022-03-10	False	False	Europe / Spain / Catalunya / Barcelona	No					21K (Omicron)
hCoV-19/Spain/CT-HUGTiPM085LL6G3/2022	EPI_ISL_11294934	87	F	BA.2	2022-03-11	False	False	Europe / Spain / Catalunya / Masnou	No					21L (Omicron)
hCoV-19/Spain/CT-HUGTiPM085LL6G4/2022	EPI_ISL_11294935	67	M	BA.2.10	2022-03-13	False	False	Europe / Spain / Catalunya / Barcelona	No					21L (Omicron)
hCoV-19/Spain/CT-HUGTiPM085LL6G5/2022	EPI_ISL_11294936	78	M	BA.1.1	2022-03-13	False	False	Europe / Spain / Catalunya / Badalona	No					21K (Omicron)
hCoV-19/Spain/CT-HUGTiPM085LL6G6/2022	EPI_ISL_11294937	81	F	BA.2	2022-03-14	False	False	Europe / Spain / Catalunya / Blanes	No					21L (Omicron)
hCoV-19/Spain/CT-HUGTiPM085LL6G7/2022	EPI_ISL_11294938	85	M	BA.1.1.1	2022-03-14	False	False	Europe / Spain / Catalunya / Corro D?avall	No					21K (Omicron)
hCoV-19/Spain/CT-HUGTiPM085LL6G8/2022	EPI_ISL_11294939	77	F	BA.2	2022-03-14	False	False	Europe / Spain / Catalunya / Badalona	No					21L (Omicron)
hCoV-19/Spain/CT-HUGTiPM085LL6G9/2022	EPI_ISL_11294940	34	M	BA.2.65	2022-03-08	False	False	Europe / Spain / Catalunya / El Masnou	No					21L (Omicron)
hCoV-19/Spain/CT-HUGTiPM085LL6H1/2022	EPI_ISL_11294941	63	M	BA.2	2022-03-09	False	False	Europe / Spain / Catalunya / Santa Perpetua De Mogoda	No					21L (Omicron)
hCoV-19/Spain/CT-HUGTiPM085LL6H10/2022	EPI_ISL_11294942	73	F	BA.1.1	2022-03-11	True	True	Europe / Spain / Catalunya / Llica D?amunt	Yes	24/09/2021	3	pfizer	168	21K (Omicron)
hCoV-19/Spain/CT-HUGTiPM085LL6H11/2022	EPI_ISL_11294943	37	M	BA.2.9	2022-03-08	True	True	Europe / Spain / Catalunya / Granollers	Yes	17/01/2022	3	pfizer	50	21L (Omicron)
hCoV-19/Spain/CT-HUGTiPM085LL6H2/2022	EPI_ISL_11294944	56	F	BA.1.1	2022-03-11	False	False	Europe / Spain / Catalunya / Badalona	No					21K (Omicron)
hCoV-19/Spain/CT-HUGTiPM085LL6H3/2022	EPI_ISL_11294945	51	M	BA.2.9	2022-03-11	False	False	Europe / Spain / Catalunya / Badalona	No					21L (Omicron)
hCoV-19/Spain/CT-HUGTiPM085LL6H4/2022	EPI_ISL_11294946	66	M	BA.2.9	2022-03-13	False	False	Europe / Spain / Catalunya / Mataro	No					21L (Omicron)
hCoV-19/Spain/CT-HUGTiPM085LL6H5/2022	EPI_ISL_11294947	37	M	BA.2	2022-03-12	False	False	Europe / Spain / Catalunya / Montmelo	No					21L (Omicron)
hCoV-19/Spain/CT-HUGTiPM085LL6H6/2022	EPI_ISL_11294948	49	F	BA.2	2022-03-14	False	False	Europe / Spain / Catalunya / Barcelona	No					21L (Omicron)
hCoV-19/Spain/CT-HUGTiPM085LL6H7/2022	EPI_ISL_11294949	90	F	BA.1.1	2022-03-14	False	False	Europe / Spain / Catalunya / Llica De Vall	No					21K (Omicron)
hCoV-19/Spain/CT-HUGTiPM085LL6H8/2022	EPI_ISL_11294950	95	F	BA.2	2022-03-14	False	False	Europe / Spain / Catalunya / Teia	No					21L (Omicron)
hCoV-19/Spain/CT-HUGTiPM085LL6H9/2022	EPI_ISL_11294951	92	F	BA.1.1.1	2022-03-03	True	True	Europe / Spain / Catalunya / Mollet Del Valles	Yes	11/11/2021	3	pfizer	112	21K (Omicron)
hCoV-19/Spain/CT-HUGTiPM086RR2A1/2022	EPI_ISL_11539435	26	F	BA.1.1.14	2022-03-07	False	False	Europe / Spain / Catalunya / Terrassa	No					21K (Omicron)
hCoV-19/Spain/CT-HUGTiPM086RR2A2/2022	EPI_ISL_11539436	52	F	BA.2	2022-03-11	True	True	Europe / Spain / Catalunya / Terrassa	Yes	07/01/2022	3	moderna	63	21L (Omicron)
hCoV-19/Spain/CT-HUGTiPM086RR2A3/2022	EPI_ISL_11539437	77	F	BA.2.9	2022-03-12	True	True	Europe / Spain / Catalunya / Terrassa	Yes	19/11/2021	3	pfizer	113	21L (Omicron)
hCoV-19/Spain/CT-HUGTiPM086RR2A4/2022	EPI_ISL_11539438	26	F	BA.2.9	2022-03-08	True	True	Europe / Spain / Catalunya / Terrassa	Yes	17/12/2021	3	pfizer	81	21L (Omicron)
hCoV-19/Spain/CT-HUGTiPM086RR2A5/2022	EPI_ISL_11539439	20	F	BA.2	2022-03-11	False	False	Europe / Spain / Catalunya / Castellar Del Valles	No					21L (Omicron)
hCoV-19/Spain/CT-HUGTiPM086RR2B1/2022	EPI_ISL_11539440	85	F	BA.2	2022-03-09	True	True	Europe / Spain / Catalunya / Terrassa	Yes	17/11/2021	3	pfizer	112	21L (Omicron)
hCoV-19/Spain/CT-HUGTiPM086RR2B2/2022	EPI_ISL_11539441	30	F	BA.2.9	2022-03-14	True	True	Europe / Spain / Catalunya / Terrassa	Yes	02/01/2022	3	pfizer	71	21L (Omicron)
hCoV-19/Spain/CT-HUGTiPM086RR2B3/2022	EPI_ISL_11539442	53	F	BA.2.9	2022-03-14	True	True	Europe / Spain / Catalunya / Sant Cugat Del Valles	Yes	14/01/2022	3	pfizer	59	21L (Omicron)
hCoV-19/Spain/CT-HUGTiPM086RR2B4/2022	EPI_ISL_11539443	42	F	BA.2	2022-03-11	False	False	Europe / Spain / Catalunya / Castellar Del Valles	No					21L (Omicron)
hCoV-19/Spain/CT-HUGTiPM086RR2B5/2022	EPI_ISL_11539444	53	M	BA.2	2022-03-14	True	True	Europe / Spain / Catalunya / Terrassa	Yes	21/01/2022	3	moderna	52	21L (Omicron)
hCoV-19/Spain/CT-HUGTiPM086RR2C1/2022	EPI_ISL_11539445	51	F	BA.2	2022-03-09	True	True	Europe / Spain / Catalunya / Terrassa	Yes	07/01/2022	3	pfizer	61	21L (Omicron)
hCoV-19/Spain/CT-HUGTiPM086RR2C2/2022	EPI_ISL_11539446	94	F	BA.1.1	2022-03-13	True	True	Europe / Spain / Catalunya / Terrassa	Yes	15/11/2021	3	pfizer	118	21K (Omicron)
hCoV-19/Spain/CT-HUGTiPM086RR2C3/2022	EPI_ISL_11539447	96	F	BA.1.1	2022-03-13	True	True	Europe / Spain / Catalunya / Terrassa	Yes	17/11/2021	3	pfizer	116	21K (Omicron)
hCoV-19/Spain/CT-HUGTiPM086RR2C4/2022	EPI_ISL_11539448	60	M	BA.2	2022-03-09	True	True	Europe / Spain / Catalunya / Terrassa	Yes	21/12/2021	3	astrazeneca	78	21L (Omicron)
hCoV-19/Spain/CT-HUGTiPM086RR2C5/2022	EPI_ISL_11539449	53	M	BA.2	2022-03-14	True	True	Europe / Spain / Catalunya / Terrassa	Yes	21/01/2022	3	pfizer	52	21L (Omicron)
hCoV-19/Spain/CT-HUGTiPM086RR2D1/2022	EPI_ISL_11539450	90	M	BA.2	2022-03-08	True	True	Europe / Spain / Catalunya / Terrassa	Yes	10/11/2021	3	pfizer	118	21L (Omicron)
hCoV-19/Spain/CT-HUGTiPM086RR2D2/2022	EPI_ISL_11539451	41	M	BA.1.1	2022-03-11	False	False	Europe / Spain / Catalunya / Barcelona	No					21K (Omicron)
hCoV-19/Spain/CT-HUGTiPM086RR2D3/2022	EPI_ISL_11539452	28	F	BA.2	2022-03-09	True	True	Europe / Spain / Catalunya / Terrassa	Yes	04/02/2021	3	pfizer	398	21L (Omicron)
hCoV-19/Spain/CT-HUGTiPM086RR2D4/2022	EPI_ISL_11539453	74	M	BA.1.1	2022-03-13	True	True	Europe / Spain / Catalunya / Sabadell	Yes	22/11/2021	3	pfizer	111	21K (Omicron)
hCoV-19/Spain/CT-HUGTiPM086RR2D5/2022	EPI_ISL_11539454	55	F	BA.2.9	2022-03-09	True	True	Europe / Spain / Catalunya / Terrassa	Yes	12/01/2022	3	pfizer	56	21L (Omicron)
hCoV-19/Spain/CT-HUGTiPM086RR2E1/2022	EPI_ISL_11539455	67	F	BA.1.1	2022-03-15	True	True	Europe / Spain / Catalunya / Terrassa	Yes	12/03/2021	3	astrazeneca	368	21K (Omicron)
hCoV-19/Spain/CT-HUGTiPM086RR2E2/2022	EPI_ISL_11539456	20	M	BA.2.9	2022-03-12	False	True	Europe / Spain / Catalunya / Terrassa	Yes	27/08/2021	2	pfizer	197	21L (Omicron)
hCoV-19/Spain/CT-HUGTiPM086RR2E3/2022	EPI_ISL_11539457	37	F	BA.2	2022-03-14	False	False	Europe / Spain / Catalunya / Terrassa	No					21L (Omicron)
hCoV-19/Spain/CT-HUGTiPM086RR2E4/2022	EPI_ISL_11539458	40	F	BA.2.3.15	2022-03-14	True	True	Europe / Spain / Catalunya / Terrassa	Yes	21/01/2022	3	pfizer	52	21L (Omicron)
hCoV-19/Spain/CT-HUGTiPM086RR2E5/2022	EPI_ISL_11539459	49	M	BA.2	2022-03-11	True	True	Europe / Spain / Catalunya / Sant Cugat Del Valles	Yes	31/12/2021	3	pfizer	70	21L (Omicron)
hCoV-19/Spain/CT-HUGTiPM086RR2F1/2022	EPI_ISL_11539460	83	F	BA.2	2022-03-09	True	True	Europe / Spain / Catalunya / Terrassa	Yes	05/11/2021	3	pfizer	124	21L (Omicron)
hCoV-19/Spain/CT-HUGTiPM086RR2F2/2022	EPI_ISL_11539461	75	M	BA.2	2022-03-14	True	True	Europe / Spain / Catalunya / Rubi	Yes	11/09/2021	3	pfizer	184	21L (Omicron)
hCoV-19/Spain/CT-HUGTiPM086RR2F3/2022	EPI_ISL_11539462	62	F	BA.1.1	2022-03-15	False	True	Europe / Spain / Catalunya / Terrassa	Yes	14/05/2021	2	pfizer	305	21K (Omicron)
hCoV-19/Spain/CT-HUGTiPM086RR2F4/2022	EPI_ISL_11539463	91	M	BA.1	2022-03-14	True	True	Europe / Spain / Catalunya / Sant Cugat Del Valles	Yes	25/11/2021	3	pfizer	109	21K (Omicron)
hCoV-19/Spain/CT-HUGTiPM086RR2F5/2022	EPI_ISL_11539464	36	F	BA.1.1	2022-03-14	True	True	Europe / Spain / Catalunya / Torregrossa	Yes	12/01/2021	3	pfizer	426	21K (Omicron)
hCoV-19/Spain/CT-HUGTiPM086RR2G1/2022	EPI_ISL_11539465	51	F	BA.2.9	2022-03-09	True	True	Europe / Spain / Catalunya / Terrassa	Yes	16/01/2022	3	pfizer	52	21L (Omicron)
hCoV-19/Spain/CT-HUGTiPM086RR2G2/2022	EPI_ISL_11539466	37	F	BA.2.9	2022-03-08	True	True	Europe / Spain / Catalunya / Terrassa	Yes	19/01/2022	3	pfizer	48	21L (Omicron)
hCoV-19/Spain/CT-HUGTiPM086RR2G3/2022	EPI_ISL_11539467	61	M	BA.2	2022-03-15	True	True	Europe / Spain / Catalunya / Terrassa	Yes	24/06/2021	3	moderna	264	21L (Omicron)
hCoV-19/Spain/CT-HUGTiPM086RR2G4/2022	EPI_ISL_11539468	69	M	BA.2.9	2022-03-08	True	True	Europe / Spain / Catalunya / Rubi	Yes	12/12/2021	3	astrazeneca	86	21L (Omicron)
hCoV-19/Spain/CT-HUGTiPM086RR2G5/2022	EPI_ISL_11539469	55	M	BA.2	2022-03-14	True	True	Europe / Spain / Catalunya / Terrassa	Yes	20/12/2021	3	pfizer	84	21L (Omicron)
hCoV-19/Spain/CT-HUGTiPM086RR2H1/2022	EPI_ISL_11539470	94	M	BA.1.1.14	2022-03-08	True	True	Europe / Spain / Catalunya / Terrassa	Yes	26/11/2021	3	pfizer	102	21K (Omicron)
hCoV-19/Spain/CT-HUGTiPM086RR2H2/2022	EPI_ISL_11539471	51	F	BA.2	2022-03-07	False	False	Europe / Spain / Catalunya / Terrassa	No					21L (Omicron)
hCoV-19/Spain/CT-HUGTiPM086RR2H3/2022	EPI_ISL_11539472	51	M	BA.2	2022-03-10	True	True	Europe / Spain / Catalunya / Terrassa	Yes	28/12/2021	3	moderna	72	21L (Omicron)
hCoV-19/Spain/CT-HUGTiPM086RR2H4/2022	EPI_ISL_11539473	24	F	BA.2	2022-03-09	True	True	Europe / Spain / Catalunya / Terrassa	Yes	22/12/2021	3	moderna	77	21L (Omicron)
hCoV-19/Spain/CT-HUGTiPM086RR2H5/2022	EPI_ISL_11539474	49	M	BA.2	2022-03-09	True	True	Europe / Spain / Catalunya / Terrassa	Yes	10/01/2022	3	astrazeneca	58	21L (Omicron)
hCoV-19/Spain/CT-HUGTiPM086UZ5A1/2022	EPI_ISL_11539475	84	F	BA.2	2022-03-18	False	False	Europe / Spain / Catalunya / Canovelles	No					21L (Omicron)
hCoV-19/Spain/CT-HUGTiPM086UZ5A10/2022	EPI_ISL_11539476	43	M	BA.1.17	2022-01-29	False	False	Europe / Spain / Catalunya / Barcelona	No					21K (Omicron)
hCoV-19/Spain/CT-HUGTiPM086UZ5A11/2022	EPI_ISL_11539477	69	M	BA.2	2022-03-15	False	False	Europe / Spain / Catalunya / Badalona	No					21L (Omicron)
hCoV-19/Spain/CT-HUGTiPM086UZ5A12/2022	EPI_ISL_11539478	48	F	BA.1.1.1	2022-03-14	True	True	Europe / Spain / Catalunya / Terrassa	Yes	14/12/2021	3	pfizer	90	21K (Omicron)
hCoV-19/Spain/CT-HUGTiPM086UZ5A2/2022	EPI_ISL_11539479	28	F	BA.1.1.1	2022-03-15	False	False	Europe / Spain / Catalunya / Mataro	No					21K (Omicron)
hCoV-19/Spain/CT-HUGTiPM086UZ5A3/2022	EPI_ISL_11539480	83	M	BA.2	2022-03-15	False	False	Europe / Spain / Catalunya / Barcelona	No					21L (Omicron)
hCoV-19/Spain/CT-HUGTiPM086UZ5A4/2022	EPI_ISL_11539481	97	F	BA.2	2022-03-15	False	False	Europe / Spain / Catalunya / Badalona	No					21L (Omicron)
hCoV-19/Spain/CT-HUGTiPM086UZ5A5/2022	EPI_ISL_11539482	96	F	BA.2	2022-03-17	False	False	Europe / Spain / Catalunya / Teia	No					21L (Omicron)
hCoV-19/Spain/CT-HUGTiPM086UZ5A6/2022	EPI_ISL_11539483	17	F	BA.2.9	2022-03-15	False	False	Europe / Spain / Catalunya / Santa Coloma De Gramenet	No					21L (Omicron)
hCoV-19/Spain/CT-HUGTiPM086UZ5A7/2022	EPI_ISL_11539484	63	M	BA.2	2022-03-18	False	False	Europe / Spain / Catalunya / Montcada I Reixac	No					21L (Omicron)
hCoV-19/Spain/CT-HUGTiPM086UZ5A8/2022	EPI_ISL_11539485	25	F	BA.2	2022-03-20	False	False	Europe / Spain / Catalunya / El Masnou	No					21L (Omicron)
hCoV-19/Spain/CT-HUGTiPM086UZ5A9/2022	EPI_ISL_11539486	74	F	BA.2	2022-03-17	False	False	Europe / Spain / Catalunya / Llica De Vall	No					21L (Omicron)
hCoV-19/Spain/CT-HUGTiPM086UZ5B1/2022	EPI_ISL_11539487	21	F	BA.1.1	2022-03-21	False	False	Europe / Spain / Catalunya / Parets Del Valles	No					21K (Omicron)
hCoV-19/Spain/CT-HUGTiPM086UZ5B10/2022	EPI_ISL_11539488	89	F	BA.1.1	2022-03-14	True	True	Europe / Spain / Catalunya / Parets Del Valles	Yes	22/09/2021	3	pfizer	173	21K (Omicron)
hCoV-19/Spain/CT-HUGTiPM086UZ5B11/2022	EPI_ISL_11539489	24	F	BA.1.1.1	2022-03-15	True	True	Europe / Spain / Catalunya / Sabadell	Yes	13/12/2021	3	pfizer	92	21K (Omicron)
hCoV-19/Spain/CT-HUGTiPM086UZ5B12/2022	EPI_ISL_11539490	65	F	BA.2.3	2022-03-15	True	True	Europe / Spain / Catalunya / Bellaterra	Yes	12/06/2021	3	astrazeneca	276	21L (Omicron)
hCoV-19/Spain/CT-HUGTiPM086UZ5B2/2022	EPI_ISL_11539491	89	F	BA.2	2022-03-16	False	False	Europe / Spain / Catalunya / Badalona	No					21L (Omicron)
hCoV-19/Spain/CT-HUGTiPM086UZ5B3/2022	EPI_ISL_11539492	33	M	BA.2.9	2022-03-16	False	False	Europe / Spain / Catalunya / Santa Coloma De Gramenet	No					21L (Omicron)
hCoV-19/Spain/CT-HUGTiPM086UZ5B4/2022	EPI_ISL_11539493	86	F	BA.1.17	2022-03-15	False	False	Europe / Spain / Catalunya / Castellar Del Valles	No					21K (Omicron)
hCoV-19/Spain/CT-HUGTiPM086UZ5B5/2022	EPI_ISL_11539494	62	F	BA.1.17	2022-03-17	False	False	Europe / Spain / Catalunya / Badalona	No					21K (Omicron)
hCoV-19/Spain/CT-HUGTiPM086UZ5B6/2022	EPI_ISL_11539495	27	F	BA.2.1	2022-03-16	False	False	Europe / Spain / Catalunya / Tarragona	No					21L (Omicron)
hCoV-19/Spain/CT-HUGTiPM086UZ5B7/2022	EPI_ISL_11539496	80	F	BA.2	2022-03-18	False	False	Europe / Spain / Catalunya / Badalona	No					21L (Omicron)
hCoV-19/Spain/CT-HUGTiPM086UZ5B8/2022	EPI_ISL_11539497	41	M	BA.2	2022-03-19	False	False	Europe / Spain / Catalunya / Barcelona	No					21L (Omicron)
hCoV-19/Spain/CT-HUGTiPM086UZ5B9/2022	EPI_ISL_11539498	78	M	BA.2	2022-03-17	False	False	Europe / Spain / Catalunya / Granollers	No					21L (Omicron)
hCoV-19/Spain/CT-HUGTiPM086UZ5C1/2022	EPI_ISL_11539499	97	F	BA.2	2022-03-15	False	False	Europe / Spain / Catalunya / Badalona	No					21L (Omicron)
hCoV-19/Spain/CT-HUGTiPM086UZ5C10/2022	EPI_ISL_11539500	89	F	BA.1.1	2022-03-14	True	True	Europe / Spain / Catalunya / Parets Del Valles	Yes	22/09/2021	3	pfizer	173	21K (Omicron)
hCoV-19/Spain/CT-HUGTiPM086UZ5C11/2022	EPI_ISL_11539501	23	M	BA.2.9	2022-03-15	True	True	Europe / Spain / Catalunya / Cerdanyola Del Valles	Yes	12/03/2021	3	pfizer	368	21L (Omicron)
hCoV-19/Spain/CT-HUGTiPM086UZ5C12/2022	EPI_ISL_11539502	76	F	BA.2	2022-03-14	True	True	Europe / Spain / Catalunya / Terrassa	Yes	11/08/2021	3	pfizer	215	21L (Omicron)
hCoV-19/Spain/CT-HUGTiPM086UZ5C2/2022	EPI_ISL_11539503	77	F	BA.2.9	2022-03-15	False	False	Europe / Spain / Catalunya / Vallromanes	No					21L (Omicron)
hCoV-19/Spain/CT-HUGTiPM086UZ5C3/2022	EPI_ISL_11539504	64	F	BA.2	2022-03-16	False	False	Europe / Spain / Catalunya / Granollers	No					21L (Omicron)
hCoV-19/Spain/CT-HUGTiPM086UZ5C4/2022	EPI_ISL_11539505	20	M	BA.2.9	2022-03-15	False	False	Europe / Spain / Catalunya / Santa Agnes De Malanyanes	No					21L (Omicron)
hCoV-19/Spain/CT-HUGTiPM086UZ5C5/2022	EPI_ISL_11539506	50	F	BA.2.9	2022-03-17	False	False	Europe / Spain / Catalunya / Cardedeu	No					21L (Omicron)
hCoV-19/Spain/CT-HUGTiPM086UZ5C7/2022	EPI_ISL_11539508	49	F	BA.2	2022-03-18	False	False	Europe / Spain / Catalunya / Barcelona	No					21L (Omicron)
hCoV-19/Spain/CT-HUGTiPM086UZ5C8/2022	EPI_ISL_11539509	37	F	BA.2	2022-03-21	False	False	Europe / Spain / Catalunya / Badalona	No					21L (Omicron)
hCoV-19/Spain/CT-HUGTiPM086UZ5C9/2022	EPI_ISL_11539510	91	M	BA.2	2022-03-21	False	False	Europe / Spain / Catalunya / Sabadell	No					21L (Omicron)
hCoV-19/Spain/CT-HUGTiPM086UZ5D1/2022	EPI_ISL_11539511	41	F	BA.2.9	2022-03-15	False	False	Europe / Spain / Catalunya / Terrassa	No					21L (Omicron)
hCoV-19/Spain/CT-HUGTiPM086UZ5D10/2022	EPI_ISL_11539512	55	F	BA.2	2022-03-14	True	True	Europe / Spain / Catalunya / Granollers	Yes	09/12/2021	3	pfizer	95	21L (Omicron)
hCoV-19/Spain/CT-HUGTiPM086UZ5D11/2022	EPI_ISL_11539513	76	F	BA.1	2022-03-15	True	True	Europe / Spain / Catalunya / Montmelo	Yes	11/11/2021	3	pfizer	124	21K (Omicron)
hCoV-19/Spain/CT-HUGTiPM086UZ5D12/2022	EPI_ISL_11539514	85	F	BA.1.1.1	2022-03-10	True	True	Europe / Spain / Catalunya / Terrassa	Yes	25/11/2021	3	pfizer	105	21K (Omicron)
hCoV-19/Spain/CT-HUGTiPM086UZ5D2/2022	EPI_ISL_11539515	1	M	BA.2.9	2022-03-16	False	False	Europe / Spain / Catalunya / Santa Coloma De Gramenet	No					21L (Omicron)
hCoV-19/Spain/CT-HUGTiPM086UZ5D3/2022	EPI_ISL_11539516	51	F	BA.2.9	2022-03-16	False	False	Europe / Spain / Catalunya / Barcelona	No					21L (Omicron)
hCoV-19/Spain/CT-HUGTiPM086UZ5D4/2022	EPI_ISL_11539517	97	M	BA.2	2022-03-15	False	False	Europe / Spain / Catalunya / Canet De Mar	No					21L (Omicron)
hCoV-19/Spain/CT-HUGTiPM086UZ5D5/2022	EPI_ISL_11539518	7	F	BA.2	2022-03-17	False	False	Europe / Spain / Catalunya / Bigues I Riells	No					21L (Omicron)
hCoV-19/Spain/CT-HUGTiPM086UZ5D6/2022	EPI_ISL_11539519	75	F	BA.2	2022-03-16	False	False	Europe / Spain / Catalunya / Badalona	No					21L (Omicron)
hCoV-19/Spain/CT-HUGTiPM086UZ5D7/2022	EPI_ISL_11539520	54	F	BA.2.9	2022-03-18	False	False	Europe / Spain / Catalunya / Bigues I Riells	No					21L (Omicron)
hCoV-19/Spain/CT-HUGTiPM086UZ5D8/2022	EPI_ISL_11539521	83	F	BA.2	2022-03-20	False	False	Europe / Spain / Catalunya / Mataro	No					21L (Omicron)
hCoV-19/Spain/CT-HUGTiPM086UZ5D9/2022	EPI_ISL_11539522	89	M	BA.1.17	2022-01-24	False	True	Europe / Spain / Catalunya / Granollers	Yes	20/04/2021	2	pfizer	279	21K (Omicron)
hCoV-19/Spain/CT-HUGTiPM086UZ5E1/2022	EPI_ISL_11539523	77	F	BA.2	2022-03-15	False	False	Europe / Spain / Catalunya / Badalona	No					21L (Omicron)
hCoV-19/Spain/CT-HUGTiPM086UZ5E10/2022	EPI_ISL_11539524	38	M	BA.1.1.1	2022-03-14	True	True	Europe / Spain / Catalunya / Canovelles	Yes	17/01/2022	3	moderna	56	21K (Omicron)
hCoV-19/Spain/CT-HUGTiPM086UZ5E11/2022	EPI_ISL_11539525	52	F	BA.2	2022-03-15	True	True	Europe / Spain / Catalunya / Mollet Del Valles	Yes	03/01/2022	3	pfizer	71	21L (Omicron)
hCoV-19/Spain/CT-HUGTiPM086UZ5E12/2022	EPI_ISL_11539526	49	F	BA.2.9	2022-03-14	True	True	Europe / Spain / Catalunya / Terrassa	Yes	30/11/2021	3	pfizer	104	21L (Omicron)
hCoV-19/Spain/CT-HUGTiPM086UZ5E2/2022	EPI_ISL_11539527	31	M	BA.2.9	2022-03-15	False	False	Europe / Spain / Catalunya / Barcelona	No					21L (Omicron)
hCoV-19/Spain/CT-HUGTiPM086UZ5E3/2022	EPI_ISL_11539528	21	M	BA.2	2022-03-16	False	False	Europe / Spain / Catalunya / Mollet Del Valles	No					21L (Omicron)
hCoV-19/Spain/CT-HUGTiPM086UZ5E4/2022	EPI_ISL_11539529	94	F	BA.2	2022-03-15	False	False	Europe / Spain / Catalunya / Badalona	No					21L (Omicron)
hCoV-19/Spain/CT-HUGTiPM086UZ5E5/2022	EPI_ISL_11539530	60	M	BA.2	2022-03-16	False	False	Europe / Spain / Catalunya / Granollers	No					21L (Omicron)
hCoV-19/Spain/CT-HUGTiPM086UZ5E6/2022	EPI_ISL_11539531	57	F	BA.1.1	2022-03-19	False	False	Europe / Spain / Catalunya / Mollet Del Valles	No					21K (Omicron)
hCoV-19/Spain/CT-HUGTiPM086UZ5E7/2022	EPI_ISL_11539532	82	M	BA.1.1.1	2022-03-18	False	False	Europe / Spain / Catalunya / Badalona	No					21K (Omicron)
hCoV-19/Spain/CT-HUGTiPM086UZ5E8/2022	EPI_ISL_11539533	30	M	BA.2.9	2022-03-21	False	False	Europe / Spain / Catalunya / Barcelona	No					21L (Omicron)
hCoV-19/Spain/CT-HUGTiPM086UZ5E9/2022	EPI_ISL_11539534	68	M	BA.1	2022-01-24	True	True	Europe / Spain / Catalunya / Llica D?amunt	Yes	18/12/2021	3	astrazeneca	37	21K (Omicron)
hCoV-19/Spain/CT-HUGTiPM086UZ5F1/2022	EPI_ISL_11539535	66	F	BA.2.65	2022-03-15	False	False	Europe / Spain / Catalunya / Badalona	No					21L (Omicron)
hCoV-19/Spain/CT-HUGTiPM086UZ5F10/2022	EPI_ISL_11539536	66	M	BA.1.1	2022-03-14	True	True	Europe / Spain / Catalunya / Sant Celoni	Yes	22/09/2021	3	pfizer	173	21K (Omicron)
hCoV-19/Spain/CT-HUGTiPM086UZ5F11/2022	EPI_ISL_11539537	62	M	BA.2.9	2022-03-10	True	True	Europe / Spain / Catalunya / Olesa De Bonesvalls	Yes	11/12/2021	3	astrazeneca	89	21L (Omicron)
hCoV-19/Spain/CT-HUGTiPM086UZ5F12/2022	EPI_ISL_11539538	45	F	BA.1.1	2022-03-08	True	True	Europe / Spain / Catalunya / Terrassa	Yes	04/01/2022	3	pfizer	63	21K (Omicron)
hCoV-19/Spain/CT-HUGTiPM086UZ5F2/2022	EPI_ISL_11539539	33	M	BA.2.9	2022-03-16	False	False	Europe / Spain / Catalunya / Barcelona	No					21L (Omicron)
hCoV-19/Spain/CT-HUGTiPM086UZ5F3/2022	EPI_ISL_11539540	89	M	BA.1.1	2022-03-15	False	False	Europe / Spain / Catalunya / Badalona	No					21K (Omicron)
hCoV-19/Spain/CT-HUGTiPM086UZ5F4/2022	EPI_ISL_11539541	98	F	BA.2	2022-03-15	False	False	Europe / Spain / Catalunya / Badalona	No					21L (Omicron)
hCoV-19/Spain/CT-HUGTiPM086UZ5F5/2022	EPI_ISL_11539542	45	F	BA.2	2022-03-17	False	False	Europe / Spain / Catalunya / Badalona	No					21L (Omicron)
hCoV-19/Spain/CT-HUGTiPM086UZ5F6/2022	EPI_ISL_11539543	86	M	BA.2	2022-03-19	False	False	Europe / Spain / Catalunya / Santa Eulalia De Roncana	No					21L (Omicron)
hCoV-19/Spain/CT-HUGTiPM086UZ5F7/2022	EPI_ISL_11539544	45	M	BA.2	2022-03-20	False	False	Europe / Spain / Catalunya / Girona	No					21L (Omicron)
hCoV-19/Spain/CT-HUGTiPM086UZ5F8/2022	EPI_ISL_11539545	69	F	BA.2	2022-03-17	False	False	Europe / Spain / Catalunya	No					21L (Omicron)
hCoV-19/Spain/CT-HUGTiPM086UZ5F9/2022	EPI_ISL_11539546	68	M	BA.1	2022-01-24	True	True	Europe / Spain / Catalunya / Granollers	Yes	21/12/2021	3	astrazeneca	34	21K (Omicron)
hCoV-19/Spain/CT-HUGTiPM086UZ5G1/2022	EPI_ISL_11539547	79	M	BA.2.9	2022-03-15	False	False	Europe / Spain / Catalunya / Santa Coloma De Gramenet	No					21L (Omicron)
hCoV-19/Spain/CT-HUGTiPM086UZ5G10/2022	EPI_ISL_11539548	88	F	BA.2	2022-03-15	False	False	Europe / Spain / Catalunya / Badalona	No					21L (Omicron)
hCoV-19/Spain/CT-HUGTiPM086UZ5G2/2022	EPI_ISL_11539549	42	M	BA.2	2022-03-16	False	False	Europe / Spain / Catalunya / Montornes Del Valles	No					21L (Omicron)
hCoV-19/Spain/CT-HUGTiPM086UZ5G3/2022	EPI_ISL_11539550	51	M	BA.2	2022-03-15	False	False	Europe / Spain / Catalunya / Cardedeu	No					21L (Omicron)
hCoV-19/Spain/CT-HUGTiPM086UZ5G4/2022	EPI_ISL_11539551	98	F	BA.2	2022-03-15	False	False	Europe / Spain / Catalunya / Badalona	No					21L (Omicron)
hCoV-19/Spain/CT-HUGTiPM086UZ5G5/2022	EPI_ISL_11539552	78	M	BA.2	2022-03-17	False	False	Europe / Spain / Catalunya / El Masnou	No					21L (Omicron)
hCoV-19/Spain/CT-HUGTiPM086UZ5G6/2022	EPI_ISL_11539553	30	M	BA.2	2022-03-19	False	False	Europe / Spain / Catalunya / Granollers	No					21L (Omicron)
hCoV-19/Spain/CT-HUGTiPM086UZ5G7/2022	EPI_ISL_11539554	84	F	BA.2	2022-03-20	False	False	Europe / Spain / Catalunya / Teia	No					21L (Omicron)
hCoV-19/Spain/CT-HUGTiPM086UZ5G8/2022	EPI_ISL_11539555	90	F	BA.1.1	2022-03-21	False	False	Europe / Spain / Catalunya / Llica De Vall	No					21K (Omicron)
hCoV-19/Spain/CT-HUGTiPM086UZ5G9/2022	EPI_ISL_11539556	23	M	BA.1.1.1	2022-03-13	False	True	Europe / Spain / Catalunya / Santa Maria De Martorelle	Yes	28/10/2021	2	moderna	136	21K (Omicron)
hCoV-19/Spain/CT-HUGTiPM086UZ5H1/2022	EPI_ISL_11539557	93	F	BA.2	2022-03-15	False	False	Europe / Spain / Catalunya / Badalona	No					21L (Omicron)
hCoV-19/Spain/CT-HUGTiPM086UZ5H10/2022	EPI_ISL_11539558	86	F	BA.2	2022-03-15	False	False	Europe / Spain / Catalunya / Badalona	No					21L (Omicron)
hCoV-19/Spain/CT-HUGTiPM086UZ5H11/2022	EPI_ISL_11539559	47	F	BA.1.1	2022-03-14	True	True	Europe / Spain / Catalunya / Terrassa	Yes	03/12/2021	3	pfizer	101	21K (Omicron)
hCoV-19/Spain/CT-HUGTiPM086UZ5H2/2022	EPI_ISL_11539560	95	F	BA.2	2022-03-16	False	False	Europe / Spain / Catalunya / Santa Coloma De Gramenet	No					21L (Omicron)
hCoV-19/Spain/CT-HUGTiPM086UZ5H3/2022	EPI_ISL_11539561	20	M	BA.2	2022-03-15	False	False	Europe / Spain / Catalunya / Barbera Del Valles	No					21L (Omicron)
hCoV-19/Spain/CT-HUGTiPM086UZ5H4/2022	EPI_ISL_11539562	94	F	BA.1.1	2022-03-17	False	False	Europe / Spain / Catalunya / Alella	No					21K (Omicron)
hCoV-19/Spain/CT-HUGTiPM086UZ5H5/2022	EPI_ISL_11539563	48	M	BA.2	2022-03-16	False	False	Europe / Spain / Catalunya / Canovelles	No					21L (Omicron)
hCoV-19/Spain/CT-HUGTiPM086UZ5H6/2022	EPI_ISL_11539564	54	F	BA.2	2022-03-19	False	False	Europe / Spain / Catalunya / Vilassar De Dalt	No					21L (Omicron)
hCoV-19/Spain/CT-HUGTiPM086UZ5H7/2022	EPI_ISL_11539565	74	M	BA.1.17	2022-03-20	False	False	Europe / Spain / Catalunya / Mataro	No					21K (Omicron)
hCoV-19/Spain/CT-HUGTiPM086UZ5H8/2022	EPI_ISL_11539566	74	F	BA.1.1.1	2022-03-21	False	False	Europe / Spain / Catalunya / Sabadell	No					21K (Omicron)
hCoV-19/Spain/CT-HUGTiPM086UZ5H9/2022	EPI_ISL_11539567	42	F	AY.43	2022-01-14	False	False	Europe / Spain / Catalunya / Badalona	No					21J (Delta)
hCoV-19/Spain/MU-SBM-RS15/2021	EPI_ISL_11540720	69	F	B.1.177	2021-01-15	False	False	Europe / Spain / Murcia	No					20E (EU1)
hCoV-19/Spain/MU-SBM-RS16/2021	EPI_ISL_11586307	72	M	B.1.177	2021-01-18	False	False	Europe / Spain / Murcia	No					20E (EU1)
hCoV-19/Spain/MU-SBM-RS17/2021	EPI_ISL_11620933	58	M	B.1.177	2021-01-29	False	False	Europe / Spain / Murcia	No					20E (EU1)
hCoV-19/Spain/MU-SBM-RS19/2021	EPI_ISL_11621478	84	F	B.1.177	2021-01-18	False	False	Europe / Spain / Murcia	No					20E (EU1)
hCoV-19/Spain/MU-SBM-RS21/2021	EPI_ISL_11623510	77	F	B.1.177	2021-01-07	False	False	Europe / Spain / Murcia	No					20E (EU1)
hCoV-19/Spain/MU-SBM-RS22/2021	EPI_ISL_11623527	46	M	B.1.177	2021-01-28	False	False	Europe / Spain / Murcia	No					20E (EU1)
hCoV-19/Spain/MU-SBM-RS23/2021	EPI_ISL_11623867	77	F	B.1.177	2021-02-11	False	False	Europe / Spain / Murcia	No					20E (EU1)
hCoV-19/Spain/MU-SBM-RS28/2021	EPI_ISL_11635063	65	F	B.1	2021-01-01	False	False	Europe / Spain / Murcia	No					20A
hCoV-19/Spain/MU-SBM-RS29/2021	EPI_ISL_11635064	47	F	B.1.177	2021-01-11	False	False	Europe / Spain / Murcia	No					20E (EU1)
hCoV-19/Spain/MU-SBM-RS30/2021	EPI_ISL_11635065	75	F	B.1.177	2021-01-17	False	False	Europe / Spain / Murcia	No					20E (EU1)
hCoV-19/Spain/MU-SBM-RS31/2021	EPI_ISL_11635067	91	M	B.1.177	2021-02-09	False	False	Europe / Spain / Murcia	No					20E (EU1)
hCoV-19/Spain/MU-SBM-RS32/2021	EPI_ISL_11635200	83	M	B.1.1.7	2021-02-10	False	False	Europe / Spain / Murcia	No					20I (Alpha	V1)
hCoV-19/Spain/MU-SBM-RS33/2021	EPI_ISL_11635217	78	F	B.1.177	2021-01-04	False	False	Europe / Spain / Murcia	No					20E (EU1)
hCoV-19/Spain/MU-SBM-RS35/2021	EPI_ISL_11635237	76	F	B.1.177	2021-03-11	False	False	Europe / Spain / Murcia	No					20E (EU1)
hCoV-19/Spain/MU-SBM-RS36/2021	EPI_ISL_11637549	17	F	B.1.1.7	2021-03-13	False	False	Europe / Spain / Murcia	No					20I (Alpha	V1)
hCoV-19/Spain/MU-SBM-RS37/2021	EPI_ISL_11643426	63	F	B.1.1.7	2021-03-23	False	False	Europe / Spain / Murcia	No					20I (Alpha	V1)
hCoV-19/Spain/MU-SBM-RS38/2021	EPI_ISL_11646217	80	F	B.1.177.10	2021-03-29	False	False	Europe / Spain / Murcia	No					20E (EU1)
hCoV-19/Spain/MU-SBM-RS39/2021	EPI_ISL_11684895	38	M	B.1.1.7	2021-03-30	False	False	Europe / Spain / Murcia	No					20I (Alpha	V1)
hCoV-19/Spain/MU-SBM-RS40/2021	EPI_ISL_11685202	40	M	B.1.177	2021-04-05	False	False	Europe / Spain / Murcia	No					20E (EU1)
hCoV-19/Spain/MU-SBM-RS41/2021	EPI_ISL_11685203	63	F	B.1.221	2021-01-25	False	False	Europe / Spain / Murcia	No					20A
hCoV-19/Spain/MU-SBM-RS42/2021	EPI_ISL_11685204	77	M	B.1.177	2021-01-15	False	False	Europe / Spain / Murcia	No					20E (EU1)
hCoV-19/Spain/MU-SBM-RS43/2021	EPI_ISL_11685205	61	M	B.1.177	2021-01-27	False	False	Europe / Spain / Murcia	No					20E (EU1)
hCoV-19/Spain/MU-SBM-RS44/2021	EPI_ISL_11688802	57	F	B.1.177	2021-01-27	False	False	Europe / Spain / Murcia	No					20E (EU1)
hCoV-19/Spain/MU-SBM-RS46/2021	EPI_ISL_11693524	86	M	B.1.177	2021-01-29	False	False	Europe / Spain / Murcia	No					20E (EU1)
hCoV-19/Spain/MU-SBM-RS47/2021	EPI_ISL_11696353	71	M	B.1.177	2021-02-04	False	False	Europe / Spain / Murcia	No					20E (EU1)
hCoV-19/Spain/MU-SBM-RS48/2021	EPI_ISL_11696722	77	F	B.1.177	2021-01-24	False	False	Europe / Spain / Murcia	No					20E (EU1)
hCoV-19/Spain/MU-SBM-RS49/2021	EPI_ISL_11696732	84	M	B.1.177	2021-01-29	False	False	Europe / Spain / Murcia	No					20E (EU1)
hCoV-19/Spain/MU-SBM-RS50/2021	EPI_ISL_11696733	75	M	B.1.177	2021-02-03	False	False	Europe / Spain / Murcia	No					20E (EU1)
hCoV-19/Spain/MU-SBM-RS51/2021	EPI_ISL_11696748	65	F	B.1.1.7	2021-02-19	False	False	Europe / Spain / Murcia	No					20I (Alpha	V1)
hCoV-19/Spain/MU-SBM-RS52/2021	EPI_ISL_11696749	80	F	B.1.177.10	2021-03-23	False	False	Europe / Spain / Murcia	No					20E (EU1)
hCoV-19/Spain/MU-SBM-RS53/2021	EPI_ISL_11696750	36	F	B.1.1.7	2021-03-24	False	False	Europe / Spain / Murcia	No					20I (Alpha	V1)
hCoV-19/Spain/MU-SBM-RS54/2021	EPI_ISL_11696751	23	M	B.1.177	2021-01-04	False	False	Europe / Spain / Murcia	No					20E (EU1)
hCoV-19/Spain/MU-SBM-RS55/2021	EPI_ISL_11696752	36	F	B.1.177	2021-01-05	False	False	Europe / Spain / Murcia	No					20E (EU1)
hCoV-19/Spain/MU-SBM-RS56/2021	EPI_ISL_11728097	27	F	B.1.177	2021-01-05	False	False	Europe / Spain / Murcia	No					20E (EU1)
hCoV-19/Spain/MU-SBM-RS57/2021	EPI_ISL_11729677	31	F	B.1.221	2021-01-05	False	False	Europe / Spain / Murcia	No					20A
hCoV-19/Spain/MU-SBM-RS58/2021	EPI_ISL_11731165	60	M	B.1.177	2021-01-12	False	False	Europe / Spain / Murcia	No					20E (EU1)
hCoV-19/Spain/MU-SBM-RS59/2021	EPI_ISL_11754781	68	F	B.1.177	2021-01-12	False	False	Europe / Spain / Murcia	No					20E (EU1)
hCoV-19/Spain/MU-SBM-RS60/2021	EPI_ISL_11754782	50	F	B.1.177	2021-01-13	False	False	Europe / Spain / Murcia	No					20E (EU1)
hCoV-19/Spain/MU-SBM-RS61/2021	EPI_ISL_11754909	25	F	B.1.177	2021-01-14	False	False	Europe / Spain / Murcia	No					20E (EU1)
hCoV-19/Spain/MU-SBM-RS62/2021	EPI_ISL_11755017	61	F	B.1.177	2021-01-14	False	False	Europe / Spain / Murcia	No					20E (EU1)
hCoV-19/Spain/MU-SBM-RS63/2021	EPI_ISL_11755804	45	M	B.1.177	2021-01-15	False	False	Europe / Spain / Murcia	No					20E (EU1)
hCoV-19/Spain/MU-SBM-RS64/2021	EPI_ISL_11757369	86	M	B.1.177	2021-01-16	False	False	Europe / Spain / Murcia	No					20E (EU1)
hCoV-19/Spain/MU-SBM-RS65/2021	EPI_ISL_11758399	81	M	B.1.221	2021-01-19	False	False	Europe / Spain / Murcia	No					20A
hCoV-19/Spain/MU-SBM-RS66/2021	EPI_ISL_11760445	47	F	B.1.36	2021-01-19	False	False	Europe / Spain / Murcia	No					20A
hCoV-19/Spain/MU-SBM-RS67/2021	EPI_ISL_11760681	35	M	B.1.177	2021-01-19	False	False	Europe / Spain / Murcia	No					20E (EU1)
hCoV-19/Spain/MU-SBM-RS68/2021	EPI_ISL_11765428	25	M	B.1.177	2021-01-19	False	False	Europe / Spain / Murcia	No					20E (EU1)
hCoV-19/Spain/MU-SBM-RS69/2021	EPI_ISL_11765429	25	M	B.1.177	2021-01-19	False	False	Europe / Spain / Murcia	No					20E (EU1)
hCoV-19/Spain/MU-SBM-RS71/2021	EPI_ISL_11767043	49	M	B.1.177	2021-01-25	False	False	Europe / Spain / Murcia	No					20E (EU1)
hCoV-19/Spain/MU-SBM-RS72/2021	EPI_ISL_11767044	45	M	B.1.1.7	2021-04-10	False	False	Europe / Spain / Murcia	No					20I (Alpha	V1)
hCoV-19/Spain/MU-SBM-RS74/2021	EPI_ISL_11767046	54	F	P.1	2021-04-12	False	False	Europe / Spain / Murcia	No					20J (Gamma	V3)
hCoV-19/Spain/MU-SBM-RS75/2021	EPI_ISL_11767138	28	F	B.1.1.7	2021-04-12	False	False	Europe / Spain / Murcia	No					20I (Alpha	V1)
hCoV-19/Spain/MU-SBM-RS76/2021	EPI_ISL_11767139	43	F	B.1.1.7	2021-04-12	False	False	Europe / Spain / Murcia	No					20I (Alpha	V1)
hCoV-19/Spain/MU-SBM-RS77/2021	EPI_ISL_11767140	44	M	B.1.1.7	2021-04-12	False	False	Europe / Spain / Murcia	No					20I (Alpha	V1)
hCoV-19/Spain/MU-SBM-RS78/2021	EPI_ISL_11767141	23	M	B.1.621	2021-04-12	False	False	Europe / Spain / Murcia	No					21H (Mu)
hCoV-19/Spain/MU-SBM-RS79/2021	EPI_ISL_11767142	45	F	B.1.1.7	2021-04-12	False	False	Europe / Spain / Murcia	No					20I (Alpha	V1)
hCoV-19/Spain/MU-SBM-RS81/2021	EPI_ISL_11767143	59	M	B.1.177	2021-02-07	False	False	Europe / Spain / Murcia	No					20E (EU1)
hCoV-19/Spain/MU-SBM-RS82/2021	EPI_ISL_11767144	58	M	B.1.177	2021-01-26	False	False	Europe / Spain / Murcia	No					20E (EU1)
hCoV-19/Spain/MU-SBM-RS83/2021	EPI_ISL_11767145	53	F	B.1.177	2021-01-19	False	False	Europe / Spain / Murcia	No					20E (EU1)
hCoV-19/Spain/MU-SBM-RS84/2021	EPI_ISL_11767147	40	F	B.1	2021-01-20	False	False	Europe / Spain / Murcia	No					20A
hCoV-19/Spain/MU-SBM-RS87A/2021	EPI_ISL_11780128	67	M	B.1.177	2021-01-01	False	False	Europe / Spain / Murcia	No					20E (EU1)
hCoV-19/Spain/MU-SBM-RS89/2021	EPI_ISL_11780447	71	M	B.1.177	2021-01-20	False	False	Europe / Spain / Murcia	No					20E (EU1)
hCoV-19/Spain/MU-SBM-RS90/2021	EPI_ISL_11780673	68	M	B.1.1.7	2021-02-07	False	False	Europe / Spain / Murcia	No					20I (Alpha	V1)
hCoV-19/Spain/MU-SBM-RS93/2021	EPI_ISL_11782759	51	F	B.1.177	2021-01-27	False	False	Europe / Spain / Murcia	No					20E (EU1)
hCoV-19/Spain/MU-SBM-RS94/2021	EPI_ISL_11784816	76	M	B.1.177	2021-02-04	False	False	Europe / Spain / Murcia	No					20E (EU1)
hCoV-19/Spain/MU-SBM-RS95/2021	EPI_ISL_11785652	52	M	B.1.221	2021-01-21	False	False	Europe / Spain / Murcia	No					20A
hCoV-19/Spain/MU-SBM-RS96/2021	EPI_ISL_11793412	92	F	B.1.177	2021-02-10	False	False	Europe / Spain / Murcia	No					20E (EU1)
hCoV-19/Spain/MU-SBM-RS97/2021	EPI_ISL_11793789	80	M	B.1.177	2021-01-28	False	False	Europe / Spain / Murcia	No					20E (EU1)
hCoV-19/Spain/MU-SBM-RS99/2021	EPI_ISL_11794355	69	F	B.1.177	2021-02-02	False	False	Europe / Spain / Murcia	No					20E (EU1)
hCoV-19/Spain/MU-SBM-RS102/2021	EPI_ISL_11794519	83	F	B.1.177	2021-01-19	False	False	Europe / Spain / Murcia	No					20E (EU1)
hCoV-19/Spain/CT-HUGTiPM087IA2A1/2022	EPI_ISL_11800695	69	F	BA.2	2022-03-15	True	True	Europe / Spain / Catalunya / Granollers	Yes	22/12/2021	3	astrazeneca	83	21L (Omicron)
hCoV-19/Spain/CT-HUGTiPM087IA2A2/2022	EPI_ISL_11800696	71	M	BA.2	2022-03-27	True	True	Europe / Spain / Catalunya / Badalona	Yes	24/11/2021	3	pfizer	123	21L (Omicron)
hCoV-19/Spain/CT-HUGTiPM087IA2A4/2022	EPI_ISL_11800697	72	F	BA.1.1	2022-02-04	False	False	Europe / Spain / Catalunya / Sant Adria De Besos	No					21K (Omicron)
hCoV-19/Spain/CT-HUGTiPM087IA2A5/2022	EPI_ISL_11800698	55	M	BA.2	2022-03-09	True	True	Europe / Spain / Catalunya / Sant Cugat Del Valles	Yes	23/12/2021	3	pfizer	76	21L (Omicron)
hCoV-19/Spain/CT-HUGTiPM087IA2B1/2022	EPI_ISL_11800699	61	F	BA.2	2022-03-15	True	True	Europe / Spain / Catalunya / Montcada I Reixac	Yes	10/12/2021	3	pfizer	95	21L (Omicron)
hCoV-19/Spain/CT-HUGTiPM087IA2B2/2022	EPI_ISL_11800700	70	F	BA.1.1	2022-02-04	False	False	Europe / Spain / Catalunya / Badalona	No					21K (Omicron)
hCoV-19/Spain/CT-HUGTiPM087IA2B3/2022	EPI_ISL_11800701	81	F	BA.1.17	2022-01-31	False	False	Europe / Spain / Catalunya / El Masnou	No					21K (Omicron)
hCoV-19/Spain/CT-HUGTiPM087IA2B4/2022	EPI_ISL_11800702	79	M	BA.1	2022-01-29	False	False	Europe / Spain / Catalunya / Santa Coloma De Gramenet	No					21K (Omicron)
hCoV-19/Spain/CT-HUGTiPM087IA2B5/2022	EPI_ISL_11800703	35	F	BA.2.9	2022-03-12	True	True	Europe / Spain / Catalunya / Terrassa	Yes	17/01/2022	3	pfizer	54	21L (Omicron)
hCoV-19/Spain/CT-HUGTiPM087IA2C1/2022	EPI_ISL_11800704	86	F	BA.1.17	2022-03-15	True	True	Europe / Spain / Catalunya / Castellar Del Valles	Yes	21/09/2021	3	pfizer	175	21K (Omicron)
hCoV-19/Spain/CT-HUGTiPM087IA2C2/2022	EPI_ISL_11800705	57	M	BA.2.9	2022-03-18	False	False	Europe / Spain / Catalunya / Santa Coloma De Gramenet	No					21L (Omicron)
hCoV-19/Spain/CT-HUGTiPM087IA2C3/2022	EPI_ISL_11800706	76	M	BA.1.1.1	2022-01-28	False	False	Europe / Spain / Catalunya / Badalona	No					21K (Omicron)
hCoV-19/Spain/CT-HUGTiPM087IA2C4/2022	EPI_ISL_11800707	49	M	BA.2	2022-03-14	True	True	Europe / Spain / Catalunya / Sant Pere De Vilamajor	Yes	11/01/2022	3	pfizer	62	21L (Omicron)
hCoV-19/Spain/CT-HUGTiPM087IA2C5/2022	EPI_ISL_11800708	57	F	BA.1.1	2022-03-10	True	True	Europe / Spain / Catalunya / Terrassa	Yes	11/01/2022	3	moderna	58	21K (Omicron)
hCoV-19/Spain/CT-HUGTiPM087IA2D1/2022	EPI_ISL_11800709	89	M	BA.2	2022-03-17	True	True	Europe / Spain / Catalunya / Badalona	Yes	03/12/2021	3		104	21L (Omicron)
hCoV-19/Spain/CT-HUGTiPM087IA2D2/2022	EPI_ISL_11800710	82	F	BA.1.1	2022-02-11	False	False	Europe / Spain / Catalunya / Sant Adria De Besos	No					21K (Omicron)
hCoV-19/Spain/CT-HUGTiPM087IA2D3/2022	EPI_ISL_11800711	63	F	BA.1.8	2022-01-27	False	False	Europe / Spain / Catalunya / Badalona	No					21K (Omicron)
hCoV-19/Spain/CT-HUGTiPM087IA2D4/2022	EPI_ISL_11800712	24	F	BA.2.9	2022-03-23	False	False	Europe / Spain / Catalunya / Sant Esteve De Palautordera	No					21L (Omicron)
hCoV-19/Spain/CT-HUGTiPM087IA2D5/2022	EPI_ISL_11800713	63	F	BA.2.9	2022-03-09	True	True	Europe / Spain / Catalunya / Valldoreix	Yes	01/12/2021	3	pfizer	98	21L (Omicron)
hCoV-19/Spain/CT-HUGTiPM087IA2E2/2022	EPI_ISL_11800715	65	M	BA.1.1	2022-02-12	False	False	Europe / Spain / Catalunya / Pineda De Mar	No					21K (Omicron)
hCoV-19/Spain/CT-HUGTiPM087IA2E3/2022	EPI_ISL_11800716	70	F	BA.1.1.1	2022-02-06	False	False	Europe / Spain / Catalunya / Badalona	No					21K (Omicron)
hCoV-19/Spain/CT-HUGTiPM087IA2E4/2022	EPI_ISL_11800717	76	M	BA.2	2022-03-28	True	True	Europe / Spain / Catalunya / La Garriga	Yes	28/10/2021	3	pfizer	151	21L (Omicron)
hCoV-19/Spain/CT-HUGTiPM087IA2E5/2022	EPI_ISL_11800718	82	F	BA.1.1	2022-03-15	True	True	Europe / Spain / Catalunya / Terrassa	Yes	22/10/2021	3	pfizer	144	21K (Omicron)
hCoV-19/Spain/CT-HUGTiPM087IA2F1/2022	EPI_ISL_11800719	48	F	BA.2	2022-03-16	True	True	Europe / Spain / Catalunya / Montcada I Reixac	Yes	17/01/2022	3	pfizer	58	21L (Omicron)
hCoV-19/Spain/CT-HUGTiPM087IA2F2/2022	EPI_ISL_11800720	64	F	BA.1.1.1	2022-02-13	False	False	Europe / Spain / Catalunya / Badalona	No					21K (Omicron)
hCoV-19/Spain/CT-HUGTiPM087IA2F3/2022	EPI_ISL_11800721	91	M	BA.1.17	2022-02-04	False	False	Europe / Spain / Catalunya / Alella	No					21K (Omicron)
hCoV-19/Spain/CT-HUGTiPM087IA2F4/2022	EPI_ISL_11800722	77	M	BA.2	2022-03-16	True	True	Europe / Spain / Catalunya / Vallromanes	Yes	03/11/2021	3		133	21L (Omicron)
hCoV-19/Spain/CT-HUGTiPM087IA2F5/2022	EPI_ISL_11800723	32	F	BA.2	2022-03-14	True	True	Europe / Spain / Catalunya / Castellbisbal	Yes	12/10/2021	3	pfizer	153	21L (Omicron)
hCoV-19/Spain/CT-HUGTiPM087IA2G1/2022	EPI_ISL_11800724	57	F	BA.2	2022-03-16	True	True	Europe / Spain / Catalunya / Granollers	Yes	03/01/2022	3		72	21L (Omicron)
hCoV-19/Spain/CT-HUGTiPM087IA2G2/2022	EPI_ISL_11800725	85	M	BA.1.17	2022-02-14	False	False	Europe / Spain / Catalunya / Badalona	No					21K (Omicron)
hCoV-19/Spain/CT-HUGTiPM087IA2G3/2022	EPI_ISL_11800726	95	F	BA.1.1.1	2022-02-08	False	False	Europe / Spain / Catalunya / Alella	No					21K (Omicron)
hCoV-19/Spain/CT-HUGTiPM087IA2G4/2022	EPI_ISL_11800727	50	M	BA.2	2022-03-17	True	True	Europe / Spain / Catalunya / Montornes Del Valles	Yes	03/01/2022	3		73	21L (Omicron)
hCoV-19/Spain/CT-HUGTiPM087IA2G5/2022	EPI_ISL_11800728	32	M	BA.2	2022-03-10	True	True	Europe / Spain / Catalunya / Terrassa	Yes	16/12/2021	3	pfizer	84	21L (Omicron)
hCoV-19/Spain/CT-HUGTiPM087IA2H1/2022	EPI_ISL_11800729	50	F	BA.1.1	2022-03-21	False	False	Europe / Spain / Catalunya / Parets Del Valles	No					21K (Omicron)
hCoV-19/Spain/CT-HUGTiPM087IA2H2/2022	EPI_ISL_11800730	63	M	BA.1.17	2022-03-03	False	False	Europe / Spain / Catalunya / Palau-Saverdera	No					21K (Omicron)
hCoV-19/Spain/CT-HUGTiPM087IA2H3/2022	EPI_ISL_11800731	63	F	BA.1	2022-01-27	False	False	Europe / Spain / Catalunya / Badalona	No					21K (Omicron)
hCoV-19/Spain/CT-HUGTiPM087IA2H4/2022	EPI_ISL_11800732	32	M	BA.2.9	2022-03-08	True	True	Europe / Spain / Catalunya / Terrassa	Yes	21/12/2021	3	astrazeneca	77	21L (Omicron)
hCoV-19/Spain/CT-HUGTiPM087IA2H5/2022	EPI_ISL_11800733	62	F	BA.2	2022-03-10	True	True	Europe / Spain / Catalunya / Terrassa	Yes	12/12/2021	3	astrazeneca	88	21L (Omicron)
hCoV-19/Spain/CT-HUGTiPM087KB7A1/2022	EPI_ISL_11800734	86	F	BA.2.9	2022-03-25	False	False	Europe / Spain / Catalunya / Pineda De Mar	No					21L (Omicron)
hCoV-19/Spain/CT-HUGTiPM087KB7A10/2022	EPI_ISL_11800735	19	F	BA.2	2022-03-26	False	False	Europe / Spain / Catalunya / Barbera Del Valles	No					21L (Omicron)
hCoV-19/Spain/CT-HUGTiPM087KB7A11/2022	EPI_ISL_11800736	85	F	BA.2.9	2022-03-25	False	False	Europe / Spain / Catalunya / Badalona	No					21L (Omicron)
hCoV-19/Spain/CT-HUGTiPM087KB7A12/2022	EPI_ISL_11800737	63	F	BA.2.9	2022-03-28	False	False	Europe / Spain / Catalunya / Arenys De Mar	No					21L (Omicron)
hCoV-19/Spain/CT-HUGTiPM087KB7A2/2022	EPI_ISL_11800738	28	M	BA.2.9	2022-03-21	False	False	Europe / Spain / Catalunya / Barcelona	No					21L (Omicron)
hCoV-19/Spain/CT-HUGTiPM087KB7A3/2022	EPI_ISL_11800739	30	F	BA.1.1	2022-03-21	False	False	Europe / Spain / Catalunya / Cornella De Llobregat	No					21K (Omicron)
hCoV-19/Spain/CT-HUGTiPM087KB7A4/2022	EPI_ISL_11800740	73	M	BA.2	2022-03-22	False	False	Europe / Spain / Catalunya / Santa Perpetua De Mogoda	No					21L (Omicron)
hCoV-19/Spain/CT-HUGTiPM087KB7A5/2022	EPI_ISL_11800741	76	M	BA.2	2022-03-25	False	False	Europe / Spain / Catalunya / Mataro	No					21L (Omicron)
hCoV-19/Spain/CT-HUGTiPM087KB7A6/2022	EPI_ISL_11800742	34	F	BA.2	2022-03-23	False	False	Europe / Spain / Catalunya / Barcelona	No					21L (Omicron)
hCoV-19/Spain/CT-HUGTiPM087KB7A7/2022	EPI_ISL_11800743	82	M	BA.2	2022-03-23	False	False	Europe / Spain / Catalunya / Barcelona	No					21L (Omicron)
hCoV-19/Spain/CT-HUGTiPM087KB7A8/2022	EPI_ISL_11800744	23	M	BA.2	2022-03-23	False	False	Europe / Spain / Catalunya / Premia De Dalt	No					21L (Omicron)
hCoV-19/Spain/CT-HUGTiPM087KB7A9/2022	EPI_ISL_11800745	83	F	BA.2	2022-03-27	False	False	Europe / Spain / Catalunya / Badalona	No					21L (Omicron)
hCoV-19/Spain/CT-HUGTiPM087KB7B1/2022	EPI_ISL_11800746	63	F	BA.2	2022-03-28	False	False	Europe / Spain / Catalunya / Badalona	No					21L (Omicron)
hCoV-19/Spain/CT-HUGTiPM087KB7B10/2022	EPI_ISL_11800747	40	F	BA.2	2022-03-26	False	False	Europe / Spain / Catalunya / Caldes De Montbui	No					21L (Omicron)
hCoV-19/Spain/CT-HUGTiPM087KB7B11/2022	EPI_ISL_11800748	32	M	BA.2	2022-03-25	False	False	Europe / Spain / Catalunya / Vilassar De Mar	No					21L (Omicron)
hCoV-19/Spain/CT-HUGTiPM087KB7B12/2022	EPI_ISL_11800749	91	F	BA.2.9	2022-03-28	False	False	Europe / Spain / Catalunya / Vilassar De Mar	No					21L (Omicron)
hCoV-19/Spain/CT-HUGTiPM087KB7B2/2022	EPI_ISL_11800750	71	M	BA.1.1	2022-03-21	False	False	Europe / Spain / Catalunya / Badalona	No					21K (Omicron)
hCoV-19/Spain/CT-HUGTiPM087KB7B3/2022	EPI_ISL_11800751	86	M	BA.1.1	2022-03-21	False	False	Europe / Spain / Catalunya / Badalona	No					21K (Omicron)
hCoV-19/Spain/CT-HUGTiPM087KB7B4/2022	EPI_ISL_11800752	75	F	BA.2	2022-03-22	False	False	Europe / Spain / Catalunya / Premia De Mar	No					21L (Omicron)
hCoV-19/Spain/CT-HUGTiPM087KB7B5/2022	EPI_ISL_11800753	71	M	BA.2	2022-03-24	False	False	Europe / Spain / Catalunya / Montcada I Reixac	No					21L (Omicron)
hCoV-19/Spain/CT-HUGTiPM087KB7B6/2022	EPI_ISL_11800754	47	F	BA.2.22	2022-03-24	False	False	Europe / Spain / Catalunya / Badalona	No					21L (Omicron)
hCoV-19/Spain/CT-HUGTiPM087KB7B7/2022	EPI_ISL_11800755	78	M	BA.2	2022-03-23	False	False	Europe / Spain / Catalunya / Alella	No					21L (Omicron)
hCoV-19/Spain/CT-HUGTiPM087KB7B8/2022	EPI_ISL_11800756	64	F	BA.1.1.1	2022-03-28	False	False	Europe / Spain / Catalunya / Montornes Del Valles	No					21K (Omicron)
hCoV-19/Spain/CT-HUGTiPM087KB7B9/2022	EPI_ISL_11800757	64	F	BA.2	2022-03-27	False	False	Europe / Spain / Catalunya / El Masnou	No					21L (Omicron)
hCoV-19/Spain/CT-HUGTiPM087KB7C1/2022	EPI_ISL_11800758	80	F	BA.2.9	2022-03-19	False	False	Europe / Spain / Catalunya / La Llagosta	No					21L (Omicron)
hCoV-19/Spain/CT-HUGTiPM087KB7C10/2022	EPI_ISL_11800759	64	M	BA.1.1	2022-03-26	False	False	Europe / Spain / Catalunya / Mollet Del Valles	No					21K (Omicron)
hCoV-19/Spain/CT-HUGTiPM087KB7C11/2022	EPI_ISL_11800760	77	M	BA.2	2022-03-25	False	False	Europe / Spain / Catalunya / Barcelona	No					21L (Omicron)
hCoV-19/Spain/CT-HUGTiPM087KB7C12/2022	EPI_ISL_11800761	55	F	BA.2	2022-03-28	False	False	Europe / Spain / Catalunya / Castellbisbal	No					21L (Omicron)
hCoV-19/Spain/CT-HUGTiPM087KB7C2/2022	EPI_ISL_11800762	1	F	BA.1.1.1	2022-03-20	False	False	Europe / Spain / Catalunya / Parets Del Valles	No					21K (Omicron)
hCoV-19/Spain/CT-HUGTiPM087KB7C3/2022	EPI_ISL_11800763	47	M	BA.1.17	2022-03-21	False	False	Europe / Spain / Catalunya / Martorelles	No					21K (Omicron)
hCoV-19/Spain/CT-HUGTiPM087KB7C4/2022	EPI_ISL_11800764	40	F	BA.2	2022-03-22	False	False	Europe / Spain / Catalunya / Badalona	No					21L (Omicron)
hCoV-19/Spain/CT-HUGTiPM087KB7C5/2022	EPI_ISL_11800765	49	M	BA.2.9	2022-03-25	False	False	Europe / Spain / Catalunya / Bigues I Riells	No					21L (Omicron)
hCoV-19/Spain/CT-HUGTiPM087KB7C6/2022	EPI_ISL_11800766	4	F	BA.2	2022-03-23	False	False	Europe / Spain / Catalunya / Parets Del Valles	No					21L (Omicron)
hCoV-19/Spain/CT-HUGTiPM087KB7C7/2022	EPI_ISL_11800767	83	M	BA.2	2022-03-23	False	False	Europe / Spain / Catalunya / Badalona	No					21L (Omicron)
hCoV-19/Spain/CT-HUGTiPM087KB7C8/2022	EPI_ISL_11800768	86	M	BA.2	2022-03-28	False	False	Europe / Spain / Catalunya / Badalona	No					21L (Omicron)
hCoV-19/Spain/CT-HUGTiPM087KB7C9/2022	EPI_ISL_11800769	90	M	BA.2	2022-03-27	False	False	Europe / Spain / Catalunya / Badalona	No					21L (Omicron)
hCoV-19/Spain/CT-HUGTiPM087KB7D1/2022	EPI_ISL_11800770	1	M	BA.2	2022-03-19	False	False	Europe / Spain / Catalunya / Badalona	No					21L (Omicron)
hCoV-19/Spain/CT-HUGTiPM087KB7D10/2022	EPI_ISL_11800771	14	M	BA.2.9	2022-03-26	False	False	Europe / Spain / Catalunya / Cabrils	No					21L (Omicron)
hCoV-19/Spain/CT-HUGTiPM087KB7D11/2022	EPI_ISL_11800772	67	F	BA.2.9	2022-03-25	False	False	Europe / Spain / Catalunya / Santa Maria De Palautorde	No					21L (Omicron)
hCoV-19/Spain/CT-HUGTiPM087KB7D12/2022	EPI_ISL_11800773	86	F	BA.2	2022-03-28	False	False	Europe / Spain / Catalunya / Badalona	No					21L (Omicron)
hCoV-19/Spain/CT-HUGTiPM087KB7D2/2022	EPI_ISL_11800774	58	F	BA.2.9	2022-03-21	False	False	Europe / Spain / Catalunya / Parets Del Valles	No					21L (Omicron)
hCoV-19/Spain/CT-HUGTiPM087KB7D3/2022	EPI_ISL_11800775	77	F	XAB	2022-03-22	False	False	Europe / Spain / Catalunya / Barcelona	No					recombinant
hCoV-19/Spain/CT-HUGTiPM087KB7D4/2022	EPI_ISL_11800776	57	M	BA.2.9	2022-03-22	False	False	Europe / Spain / Catalunya / Santa Coloma De Gramenet	No					21L (Omicron)
hCoV-19/Spain/CT-HUGTiPM087KB7D5/2022	EPI_ISL_11800777	66	M	BA.2.1	2022-03-25	False	False	Europe / Spain / Catalunya / Mollet Del Valles	No					21L (Omicron)
hCoV-19/Spain/CT-HUGTiPM087KB7D6/2022	EPI_ISL_11800778	29	M	BA.2	2022-03-23	False	False	Europe / Spain / Catalunya / Mataro	No					21L (Omicron)
hCoV-19/Spain/CT-HUGTiPM087KB7D7/2022	EPI_ISL_11800779	35	F	BA.2	2022-03-23	False	False	Europe / Spain / Catalunya / Tiana	No					21L (Omicron)
hCoV-19/Spain/CT-HUGTiPM087KB7D8/2022	EPI_ISL_11800780	67	M	BA.2	2022-03-28	False	False	Europe / Spain / Catalunya / Mataro	No					21L (Omicron)
hCoV-19/Spain/CT-HUGTiPM087KB7D9/2022	EPI_ISL_11800781	88	M	BA.2	2022-03-26	False	False	Europe / Spain / Catalunya / Granollers	No					21L (Omicron)
hCoV-19/Spain/CT-HUGTiPM087KB7E1/2022	EPI_ISL_11800782	75	F	BA.1.1	2022-03-19	False	False	Europe / Spain / Catalunya / Castellar Del Valles	No					21K (Omicron)
hCoV-19/Spain/CT-HUGTiPM087KB7E10/2022	EPI_ISL_11800783	89	F	BA.2	2022-03-26	False	False	Europe / Spain / Catalunya / Aiguafreda	No					21L (Omicron)
hCoV-19/Spain/CT-HUGTiPM087KB7E11/2022	EPI_ISL_11800784	60	F	BA.2	2022-03-25	False	False	Europe / Spain / Catalunya / Barcelona	No					21L (Omicron)
hCoV-19/Spain/CT-HUGTiPM087KB7E12/2022	EPI_ISL_11800785	82	M	BA.2	2022-03-28	False	False	Europe / Spain / Catalunya / El Masnou	No					21L (Omicron)
hCoV-19/Spain/CT-HUGTiPM087KB7E2/2022	EPI_ISL_11800786	46	F	BA.2.9	2022-03-21	False	False	Europe / Spain / Catalunya / Mollet Del Valles	No					21L (Omicron)
hCoV-19/Spain/CT-HUGTiPM087KB7E3/2022	EPI_ISL_11800787	50	F	BA.2	2022-03-22	False	False	Europe / Spain / Catalunya / Cerdanyola Del Valles	No					21L (Omicron)
hCoV-19/Spain/CT-HUGTiPM087KB7E4/2022	EPI_ISL_11800788	76	F	BA.2	2022-03-22	False	False	Europe / Spain / Catalunya / Granollers	No					21L (Omicron)
hCoV-19/Spain/CT-HUGTiPM087KB7E5/2022	EPI_ISL_11800789	63	F	BA.2	2022-03-25	False	False	Europe / Spain / Catalunya / Vilassar De Dalt	No					21L (Omicron)
hCoV-19/Spain/CT-HUGTiPM087KB7E6/2022	EPI_ISL_11800790	81	F	BA.2.9	2022-03-23	False	False	Europe / Spain / Catalunya / Badalona	No					21L (Omicron)
hCoV-19/Spain/CT-HUGTiPM087KB7E7/2022	EPI_ISL_11800791	68	M	BA.2	2022-03-23	False	False	Europe / Spain / Catalunya / Santa Eulalia De Roncana	No					21L (Omicron)
hCoV-19/Spain/CT-HUGTiPM087KB7E8/2022	EPI_ISL_11800792	29	M	BA.2.22	2022-03-28	False	False	Europe / Spain / Catalunya / Montgat	No					21L (Omicron)
hCoV-19/Spain/CT-HUGTiPM087KB7E9/2022	EPI_ISL_11800793	71	F	BA.2	2022-03-26	False	False	Europe / Spain / Catalunya / Aiguafreda	No					21L (Omicron)
hCoV-19/Spain/CT-HUGTiPM087KB7F1/2022	EPI_ISL_11800794	47	M	BA.2.9	2022-03-19	False	False	Europe / Spain / Catalunya / Barcelona	No					21L (Omicron)
hCoV-19/Spain/CT-HUGTiPM087KB7F10/2022	EPI_ISL_11800795	80	M	BA.2	2022-03-26	False	False	Europe / Spain / Catalunya / Barcelona	No					21L (Omicron)
hCoV-19/Spain/CT-HUGTiPM087KB7F11/2022	EPI_ISL_11800796	50	M	BA.2	2022-03-28	False	False	Europe / Spain / Catalunya / Montgat	No					21L (Omicron)
hCoV-19/Spain/CT-HUGTiPM087KB7F12/2022	EPI_ISL_11800797	81	F	BA.2.3	2022-03-14	True	True	Europe / Spain / Catalunya / Montornes Del Valles	Yes	21/09/2021	3	pfizer	174	21L (Omicron)
hCoV-19/Spain/CT-HUGTiPM087KB7F2/2022	EPI_ISL_11800798	60	F	BA.2.9	2022-03-21	False	False	Europe / Spain / Catalunya / Caldes De Montbui	No					21L (Omicron)
hCoV-19/Spain/CT-HUGTiPM087KB7F3/2022	EPI_ISL_11800799	81	F	BA.2.9	2022-03-22	False	False	Europe / Spain / Catalunya / Rubi	No					21L (Omicron)
hCoV-19/Spain/CT-HUGTiPM087KB7F4/2022	EPI_ISL_11800800	73	F	BA.2	2022-03-22	False	False	Europe / Spain / Catalunya / Granollers	No					21L (Omicron)
hCoV-19/Spain/CT-HUGTiPM087KB7F5/2022	EPI_ISL_11800801	87	F	BA.2	2022-03-24	False	False	Europe / Spain / Catalunya / Badalona	No					21L (Omicron)
hCoV-19/Spain/CT-HUGTiPM087KB7F6/2022	EPI_ISL_11800802	82	M	BA.2.9	2022-03-23	False	False	Europe / Spain / Catalunya / Badalona	No					21L (Omicron)
hCoV-19/Spain/CT-HUGTiPM087KB7F7/2022	EPI_ISL_11800803	45	M	BA.2	2022-03-23	False	False	Europe / Spain / Catalunya / Sant Andreu De Llavaneres	No					21L (Omicron)
hCoV-19/Spain/CT-HUGTiPM087KB7F8/2022	EPI_ISL_11800804	52	M	BA.2	2022-03-28	False	False	Europe / Spain / Catalunya / Badalona	No					21L (Omicron)
hCoV-19/Spain/CT-HUGTiPM087KB7F9/2022	EPI_ISL_11800805	96	F	BA.2	2022-03-26	False	False	Europe / Spain / Catalunya / Centelles	No					21L (Omicron)
hCoV-19/Spain/CT-HUGTiPM087KB7G1/2022	EPI_ISL_11800806	28	F	BA.2.9	2022-03-18	False	False	Europe / Spain / Catalunya / Granollers	No					21L (Omicron)
hCoV-19/Spain/CT-HUGTiPM087KB7G10/2022	EPI_ISL_11800807	85	F	BA.2	2022-03-26	False	False	Europe / Spain / Catalunya / Aiguafreda	No					21L (Omicron)
hCoV-19/Spain/CT-HUGTiPM087KB7G11/2022	EPI_ISL_11800808	85	F	BA.2	2022-03-28	False	False	Europe / Spain / Catalunya / La Garriga	No					21L (Omicron)
hCoV-19/Spain/CT-HUGTiPM087KB7G2/2022	EPI_ISL_11800809	71	F	BA.2	2022-03-21	False	False	Europe / Spain / Catalunya / Sabadell	No					21L (Omicron)
hCoV-19/Spain/CT-HUGTiPM087KB7G3/2022	EPI_ISL_11800810	49	M	BA.2.31	2022-03-22	False	False	Europe / Spain / Catalunya / Santa Coloma De Gramenet	No					21L (Omicron)
hCoV-19/Spain/CT-HUGTiPM087KB7G4/2022	EPI_ISL_11800811	85	M	BA.2	2022-03-22	False	False	Europe / Spain / Catalunya / Cardedeu	No					21L (Omicron)
hCoV-19/Spain/CT-HUGTiPM087KB7G5/2022	EPI_ISL_11800812	85	M	BA.2	2022-03-25	False	False	Europe / Spain / Catalunya / Mataro	No					21L (Omicron)
hCoV-19/Spain/CT-HUGTiPM087KB7G6/2022	EPI_ISL_11800813	73	M	BA.1.1	2022-03-23	False	False	Europe / Spain / Catalunya / Badalona	No					21K (Omicron)
hCoV-19/Spain/CT-HUGTiPM087KB7G7/2022	EPI_ISL_11800814	73	F	BA.2	2022-03-23	False	False	Europe / Spain / Catalunya / Tiana	No					21L (Omicron)
hCoV-19/Spain/CT-HUGTiPM087KB7G8/2022	EPI_ISL_11800815	56	M	BA.2.9	2022-03-28	False	False	Europe / Spain / Catalunya / Artes	No					21L (Omicron)
hCoV-19/Spain/CT-HUGTiPM087KB7G9/2022	EPI_ISL_11800816	77	M	BA.2.9	2022-03-27	False	False	Europe / Spain / Catalunya / Badalona	No					21L (Omicron)
hCoV-19/Spain/CT-HUGTiPM087KB7H1/2022	EPI_ISL_11800817	22	F	BA.2.9	2022-03-20	False	False	Europe / Spain / Catalunya / Badalona	No					21L (Omicron)
hCoV-19/Spain/CT-HUGTiPM087KB7H10/2022	EPI_ISL_11800818	46	F	BA.2.9	2022-03-26	False	False	Europe / Spain / Catalunya / Badalona	No					21L (Omicron)
hCoV-19/Spain/CT-HUGTiPM087KB7H11/2022	EPI_ISL_11800819	69	M	BA.2	2022-03-28	False	False	Europe / Spain / Catalunya / Sant Adria De Besos	No					21L (Omicron)
hCoV-19/Spain/CT-HUGTiPM087KB7H2/2022	EPI_ISL_11800820	51	F	BA.2	2022-03-21	False	False	Europe / Spain / Catalunya / Mollet Del Valles	No					21L (Omicron)
hCoV-19/Spain/CT-HUGTiPM087KB7H3/2022	EPI_ISL_11800821	43	F	BA.2	2022-03-22	False	False	Europe / Spain / Catalunya / Badalona	No					21L (Omicron)
hCoV-19/Spain/CT-HUGTiPM087KB7H4/2022	EPI_ISL_11800822	27	F	BA.2.5	2022-03-22	False	False	Europe / Spain / Catalunya / Barcelona	No					21L (Omicron)
hCoV-19/Spain/CT-HUGTiPM087KB7H5/2022	EPI_ISL_11800823	52	F	BA.2	2022-03-24	False	False	Europe / Spain / Catalunya / La Garriga	No					21L (Omicron)
hCoV-19/Spain/CT-HUGTiPM087KB7H6/2022	EPI_ISL_11800824	83	M	BA.2	2022-03-23	False	False	Europe / Spain / Catalunya / Masnou	No					21L (Omicron)
hCoV-19/Spain/CT-HUGTiPM087KB7H7/2022	EPI_ISL_11800825	57	F	BA.2	2022-03-23	False	False	Europe / Spain / Catalunya / El Masnou	No					21L (Omicron)
hCoV-19/Spain/CT-HUGTiPM087KB7H8/2022	EPI_ISL_11800826	29	F	BA.2	2022-03-27	False	False	Europe / Spain / Catalunya / Arenys De Mar	No					21L (Omicron)
hCoV-19/Spain/CT-HUGTiPM087KB7H9/2022	EPI_ISL_11800827	49	M	BA.2.9	2022-03-27	False	False	Europe / Spain / Catalunya / Cerdanyola Del Valles	No					21L (Omicron)
hCoV-19/Spain/CT-HUGTiPM088HD6A1/2022	EPI_ISL_11992929	87	F	BA.2	2022-03-29	False	False	Europe / Spain / Catalunya / Parets Del Valles	No					21L (Omicron)
hCoV-19/Spain/CT-HUGTiPM088HD6A11/2022	EPI_ISL_11992931	77	F	BA.2.9	2022-03-21	True	True	Europe / Spain / Catalunya / Terrassa	Yes	15/12/2021	3	pfizer	96	21L (Omicron)
hCoV-19/Spain/CT-HUGTiPM088HD6A2/2022	EPI_ISL_11992933	80	M	BA.2.9	2022-04-01	False	False	Europe / Spain / Catalunya / Badalona	No					21L (Omicron)
hCoV-19/Spain/CT-HUGTiPM088HD6A3/2022	EPI_ISL_11992934	46	M	BA.2	2022-03-30	False	False	Europe / Spain / Catalunya / Badalona	No					21L (Omicron)
hCoV-19/Spain/CT-HUGTiPM088HD6A4/2022	EPI_ISL_11992935	68	M	BA.1.17.2	2022-03-29	False	False	Europe / Spain / Catalunya / Badalona	No					21K (Omicron)
hCoV-19/Spain/CT-HUGTiPM088HD6A5/2022	EPI_ISL_11992936	45	F	BA.2	2022-04-02	False	False	Europe / Spain / Catalunya / Dosrius	No					21L (Omicron)
hCoV-19/Spain/CT-HUGTiPM088HD6A6/2022	EPI_ISL_11992937	92	F	BA.2.65	2022-04-01	False	False	Europe / Spain / Catalunya / Vilassar De Mar	No					21L (Omicron)
hCoV-19/Spain/CT-HUGTiPM088HD6A7/2022	EPI_ISL_11992938	72	F	BA.2	2022-03-30	True	True	Europe / Spain / Catalunya / Aiguafreda	Yes	21/09/2021	3	pfizer	190	21L (Omicron)
hCoV-19/Spain/CT-HUGTiPM088HD6A8/2022	EPI_ISL_11992939	66	M	BA.1.1	2022-03-30	True	True	Europe / Spain / Catalunya / Granollers	Yes	03/12/2021	3	astrazeneca	117	21K (Omicron)
hCoV-19/Spain/CT-HUGTiPM088HD6A9/2022	EPI_ISL_11992940	18	F	BA.2.9	2022-03-24	False	False	Europe / Spain / Catalunya / Badia Del Valles	No					21L (Omicron)
hCoV-19/Spain/CT-HUGTiPM088HD6B1/2022	EPI_ISL_11992941	34	F	BA.2	2022-03-29	False	False	Europe / Spain / Catalunya / Granollers	No					21L (Omicron)
hCoV-19/Spain/CT-HUGTiPM088HD6B10/2022	EPI_ISL_11992942	77	F	BA.2	2022-03-17	True	True	Europe / Spain / Catalunya / Terrassa	Yes	16/11/2021	3	pfizer	121	21L (Omicron)
hCoV-19/Spain/CT-HUGTiPM088HD6B11/2022	EPI_ISL_11992943	85	M	BA.2	2022-03-22	True	True	Europe / Spain / Catalunya / Terrassa	Yes	10/12/2021	3	pfizer	102	21L (Omicron)
hCoV-19/Spain/CT-HUGTiPM088HD6B2/2022	EPI_ISL_11992945	0		BA.2.9	2022-03-31	False	False	Europe / Spain / Catalunya	No					21L (Omicron)
hCoV-19/Spain/CT-HUGTiPM088HD6B3/2022	EPI_ISL_11992946	74	M	BA.2	2022-03-30	False	False	Europe / Spain / Catalunya / Badalona	No					21L (Omicron)
hCoV-19/Spain/CT-HUGTiPM088HD6B4/2022	EPI_ISL_11992947	58	M	BA.2	2022-04-02	False	False	Europe / Spain / Catalunya / Bellavista	No					21L (Omicron)
hCoV-19/Spain/CT-HUGTiPM088HD6B5/2022	EPI_ISL_11992948	63	M	BA.2.9	2022-04-02	False	False	Europe / Spain / Catalunya / Mataro	No					21L (Omicron)
hCoV-19/Spain/CT-HUGTiPM088HD6B6/2022	EPI_ISL_11992949	35	F	BA.2	2022-04-01	False	False	Europe / Spain / Catalunya / Sant Andreu De Llavaneres	No					21L (Omicron)
hCoV-19/Spain/CT-HUGTiPM088HD6B7/2022	EPI_ISL_11992950	53	F	BA.2	2022-03-30	True	True	Europe / Spain / Catalunya / Granollers	Yes	14/12/2021	3	pfizer	106	21L (Omicron)
hCoV-19/Spain/CT-HUGTiPM088HD6B8/2022	EPI_ISL_11992951	61	F	BA.2.9	2022-03-30	True	True	Europe / Spain / Catalunya / Granollers	Yes	11/12/2021	3	astrazeneca	109	21L (Omicron)
hCoV-19/Spain/CT-HUGTiPM088HD6B9/2022	EPI_ISL_11992952	58	F	BA.2	2022-03-21	False	False	Europe / Spain / Catalunya / Sabadell	No					21L (Omicron)
hCoV-19/Spain/CT-HUGTiPM088HD6C1/2022	EPI_ISL_11992953	28	F	BA.2	2022-03-29	False	False	Europe / Spain / Catalunya / Badalona	No					21L (Omicron)
hCoV-19/Spain/CT-HUGTiPM088HD6C10/2022	EPI_ISL_11992954	75	M	BA.1.17	2022-03-23	False	False	Europe / Spain / Catalunya / Sabadell	No					21K (Omicron)
hCoV-19/Spain/CT-HUGTiPM088HD6C2/2022	EPI_ISL_11992957	35	F	BA.2.9	2022-03-31	False	False	Europe / Spain / Catalunya / Badalona	No					21L (Omicron)
hCoV-19/Spain/CT-HUGTiPM088HD6C3/2022	EPI_ISL_11992958	86	M	BA.2.9	2022-03-29	False	False	Europe / Spain / Catalunya / Arenys De Mar	No					21L (Omicron)
hCoV-19/Spain/CT-HUGTiPM088HD6C4/2022	EPI_ISL_11992959	54	F	BA.2	2022-04-03	False	False	Europe / Spain / Catalunya / Cardedeu	No					21L (Omicron)
hCoV-19/Spain/CT-HUGTiPM088HD6C6/2022	EPI_ISL_11992961	40	F	BA.2	2022-04-03	True	True	Europe / Spain / Catalunya / Badalona	Yes	12/01/2022	3	pfizer	81	21L (Omicron)
hCoV-19/Spain/CT-HUGTiPM088HD6C7/2022	EPI_ISL_11992962	25	F	BA.2	2022-04-01	True	True	Europe / Spain / Catalunya / Ripollet	Yes	27/12/2021	3	astrazeneca	95	21L (Omicron)
hCoV-19/Spain/CT-HUGTiPM088HD6C8/2022	EPI_ISL_11992963	50	F	BA.1.1.1	2022-03-14	True	True	Europe / Spain / Catalunya / Terrassa	Yes	10/12/2021	3	pfizer	94	21K (Omicron)
hCoV-19/Spain/CT-HUGTiPM088HD6C9/2022	EPI_ISL_11992964	24	F	BA.2	2022-03-25	False	False	Europe / Spain / Catalunya / Barcelona	No					21L (Omicron)
hCoV-19/Spain/CT-HUGTiPM088HD6D1/2022	EPI_ISL_11992965	61	M	BA.2	2022-03-29	False	False	Europe / Spain / Catalunya / Mataro	No					21L (Omicron)
hCoV-19/Spain/CT-HUGTiPM088HD6D10/2022	EPI_ISL_11992966	74	M	BA.1.1	2022-03-17	True	True	Europe / Spain / Catalunya / Terrassa	Yes	09/11/2021	3	pfizer	128	21K (Omicron)
hCoV-19/Spain/CT-HUGTiPM088HD6D2/2022	EPI_ISL_11992969	94	F	BA.2	2022-03-31	False	False	Europe / Spain / Catalunya / Cardedeu	No					21L (Omicron)
hCoV-19/Spain/CT-HUGTiPM088HD6D3/2022	EPI_ISL_11992970	60	M	BA.2	2022-03-30	False	False	Europe / Spain / Catalunya / Badalona	No					21L (Omicron)
hCoV-19/Spain/CT-HUGTiPM088HD6D4/2022	EPI_ISL_11992971	46	M	BA.2	2022-04-03	False	False	Europe / Spain / Catalunya / Granollers	No					21L (Omicron)
hCoV-19/Spain/CT-HUGTiPM088HD6D5/2022	EPI_ISL_11992972	26	F	BA.2.9	2022-04-01	False	False	Europe / Spain / Catalunya / Barcelona	No					21L (Omicron)
hCoV-19/Spain/CT-HUGTiPM088HD6D6/2022	EPI_ISL_11992973	89	M	BA.2	2022-03-29	True	True	Europe / Spain / Catalunya / Sant Cugat Del Valles	Yes	01/12/2021	3	pfizer	118	21L (Omicron)
hCoV-19/Spain/CT-HUGTiPM088HD6D7/2022	EPI_ISL_11992974	30	M	BA.2	2022-04-02	True	True	Europe / Spain / Catalunya / Sabadell	Yes	03/12/2021	3	pfizer	120	21L (Omicron)
hCoV-19/Spain/CT-HUGTiPM088HD6D8/2022	EPI_ISL_11992975	75	M	BA.2	2022-04-04	True	True	Europe / Spain / Catalunya / Terrassa	Yes	23/11/2021	3	pfizer	132	21L (Omicron)
hCoV-19/Spain/CT-HUGTiPM088HD6D9/2022	EPI_ISL_11992976	69	M	BA.2.9	2022-03-24	False	False	Europe / Spain / Catalunya / Sant Quirze Del Valles	No					21L (Omicron)
hCoV-19/Spain/CT-HUGTiPM088HD6E1/2022	EPI_ISL_11992977	21	F	BA.2	2022-03-29	False	False	Europe / Spain / Catalunya / Vilassar De Mar	No					21L (Omicron)
hCoV-19/Spain/CT-HUGTiPM088HD6E10/2022	EPI_ISL_11992978	37	M	BA.2.9	2022-03-18	False	False	Europe / Spain / Catalunya / Terrassa	No					21L (Omicron)
hCoV-19/Spain/CT-HUGTiPM088HD6E3/2022	EPI_ISL_11992981	62	F	BA.2	2022-03-30	False	False	Europe / Spain / Catalunya / Sant Celoni	No					21L (Omicron)
hCoV-19/Spain/CT-HUGTiPM088HD6E4/2022	EPI_ISL_11992982	75	M	BA.2	2022-04-03	False	False	Europe / Spain / Catalunya / Badalona	No					21L (Omicron)
hCoV-19/Spain/CT-HUGTiPM088HD6E5/2022	EPI_ISL_11992983	93	F	BA.2	2022-04-01	False	False	Europe / Spain / Catalunya / Barcelona	No					21L (Omicron)
hCoV-19/Spain/CT-HUGTiPM088HD6E7/2022	EPI_ISL_11992985	70	M	BA.1.17	2022-04-03	False	True	Europe / Spain / Catalunya / Montornes Del Valles	Yes	20/08/2021	2	pfizer	226	21K (Omicron)
hCoV-19/Spain/CT-HUGTiPM088HD6E8/2022	EPI_ISL_11992986	75	F	BA.2	2022-03-21	True	True	Europe / Spain / Catalunya / Terrassa	Yes	29/11/2021	3	pfizer	112	21L (Omicron)
hCoV-19/Spain/CT-HUGTiPM088HD6E9/2022	EPI_ISL_11992987	52	F	BA.2	2022-03-21	False	False	Europe / Spain / Catalunya / Terrassa	No					21L (Omicron)
hCoV-19/Spain/CT-HUGTiPM088HD6F1/2022	EPI_ISL_11992988	92	F	BA.2	2022-03-29	False	False	Europe / Spain / Catalunya / Martorelles	No					21L (Omicron)
hCoV-19/Spain/CT-HUGTiPM088HD6F10/2022	EPI_ISL_11992989	57	F	BA.1.1	2022-03-17	False	True	Europe / Spain / Catalunya / Terrassa	Yes	17/07/2021	2	moderna	243	21K (Omicron)
hCoV-19/Spain/CT-HUGTiPM088HD6F2/2022	EPI_ISL_11992991	38	F	BA.2.3	2022-03-31	False	False	Europe / Spain / Catalunya / Girona	No					21L (Omicron)
hCoV-19/Spain/CT-HUGTiPM088HD6F3/2022	EPI_ISL_11992992	38	M	BA.2.9	2022-03-30	False	False	Europe / Spain / Catalunya / Badalona	No					21L (Omicron)
hCoV-19/Spain/CT-HUGTiPM088HD6F4/2022	EPI_ISL_11992993	84	M	BA.2	2022-04-03	False	False	Europe / Spain / Catalunya / Badalona	No					21L (Omicron)
hCoV-19/Spain/CT-HUGTiPM088HD6F5/2022	EPI_ISL_11992994	42	F	BA.2	2022-04-01	False	False	Europe / Spain / Catalunya / Barcelona	No					21L (Omicron)
hCoV-19/Spain/CT-HUGTiPM088HD6F6/2022	EPI_ISL_11992995	46	F	BA.2	2022-03-30	True	True	Europe / Spain / Catalunya / Terrassa	Yes	10/12/2021	3	pfizer	110	21L (Omicron)
hCoV-19/Spain/CT-HUGTiPM088HD6F8/2022	EPI_ISL_11992996	65	M	BA.2	2022-03-21	False	False	Europe / Spain / Catalunya / Terrassa	No					21L (Omicron)
hCoV-19/Spain/CT-HUGTiPM088HD6F9/2022	EPI_ISL_11992997	67	F	BA.2.9	2022-03-24	False	False	Europe / Spain / Catalunya / Sant Quirze Del Valles	No					21L (Omicron)
hCoV-19/Spain/CT-HUGTiPM088HD6G1/2022	EPI_ISL_11992998	54	F	BA.2.19	2022-03-29	False	False	Europe / Spain / Catalunya / Corbera De Llobregat	No					21L (Omicron)
hCoV-19/Spain/CT-HUGTiPM088HD6G10/2022	EPI_ISL_11992999	52	F	BA.2	2022-03-18	False	False	Europe / Spain / Catalunya / Terrassa	No					21L (Omicron)
hCoV-19/Spain/CT-HUGTiPM088HD6G2/2022	EPI_ISL_11993001	54	F	BA.2	2022-03-31	False	False	Europe / Spain / Catalunya / La Roca Del Valles	No					21L (Omicron)
hCoV-19/Spain/CT-HUGTiPM088HD6G4/2022	EPI_ISL_11993004	96	F	BA.2	2022-04-03	False	False	Europe / Spain / Catalunya / El Masnou	No					21L (Omicron)
hCoV-19/Spain/CT-HUGTiPM088HD6G6/2022	EPI_ISL_11993005	53	F	BA.2	2022-03-30	True	True	Europe / Spain / Catalunya / Granollers	Yes	15/12/2021	3	pfizer	105	21L (Omicron)
hCoV-19/Spain/CT-HUGTiPM088HD6G7/2022	EPI_ISL_11993006	70	M	BA.2.9	2022-03-30	True	True	Europe / Spain / Catalunya / Granollers	Yes	01/12/2021	3	pfizer	119	21L (Omicron)
hCoV-19/Spain/CT-HUGTiPM088HD6G8/2022	EPI_ISL_11993007	82	M	BA.2.9	2022-03-22	True	True	Europe / Spain / Catalunya / Rubi	Yes	03/11/2021	3	pfizer	139	21L (Omicron)
hCoV-19/Spain/CT-HUGTiPM088HD6G9/2022	EPI_ISL_11993008	86	M	BA.2.9	2022-03-17	True	True	Europe / Spain / Catalunya / Rubi	Yes	17/11/2021	3	pfizer	120	21L (Omicron)
hCoV-19/Spain/CT-HUGTiPM088HD6H1/2022	EPI_ISL_11993009	95	F	BA.2	2022-03-29	False	False	Europe / Spain / Catalunya / Aiguafreda	No					21L (Omicron)
hCoV-19/Spain/CT-HUGTiPM088HD6H2/2022	EPI_ISL_11993012	0	F	BA.2	2022-03-30	False	False	Europe / Spain / Catalunya / Barcelona	No					21L (Omicron)
hCoV-19/Spain/CT-HUGTiPM088HD6H3/2022	EPI_ISL_11993013	36	M	BA.2.9	2022-03-30	False	False	Europe / Spain / Catalunya / Badalona	No					21L (Omicron)
hCoV-19/Spain/CT-HUGTiPM088HD6H4/2022	EPI_ISL_11993014	35	F	BA.2	2022-03-31	False	False	Europe / Spain / Catalunya / Badalona	No					21L (Omicron)
hCoV-19/Spain/CT-HUGTiPM088HD6H5/2022	EPI_ISL_11993015	28	M	BA.2	2022-04-01	False	False	Europe / Spain / Catalunya / Sant Pere De Vilamajor	No					21L (Omicron)
hCoV-19/Spain/CT-HUGTiPM088HD6H6/2022	EPI_ISL_11993016	79	M	BA.2	2022-03-30	True	True	Europe / Spain / Catalunya / Cardedeu	Yes	23/11/2021	3	pfizer	127	21L (Omicron)
hCoV-19/Spain/CT-HUGTiPM088HD6H7/2022	EPI_ISL_11993017	73	F	BA.2.9	2022-03-30	True	True	Europe / Spain / Catalunya / Granollers	Yes	02/12/2021	3	pfizer	118	21L (Omicron)
hCoV-19/Spain/CT-HUGTiPM088HD6H8/2022	EPI_ISL_11993018	52	M	BA.2	2022-03-21	False	False	Europe / Spain / Catalunya / Terrassa	No					21L (Omicron)
hCoV-19/Spain/CT-HUGTiPM088HD6H9/2022	EPI_ISL_11993019	41	F	BA.2	2022-03-24	False	False	Europe / Spain / Catalunya / Sant Quirze Del Valles	No					21L (Omicron)
hCoV-19/Spain/CT-HUGTiPM089OI9A1/2022	EPI_ISL_12176175	86	F	BA.2.3	2022-04-06	False	False	Europe / Spain / Catalunya / Sant Vicenc De Montalt	No					21L (Omicron)
hCoV-19/Spain/CT-HUGTiPM089OI9A10/2022	EPI_ISL_12176176	85	M	BA.1.1	2022-04-08	False	False	Europe / Spain / Catalunya / Mollet Del Valles	No					21K (Omicron)
hCoV-19/Spain/CT-HUGTiPM089OI9A11/2022	EPI_ISL_12176177	79	F	BA.2	2022-04-03	True	True	Europe / Spain / Catalunya / Rubi	Yes	26/11/2021	3	comirnaty	128	21L (Omicron)
hCoV-19/Spain/CT-HUGTiPM089OI9A12/2022	EPI_ISL_12176178	78	M	BA.2	2022-04-01	True	True	Europe / Spain / Catalunya / Terrassa	Yes	01/12/2021	3	comirnaty	121	21L (Omicron)
hCoV-19/Spain/CT-HUGTiPM089OI9A2/2022	EPI_ISL_12176179	66	F	BA.2	2022-04-07	False	False	Europe / Spain / Catalunya / Sant Celoni	No					21L (Omicron)
hCoV-19/Spain/CT-HUGTiPM089OI9A3/2022	EPI_ISL_12176180	92	M	BA.2.9	2022-04-06	False	False	Europe / Spain / Catalunya / Sant Andreu De Llavaneres	No					21L (Omicron)
hCoV-19/Spain/CT-HUGTiPM089OI9A4/2022	EPI_ISL_12176181	55	F	BA.2	2022-04-08	False	False	Europe / Spain / Catalunya / Cardedeu	No					21L (Omicron)
hCoV-19/Spain/CT-HUGTiPM089OI9A5/2022	EPI_ISL_12176182	49	F	BA.2.9	2022-04-08	False	False	Europe / Spain / Catalunya / Barcelona	No					21L (Omicron)
hCoV-19/Spain/CT-HUGTiPM089OI9A6/2022	EPI_ISL_12176183	85	M	BA.2.3	2022-04-11	False	False	Europe / Spain / Catalunya / Badalona	No					21L (Omicron)
hCoV-19/Spain/CT-HUGTiPM089OI9A8/2022	EPI_ISL_12176185	80	M	BA.2.3	2022-04-11	False	False	Europe / Spain / Catalunya / Badalona	No					21L (Omicron)
hCoV-19/Spain/CT-HUGTiPM089OI9A9/2022	EPI_ISL_12176186	54	F	BA.1.1.1	2022-04-05	True	True	Europe / Spain / Catalunya / Cerdanyola Del Valles	Yes	12/09/2021	3	comirnaty	205	21K (Omicron)
hCoV-19/Spain/CT-HUGTiPM089OI9B1/2022	EPI_ISL_12176187	77	M	BA.2.3	2022-04-06	False	False	Europe / Spain / Catalunya / Sant Vicenc De Montalt	No					21L (Omicron)
hCoV-19/Spain/CT-HUGTiPM089OI9B10/2022	EPI_ISL_12176188	84	M	BA.2	2022-04-03	True	True	Europe / Spain / Catalunya / Terrassa	Yes	24/11/2021	3	comirnaty	130	21L (Omicron)
hCoV-19/Spain/CT-HUGTiPM089OI9B11/2022	EPI_ISL_12176189	81	M	BA.2	2022-04-03	True	True	Europe / Spain / Catalunya / Rubi	Yes	26/11/2021	3	comirnaty	128	21L (Omicron)
hCoV-19/Spain/CT-HUGTiPM089OI9B12/2022	EPI_ISL_12176190	78	F	BA.2	2022-04-03	True	True	Europe / Spain / Catalunya / Terrassa	Yes	16/11/2021	3	comirnaty	138	21L (Omicron)
hCoV-19/Spain/CT-HUGTiPM089OI9B2/2022	EPI_ISL_12176191	43	M	BA.2.9	2022-04-06	False	False	Europe / Spain / Catalunya / Barcelona	No					21L (Omicron)
hCoV-19/Spain/CT-HUGTiPM089OI9B3/2022	EPI_ISL_12176192	55	M	BA.2	2022-04-06	False	False	Europe / Spain / Catalunya / Barcelona	No					21L (Omicron)
hCoV-19/Spain/CT-HUGTiPM089OI9B4/2022	EPI_ISL_12176193	79	F	BA.2.3.2	2022-04-08	False	False	Europe / Spain / Catalunya / Mataro	No					21L (Omicron)
hCoV-19/Spain/CT-HUGTiPM089OI9B5/2022	EPI_ISL_12176194	15	M	BA.2.9	2022-04-08	False	False	Europe / Spain / Catalunya / Sant Boi De Llobregat	No					21L (Omicron)
hCoV-19/Spain/CT-HUGTiPM089OI9B6/2022	EPI_ISL_12176195	87	M	BA.2	2022-04-11	False	False	Europe / Spain / Catalunya / Mataro	No					21L (Omicron)
hCoV-19/Spain/CT-HUGTiPM089OI9B7/2022	EPI_ISL_12176196	68	F	BA.2.63	2022-04-09	False	False	Europe / Spain / Catalunya / Santa Coloma De Gramenet	No					21L (Omicron)
hCoV-19/Spain/CT-HUGTiPM089OI9B8/2022	EPI_ISL_12176197	93	F	BA.2.9	2022-04-11	False	False	Europe / Spain / Catalunya / Caldes De Montbui	No					21L (Omicron)
hCoV-19/Spain/CT-HUGTiPM089OI9B9/2022	EPI_ISL_12176198	48	M	BA.2.9	2022-04-04	True	True	Europe / Spain / Catalunya / Cardona	Yes	13/12/2021	3	comirnaty	112	21L (Omicron)
hCoV-19/Spain/CT-HUGTiPM089OI9C1/2022	EPI_ISL_12176199	85	F	BA.2.9	2022-04-06	False	False	Europe / Spain / Catalunya / Sant Vicenc De Montalt	No					21L (Omicron)
hCoV-19/Spain/CT-HUGTiPM089OI9C11/2022	EPI_ISL_12176200	36	F	BA.2	2022-03-29	True	True	Europe / Spain / Catalunya / Barbera Del Valles	Yes	09/02/2021	3	comirnaty	413	21L (Omicron)
hCoV-19/Spain/CT-HUGTiPM089OI9C12/2022	EPI_ISL_12176201	57	M	BA.2.3	2022-04-01	True	True	Europe / Spain / Catalunya / Castellbisbal	Yes	04/01/2022	3	comirnaty	87	21L (Omicron)
hCoV-19/Spain/CT-HUGTiPM089OI9C2/2022	EPI_ISL_12176202	27	F	BA.2	2022-04-07	False	False	Europe / Spain / Catalunya / El Masnou	No					21L (Omicron)
hCoV-19/Spain/CT-HUGTiPM089OI9C3/2022	EPI_ISL_12176203	92	M	BA.2.9	2022-04-06	False	False	Europe / Spain / Catalunya / Sant Vicenc De Montalt	No					21L (Omicron)
hCoV-19/Spain/CT-HUGTiPM089OI9C4/2022	EPI_ISL_12176204	55	M	BA.2.3.2	2022-04-08	False	False	Europe / Spain / Catalunya / Mataro	No					21L (Omicron)
hCoV-19/Spain/CT-HUGTiPM089OI9C5/2022	EPI_ISL_12176205	27	M	BA.2	2022-04-07	False	False	Europe / Spain / Catalunya / Mataro	No					21L (Omicron)
hCoV-19/Spain/CT-HUGTiPM089OI9C6/2022	EPI_ISL_12176206	74	F	BA.2.3	2022-04-11	False	False	Europe / Spain / Catalunya / Cardedeu	No					21L (Omicron)
hCoV-19/Spain/CT-HUGTiPM089OI9C7/2022	EPI_ISL_12176207	84	M	BA.2.3.2	2022-04-08	False	False	Europe / Spain / Catalunya / Mataro	No					21L (Omicron)
hCoV-19/Spain/CT-HUGTiPM089OI9C8/2022	EPI_ISL_12176208	21	F	BA.2.9	2022-04-11	False	False	Europe / Spain / Catalunya / La Llagosta	No					21L (Omicron)
hCoV-19/Spain/CT-HUGTiPM089OI9C9/2022	EPI_ISL_12176209	47	F	BA.2.9	2022-04-05	True	True	Europe / Spain / Catalunya / Sant Joan De Vilatorrada	Yes	02/04/2022	3	comirnaty	3	21L (Omicron)
hCoV-19/Spain/CT-HUGTiPM089OI9D1/2022	EPI_ISL_12176210	68	F	BA.2	2022-04-05	False	False	Europe / Spain / Catalunya / Santa Perpetua De Mogoda	No					21L (Omicron)
hCoV-19/Spain/CT-HUGTiPM089OI9D10/2022	EPI_ISL_12176211	51	F	BA.2	2022-03-30	True	True	Europe / Spain / Catalunya / Sabadell	Yes	29/01/2021	3	comirnaty	425	21L (Omicron)
hCoV-19/Spain/CT-HUGTiPM089OI9D11/2022	EPI_ISL_12176212	65	M	BA.2	2022-03-30	True	True	Europe / Spain / Catalunya / Terrassa	Yes	16/06/2021	3	astrazeneca	287	21L (Omicron)
hCoV-19/Spain/CT-HUGTiPM089OI9D12/2022	EPI_ISL_12176213	76	M	BA.2	2022-03-31	True	True	Europe / Spain / Catalunya / Terrassa	Yes	13/05/2021	3	comirnaty	322	21L (Omicron)
hCoV-19/Spain/CT-HUGTiPM089OI9D2/2022	EPI_ISL_12176214	62	F	BA.2.3	2022-04-07	False	False	Europe / Spain / Catalunya / Badalona	No					21L (Omicron)
hCoV-19/Spain/CT-HUGTiPM089OI9D3/2022	EPI_ISL_12176215	88	F	BA.2.9	2022-04-06	False	False	Europe / Spain / Catalunya / Mataro	No					21L (Omicron)
hCoV-19/Spain/CT-HUGTiPM089OI9D4/2022	EPI_ISL_12176216	85	F	BA.2.3.2	2022-04-08	False	False	Europe / Spain / Catalunya / Mataro	No					21L (Omicron)
hCoV-19/Spain/CT-HUGTiPM089OI9D5/2022	EPI_ISL_12176217	58	F	BA.2	2022-04-11	False	False	Europe / Spain / Catalunya / Mataro	No					21L (Omicron)
hCoV-19/Spain/CT-HUGTiPM089OI9D6/2022	EPI_ISL_12176218	7	M	BA.2.9	2022-04-10	False	False	Europe / Spain / Catalunya / Sabadell	No					21L (Omicron)
hCoV-19/Spain/CT-HUGTiPM089OI9D7/2022	EPI_ISL_12176219	54	M	BA.2.9	2022-04-08	False	False	Europe / Spain / Catalunya / Arenys De Munt	No					21L (Omicron)
hCoV-19/Spain/CT-HUGTiPM089OI9D8/2022	EPI_ISL_12176220	91	F	BA.2.3	2022-04-11	False	False	Europe / Spain / Catalunya / Sant Andreu De Llavaneres	No					21L (Omicron)
hCoV-19/Spain/CT-HUGTiPM089OI9D9/2022	EPI_ISL_12176221	29	F	BA.2	2022-04-05	False	True	Europe / Spain / Catalunya / Ripollet	Yes	22/12/2021	2	spikevax	104	21L (Omicron)
hCoV-19/Spain/CT-HUGTiPM089OI9E1/2022	EPI_ISL_12176222	54	F	BA.2	2022-04-05	False	False	Europe / Spain / Catalunya / Mataro	No					21L (Omicron)
hCoV-19/Spain/CT-HUGTiPM089OI9E10/2022	EPI_ISL_12176223	38	F	BA.2	2022-04-01	True	True	Europe / Spain / Catalunya / Terrassa	Yes	15/12/2021	3	comirnaty	107	21L (Omicron)
hCoV-19/Spain/CT-HUGTiPM089OI9E11/2022	EPI_ISL_12176224	95	F	BA.2	2022-03-29	True	True	Europe / Spain / Catalunya / Rubi	Yes	24/03/2021	3	comirnaty	370	21L (Omicron)
hCoV-19/Spain/CT-HUGTiPM089OI9E12/2022	EPI_ISL_12176225	47	F	BA.2.9	2022-04-04	False	False	Europe / Spain / Catalunya / Torre-Sana	No					21L (Omicron)
hCoV-19/Spain/CT-HUGTiPM089OI9E2/2022	EPI_ISL_12176226	92	M	BA.2.9	2022-04-06	False	False	Europe / Spain / Catalunya / Mataro	No					21L (Omicron)
hCoV-19/Spain/CT-HUGTiPM089OI9E3/2022	EPI_ISL_12176227	59	F	BA.2	2022-04-06	False	False	Europe / Spain / Catalunya / Rubi	No					21L (Omicron)
hCoV-19/Spain/CT-HUGTiPM089OI9E4/2022	EPI_ISL_12176228	83	F	BA.2	2022-04-08	False	False	Europe / Spain / Catalunya / La Roca Del Valles	No					21L (Omicron)
hCoV-19/Spain/CT-HUGTiPM089OI9E5/2022	EPI_ISL_12176229	79	F	BA.2.3	2022-04-11	False	False	Europe / Spain / Catalunya / Badalona	No					21L (Omicron)
hCoV-19/Spain/CT-HUGTiPM089OI9E6/2022	EPI_ISL_12176230	11	M	BA.2.9	2022-04-10	False	False	Europe / Spain / Catalunya / Sabadell	No					21L (Omicron)
hCoV-19/Spain/CT-HUGTiPM089OI9E7/2022	EPI_ISL_12176231	80	M	BA.2	2022-04-09	False	False	Europe / Spain / Catalunya / Granollers	No					21L (Omicron)
hCoV-19/Spain/CT-HUGTiPM089OI9E8/2022	EPI_ISL_12176232	87	F	BA.2	2022-04-04	True	True	Europe / Spain / Catalunya / Montcada I Reixac	Yes	13/11/2021	3	comirnaty	142	21L (Omicron)
hCoV-19/Spain/CT-HUGTiPM089OI9E9/2022	EPI_ISL_12176233	45	F	BA.2	2022-03-24	True	True	Europe / Spain / Catalunya / Terrassa	Yes	06/07/2021	3	comirnaty	261	21L (Omicron)
hCoV-19/Spain/CT-HUGTiPM089OI9F1/2022	EPI_ISL_12176234	85	F	BA.2	2022-04-07	False	False	Europe / Spain / Catalunya / El Masnou	No					21L (Omicron)
hCoV-19/Spain/CT-HUGTiPM089OI9F10/2022	EPI_ISL_12176235	47	F	BA.2.9	2022-04-04	True	True	Europe / Spain / Catalunya / Rubi	Yes	27/01/2022	3	comirnaty	67	21L (Omicron)
hCoV-19/Spain/CT-HUGTiPM089OI9F11/2022	EPI_ISL_12176236	77	F	BA.2	2022-03-30	True	True	Europe / Spain / Catalunya / Terrassa	Yes	14/05/2021	3	comirnaty	320	21L (Omicron)
hCoV-19/Spain/CT-HUGTiPM089OI9F12/2022	EPI_ISL_12176237	37	M	BA.2	2022-04-06	True	True	Europe / Spain / Catalunya / Cerdanyola Del Valles	Yes	24/01/2022	3	pfizer	72	21L (Omicron)
hCoV-19/Spain/CT-HUGTiPM089OI9F3/2022	EPI_ISL_12176238	97	F	BA.2.3.2	2022-04-08	False	False	Europe / Spain / Catalunya / Barcelona	No					21L (Omicron)
hCoV-19/Spain/CT-HUGTiPM089OI9F4/2022	EPI_ISL_12176239	55	F	BA.1.1.14	2022-04-08	False	False	Europe / Spain / Catalunya / Barcelona	No					21K (Omicron)
hCoV-19/Spain/CT-HUGTiPM089OI9F5/2022	EPI_ISL_12176240	70	M	BA.2	2022-04-11	False	False	Europe / Spain / Catalunya / Mollet Del Valles	No					21L (Omicron)
hCoV-19/Spain/CT-HUGTiPM089OI9F6/2022	EPI_ISL_12176241	79	M	BA.2	2022-04-09	False	False	Europe / Spain / Catalunya / Sant Celoni	No					21L (Omicron)
hCoV-19/Spain/CT-HUGTiPM089OI9F7/2022	EPI_ISL_12176242	46	F	BA.2	2022-04-11	False	False	Europe / Spain / Catalunya / Badalona	No					21L (Omicron)
hCoV-19/Spain/CT-HUGTiPM089OI9F8/2022	EPI_ISL_12176243	83	M	BA.2.3.15	2022-04-04	False	False	Europe / Spain / Catalunya / Llica De Vall	No					21L (Omicron)
hCoV-19/Spain/CT-HUGTiPM089OI9F9/2022	EPI_ISL_12176244	77	M	BA.2.9	2022-03-31	True	True	Europe / Spain / Catalunya / Terrassa	Yes	22/05/2021	3	comirnaty	313	21L (Omicron)
hCoV-19/Spain/CT-HUGTiPM089OI9G1/2022	EPI_ISL_12176245	61	F	BA.2.9	2022-04-07	False	False	Europe / Spain / Catalunya / Granollers	No					21L (Omicron)
hCoV-19/Spain/CT-HUGTiPM089OI9G10/2022	EPI_ISL_12176246	55	F	BA.2	2022-03-24	False	True	Europe / Spain / Catalunya / Sant Cugat Del Valles	Yes	29/01/2021	2	spikevax	419	21L (Omicron)
hCoV-19/Spain/CT-HUGTiPM089OI9G11/2022	EPI_ISL_12176247	73	M	BA.2	2022-04-01	True	True	Europe / Spain / Catalunya / Terrassa	Yes	12/11/2021	3	comirnaty	140	21L (Omicron)
hCoV-19/Spain/CT-HUGTiPM089OI9G2/2022	EPI_ISL_12176248	50	F	BA.2.3	2022-04-07	False	False	Europe / Spain / Catalunya / Santa Coloma De Gramenet	No					21L (Omicron)
hCoV-19/Spain/CT-HUGTiPM089OI9G3/2022	EPI_ISL_12176249	75	F	BA.2.3.2	2022-04-08	False	False	Europe / Spain / Catalunya / Mataro	No					21L (Omicron)
hCoV-19/Spain/CT-HUGTiPM089OI9G4/2022	EPI_ISL_12176250	50	F	BA.2	2022-04-08	False	False	Europe / Spain / Catalunya / Santa Coloma De Gramenet	No					21L (Omicron)
hCoV-19/Spain/CT-HUGTiPM089OI9G5/2022	EPI_ISL_12176251	43	F	BA.2.9	2022-04-11	False	False	Europe / Spain / Catalunya / Badalona	No					21L (Omicron)
hCoV-19/Spain/CT-HUGTiPM089OI9G6/2022	EPI_ISL_12176252	79	M	BA.2	2022-04-09	False	False	Europe / Spain / Catalunya / Corro D?avall	No					21L (Omicron)
hCoV-19/Spain/CT-HUGTiPM089OI9G7/2022	EPI_ISL_12176253	74	F	BA.2	2022-04-11	False	False	Europe / Spain / Catalunya / Badalona	No					21L (Omicron)
hCoV-19/Spain/CT-HUGTiPM089OI9G8/2022	EPI_ISL_12176254	44	M	BA.1.1.1	2022-04-05	True	True	Europe / Spain / Catalunya / Cerdanyola Del Valles	Yes	19/09/2021	3	comirnaty	198	21K (Omicron)
hCoV-19/Spain/CT-HUGTiPM089OI9G9/2022	EPI_ISL_12176255	70	M	BA.2	2022-03-27	True	True	Europe / Spain / Catalunya / Sabadell	Yes	29/05/2021	3	comirnaty	302	21L (Omicron)
hCoV-19/Spain/CT-HUGTiPM089OI9H1/2022	EPI_ISL_12176256	40	M	BA.2	2022-04-07	False	False	Europe / Spain / Catalunya / Granollers	No					21L (Omicron)
hCoV-19/Spain/CT-HUGTiPM089OI9H10/2022	EPI_ISL_12176257	56	F	BA.2	2022-04-01	False	False	Europe / Spain / Catalunya / Sant Cugat Del Valles	No					21L (Omicron)
hCoV-19/Spain/CT-HUGTiPM089OI9H11/2022	EPI_ISL_12176258	60	F	BA.1.1	2022-03-29	True	True	Europe / Spain / Catalunya / Sant Quirze Del Valles	Yes	05/06/2021	3	comirnaty	297	21K (Omicron)
hCoV-19/Spain/CT-HUGTiPM089OI9H2/2022	EPI_ISL_12176259	95	F	BA.2.9	2022-04-06	False	False	Europe / Spain / Catalunya / Mataro	No					21L (Omicron)
hCoV-19/Spain/CT-HUGTiPM089OI9H3/2022	EPI_ISL_12176260	82	M	BA.2.3.2	2022-04-08	False	False	Europe / Spain / Catalunya / Mataro	No					21L (Omicron)
hCoV-19/Spain/CT-HUGTiPM089OI9H5/2022	EPI_ISL_12176261	78	M	BA.2.3	2022-04-11	False	False	Europe / Spain / Catalunya / Badalona	No					21L (Omicron)
hCoV-19/Spain/CT-HUGTiPM089OI9H6/2022	EPI_ISL_12176262	75	M	BA.2	2022-04-09	False	False	Europe / Spain / Catalunya / Badalona	No					21L (Omicron)
hCoV-19/Spain/CT-HUGTiPM089OI9H7/2022	EPI_ISL_12176263	48	F	BA.2.9	2022-04-11	False	False	Europe / Spain / Catalunya / Sant Andreu De Llavaneres	No					21L (Omicron)
hCoV-19/Spain/CT-HUGTiPM089OI9H8/2022	EPI_ISL_12176264	66	M	BA.1.1.1	2022-04-05	True	True	Europe / Spain / Catalunya / Cerdanyola Del Valles	Yes	30/09/2021	3	comirnaty	187	21K (Omicron)
hCoV-19/Spain/CT-HUGTiPM089OI9H9/2022	EPI_ISL_12176265	64	M	BA.2	2022-03-31	True	True	Europe / Spain / Catalunya / Terrassa	Yes	22/06/2021	3	vaxzevria	282	21L (Omicron)
hCoV-19/Spain/CT-HUGTiPM090YR6A1/2022	EPI_ISL_12288983	76	F	BA.2	2022-04-09	False	False	Europe / Spain / Catalunya / Mollet Del Valles	No					21L (Omicron)
hCoV-19/Spain/CT-HUGTiPM090YR6A10/2022	EPI_ISL_12288985	78	M	BA.2.3.2	2022-04-12	True	True	Europe / Spain / Catalunya / Mataro	Yes	25/11/2021	3	comirnaty/spikevax	138	21L (Omicron)
hCoV-19/Spain/CT-HUGTiPM090YR6A11/2022	EPI_ISL_12288986	55	M	BA.2	2022-04-15	True	True	Europe / Spain / Catalunya / Sant Celoni	Yes	03/01/2022	3	spikevax	102	21L (Omicron)
hCoV-19/Spain/CT-HUGTiPM090YR6A12/2022	EPI_ISL_12288987	50	F	BA.2	2022-04-13	False	False	Europe / Spain / Catalunya / Badalona	No					21L (Omicron)
hCoV-19/Spain/CT-HUGTiPM090YR6A2/2022	EPI_ISL_12288988	38	F	BA.2	2022-04-13	False	False	Europe / Spain / Catalunya / Premia De Mar	No					21L (Omicron)
hCoV-19/Spain/CT-HUGTiPM090YR6A3/2022	EPI_ISL_12288989	91	F	BA.2	2022-04-13	False	False	Europe / Spain / Catalunya / Vilassar De Mar	No					21L (Omicron)
hCoV-19/Spain/CT-HUGTiPM090YR6A4/2022	EPI_ISL_12288991	55	F	BA.2.9	2022-04-12	False	False	Europe / Spain / Catalunya / Mataro	No					21L (Omicron)
hCoV-19/Spain/CT-HUGTiPM090YR6A5/2022	EPI_ISL_12288992	28	F	BA.2.9	2022-04-14	False	False	Europe / Spain / Catalunya / Santa Coloma De Gramenet	No					21L (Omicron)
hCoV-19/Spain/CT-HUGTiPM090YR6A6/2022	EPI_ISL_12288993	41	M	BA.2	2022-04-14	False	False	Europe / Spain / Catalunya / Santa Coloma De Gramenet	No					21L (Omicron)
hCoV-19/Spain/CT-HUGTiPM090YR6A7/2022	EPI_ISL_12288994	43	F	BA.2.9	2022-04-17	False	False	Europe / Spain / Catalunya / Canovelles	No					21L (Omicron)
hCoV-19/Spain/CT-HUGTiPM090YR6A8/2022	EPI_ISL_12288995	67	M	BA.2	2022-04-15	False	False	Europe / Spain / Catalunya / Bellavista	No					21L (Omicron)
hCoV-19/Spain/CT-HUGTiPM090YR6A9/2022	EPI_ISL_12288996	25	M	BA.2	2022-04-06	True	True	Europe / Spain / Catalunya / La Torreta	Yes	17/12/2021	3	comirnaty	110	21L (Omicron)
hCoV-19/Spain/CT-HUGTiPM090YR6B1/2022	EPI_ISL_12288997	53	F	BA.2.9	2022-04-11	True	True	Europe / Spain / Catalunya / Mataro	Yes	17/12/2021	3	comirnaty	115	21L (Omicron)
hCoV-19/Spain/CT-HUGTiPM090YR6B10/2022	EPI_ISL_12288998	57	M	BA.2.3	2022-04-12	True	True	Europe / Spain / Catalunya / Granollers	Yes	12/01/2022	3	pfizer	90	21L (Omicron)
hCoV-19/Spain/CT-HUGTiPM090YR6B11/2022	EPI_ISL_12289000	90	F	BA.2	2022-04-16	True	True	Europe / Spain / Catalunya / Vallromanes	Yes	10/11/2021	3	comirnaty	157	21L (Omicron)
hCoV-19/Spain/CT-HUGTiPM090YR6B12/2022	EPI_ISL_12289001	63	M	BA.2	2022-04-01	True	True	Europe / Spain / Catalunya / Rubi	Yes	12/01/2022	3	vaxzevria	79	21L (Omicron)
hCoV-19/Spain/CT-HUGTiPM090YR6B2/2022	EPI_ISL_12289002	82	F	BA.2	2022-04-13	False	False	Europe / Spain / Catalunya / Vilassar De Mar	No					21L (Omicron)
hCoV-19/Spain/CT-HUGTiPM090YR6B3/2022	EPI_ISL_12289003	67	F	BA.2	2022-04-12	False	False	Europe / Spain / Catalunya / Tordera	No					21L (Omicron)
hCoV-19/Spain/CT-HUGTiPM090YR6B4/2022	EPI_ISL_12289005	70	M	BA.2.9	2022-04-12	False	False	Europe / Spain / Catalunya / Santa Coloma De Gramenet	No					21L (Omicron)
hCoV-19/Spain/CT-HUGTiPM090YR6B5/2022	EPI_ISL_12289006	58	M	BA.1.17	2022-04-14	False	False	Europe / Spain / Catalunya / El Masnou	No					21K (Omicron)
hCoV-19/Spain/CT-HUGTiPM090YR6B6/2022	EPI_ISL_12289007	88	M	BA.2.9.3	2022-04-13	False	False	Europe / Spain / Catalunya / Badalona	No					21L (Omicron)
hCoV-19/Spain/CT-HUGTiPM090YR6B7/2022	EPI_ISL_12289008	78	F	BA.2.1	2022-04-17	False	False	Europe / Spain / Catalunya / Santa Coloma De Gramenet	No					21L (Omicron)
hCoV-19/Spain/CT-HUGTiPM090YR6B8/2022	EPI_ISL_12289009	85	M	BA.2	2022-04-15	False	False	Europe / Spain / Catalunya / La Llagosta	No					21L (Omicron)
hCoV-19/Spain/CT-HUGTiPM090YR6B9/2022	EPI_ISL_12289011	65	F	BA.2.3.2	2022-04-08	True	True	Europe / Spain / Catalunya / Mataro	Yes	14/12/2021	3	comirnaty	115	21L (Omicron)
hCoV-19/Spain/CT-HUGTiPM090YR6C1/2022	EPI_ISL_12289012	86	F	BA.2	2022-04-10	False	False	Europe / Spain / Catalunya / Badalona	No					21L (Omicron)
hCoV-19/Spain/CT-HUGTiPM090YR6C10/2022	EPI_ISL_12289013	90	M	BA.2.3	2022-04-13	True	True	Europe / Spain / Catalunya / Canovelles	Yes	25/11/2021	3	comirnaty	139	21L (Omicron)
hCoV-19/Spain/CT-HUGTiPM090YR6C11/2022	EPI_ISL_12289014	76	M	BA.2	2022-04-16	True	True	Europe / Spain / Catalunya / Montornes Del Valles	Yes	22/12/2021	3	spikevax	115	21L (Omicron)
hCoV-19/Spain/CT-HUGTiPM090YR6C12/2022	EPI_ISL_12289015	68	M	BA.2	2022-04-02	True	True	Europe / Spain / Catalunya / Rubi	Yes	12/12/2021	3	vaxzevria	111	21L (Omicron)
hCoV-19/Spain/CT-HUGTiPM090YR6C2/2022	EPI_ISL_12289016	37	F	BA.2	2022-04-13	False	False	Europe / Spain / Catalunya / Badalona	No					21L (Omicron)
hCoV-19/Spain/CT-HUGTiPM090YR6C3/2022	EPI_ISL_12289017	61	M	BA.2	2022-04-12	False	False	Europe / Spain / Catalunya / Sant Adria De Besos	No					21L (Omicron)
hCoV-19/Spain/CT-HUGTiPM090YR6C4/2022	EPI_ISL_12289018	90	F	BA.2.9	2022-04-14	False	False	Europe / Spain / Catalunya / Mataro	No					21L (Omicron)
hCoV-19/Spain/CT-HUGTiPM090YR6C5/2022	EPI_ISL_12289019	51	F	BA.2	2022-04-14	False	False	Europe / Spain / Catalunya / Santa Coloma De Gramenet	No					21L (Omicron)
hCoV-19/Spain/CT-HUGTiPM090YR6C6/2022	EPI_ISL_12289020	31	F	BA.2.9	2022-04-13	False	False	Europe / Spain / Catalunya / Barcelona	No					21L (Omicron)
hCoV-19/Spain/CT-HUGTiPM090YR6C7/2022	EPI_ISL_12289022	26	F	BA.2	2022-04-16	False	False	Europe / Spain / Catalunya / Sant Adria De Besos	No					21L (Omicron)
hCoV-19/Spain/CT-HUGTiPM090YR6C8/2022	EPI_ISL_12289023	77	F	BA.2	2022-04-15	False	False	Europe / Spain / Catalunya / Parets Del Valles	No					21L (Omicron)
hCoV-19/Spain/CT-HUGTiPM090YR6C9/2022	EPI_ISL_12289024	69	M	BA.2	2022-04-09	True	True	Europe / Spain / Catalunya / Cardedeu	Yes	09/12/2021	3	vaxzevria	121	21L (Omicron)
hCoV-19/Spain/CT-HUGTiPM090YR6D1/2022	EPI_ISL_12289025	64	M	BA.2	2022-04-09	False	False	Europe / Spain / Catalunya / Martorelles	No					21L (Omicron)
hCoV-19/Spain/CT-HUGTiPM090YR6D10/2022	EPI_ISL_12289026	73	M	BA.2	2022-04-14	True	True	Europe / Spain / Catalunya / Santa Coloma De Gramenet	Yes	23/09/2021	3	comirnaty	203	21L (Omicron)
hCoV-19/Spain/CT-HUGTiPM090YR6D11/2022	EPI_ISL_12289027	27	F	BA.2	2022-04-16	True	True	Europe / Spain / Catalunya / Granollers	Yes	15/02/2022	3	comirnaty	60	21L (Omicron)
hCoV-19/Spain/CT-HUGTiPM090YR6D12/2022	EPI_ISL_12289028	29	M	BA.2	2022-04-01	True	True	Europe / Spain / Catalunya / Sant Cugat Del Valles	Yes	12/01/2022	3	vaxzevria	79	21L (Omicron)
hCoV-19/Spain/CT-HUGTiPM090YR6D2/2022	EPI_ISL_12289029	43	F	BA.2	2022-04-13	False	False	Europe / Spain / Catalunya / Badalona	No					21L (Omicron)
hCoV-19/Spain/CT-HUGTiPM090YR6D3/2022	EPI_ISL_12289031	81	M	BA.2	2022-04-12	False	False	Europe / Spain / Catalunya / Badalona	No					21L (Omicron)
hCoV-19/Spain/CT-HUGTiPM090YR6D4/2022	EPI_ISL_12289032	53	F	BA.2.3.2	2022-04-14	False	False	Europe / Spain / Catalunya / Mataro	No					21L (Omicron)
hCoV-19/Spain/CT-HUGTiPM090YR6D5/2022	EPI_ISL_12289033	25	M	BA.2	2022-04-14	False	False	Europe / Spain / Catalunya / Teia	No					21L (Omicron)
hCoV-19/Spain/CT-HUGTiPM090YR6D7/2022	EPI_ISL_12289034	100	F	BA.2.9	2022-04-16	False	True	Europe / Spain / Catalunya / Sant Vicenc De Montalt	Yes	29/01/2022	2	comirnaty	77	21L (Omicron)
hCoV-19/Spain/CT-HUGTiPM090YR6D8/2022	EPI_ISL_12289035	83	F	BA.2	2022-04-15	False	False	Europe / Spain / Catalunya / Santa Perpetua De Mogoda	No					21L (Omicron)
hCoV-19/Spain/CT-HUGTiPM090YR6D9/2022	EPI_ISL_12289037	50	M	BA.2	2022-04-12	True	True	Europe / Spain / Catalunya / Canovelles	Yes	05/01/2022	3	comirnaty	97	21L (Omicron)
hCoV-19/Spain/CT-HUGTiPM090YR6E1/2022	EPI_ISL_12289038	60	F	BA.2.3	2022-04-11	False	False	Europe / Spain / Catalunya / Barcelona	No					21L (Omicron)
hCoV-19/Spain/CT-HUGTiPM090YR6E10/2022	EPI_ISL_12289039	98	F	BA.2	2022-04-14	True	True	Europe / Spain / Catalunya / Santa Coloma De Gramenet	Yes	23/09/2021	3	comirnaty	203	21L (Omicron)
hCoV-19/Spain/CT-HUGTiPM090YR6E11/2022	EPI_ISL_12289040	64	F	BA.2	2022-04-17	True	True	Europe / Spain / Catalunya / Granollers	Yes	12/12/2021	3	vaxzevria	126	21L (Omicron)
hCoV-19/Spain/CT-HUGTiPM090YR6E12/2022	EPI_ISL_12289041	68	M	BA.2	2022-04-03	True	True	Europe / Spain / Catalunya / Rubi	Yes	02/12/2021	3	vaxzevria	122	21L (Omicron)
hCoV-19/Spain/CT-HUGTiPM090YR6E2/2022	EPI_ISL_12289042	70	M	BA.2	2022-04-13	False	False	Europe / Spain / Catalunya / Badalona	No					21L (Omicron)
hCoV-19/Spain/CT-HUGTiPM090YR6E3/2022	EPI_ISL_12289043	54	F	BA.2	2022-04-12	False	False	Europe / Spain / Catalunya / Mataro	No					21L (Omicron)
hCoV-19/Spain/CT-HUGTiPM090YR6E4/2022	EPI_ISL_12289044	95	F	BA.2.3.2	2022-04-14	False	False	Europe / Spain / Catalunya / Mataro	No					21L (Omicron)
hCoV-19/Spain/CT-HUGTiPM090YR6E5/2022	EPI_ISL_12289046	43	M	BA.2.9	2022-04-15	False	False	Europe / Spain / Catalunya / Badalona	No					21L (Omicron)
hCoV-19/Spain/CT-HUGTiPM090YR6E6/2022	EPI_ISL_12289047	59	F	BA.2.9	2022-04-13	False	False	Europe / Spain / Catalunya / Bellavista	No					21L (Omicron)
hCoV-19/Spain/CT-HUGTiPM090YR6E7/2022	EPI_ISL_12289048	62	M	BA.2.1	2022-04-16	False	False	Europe / Spain / Catalunya / Alella	No					21L (Omicron)
hCoV-19/Spain/CT-HUGTiPM090YR6E8/2022	EPI_ISL_12289049	87	F	BA.2.9	2022-04-15	False	False	Europe / Spain / Catalunya / Badalona	No					21L (Omicron)
hCoV-19/Spain/CT-HUGTiPM090YR6E9/2022	EPI_ISL_12289050	74	M	BA.2	2022-04-12	True	True	Europe / Spain / Catalunya / Santa Maria De Palautordera	Yes	19/11/2021	3	comirnaty	144	21L (Omicron)
hCoV-19/Spain/CT-HUGTiPM090YR6F1/2022	EPI_ISL_12289052	40	F	BA.2.9	2022-04-11	False	False	Europe / Spain / Catalunya / Canet De Mar	No					21L (Omicron)
hCoV-19/Spain/CT-HUGTiPM090YR6F10/2022	EPI_ISL_12289053	90	M	BA.2.3	2022-04-14	True	True	Europe / Spain / Catalunya / Granollers	Yes	26/10/2021	3	comirnaty	170	21L (Omicron)
hCoV-19/Spain/CT-HUGTiPM090YR6F11/2022	EPI_ISL_12289054	30	F	BA.2	2022-04-18	True	True	Europe / Spain / Catalunya / Mataro	Yes	14/12/2021	3	spikevax	125	21L (Omicron)
hCoV-19/Spain/CT-HUGTiPM090YR6F12/2022	EPI_ISL_12289055	45	M	BA.2	2022-04-05	True	True	Europe / Spain / Catalunya / Santa Maria De Palautordera	Yes	05/01/2022	3	comirnaty	90	21L (Omicron)
hCoV-19/Spain/CT-HUGTiPM090YR6F2/2022	EPI_ISL_12289056	85	M	BA.2	2022-04-13	False	False	Europe / Spain / Catalunya / Vilassar De Mar	No					21L (Omicron)
hCoV-19/Spain/CT-HUGTiPM090YR6F3/2022	EPI_ISL_12289058	61	F	BA.2.56	2022-04-12	False	False	Europe / Spain / Catalunya / Badalona	No					21L (Omicron)
hCoV-19/Spain/CT-HUGTiPM090YR6F4/2022	EPI_ISL_12289059	27	M	BA.2	2022-04-14	False	False	Europe / Spain / Catalunya / Premia De Dalt	No					21L (Omicron)
hCoV-19/Spain/CT-HUGTiPM090YR6F5/2022	EPI_ISL_12289060	29	M	BA.2	2022-04-14	False	False	Europe / Spain / Catalunya / Badalona	No					21L (Omicron)
hCoV-19/Spain/CT-HUGTiPM090YR6F6/2022	EPI_ISL_12289061	80	M	BA.2	2022-04-13	False	False	Europe / Spain / Catalunya / Vilassar De Mar	No					21L (Omicron)
hCoV-19/Spain/CT-HUGTiPM090YR6F7/2022	EPI_ISL_12289062	77	M	BA.2.1	2022-04-16	False	False	Europe / Spain / Catalunya / Alella	No					21L (Omicron)
hCoV-19/Spain/CT-HUGTiPM090YR6F8/2022	EPI_ISL_12289063	84	M	BA.2.9	2022-04-15	False	False	Europe / Spain / Catalunya / Santa Coloma De Gramenet	No					21L (Omicron)
hCoV-19/Spain/CT-HUGTiPM090YR6F9/2022	EPI_ISL_12289064	75	M	BA.2	2022-04-12	True	True	Europe / Spain / Catalunya / Canoves Residencial	Yes	12/01/2022	3	comirnaty	90	21L (Omicron)
hCoV-19/Spain/CT-HUGTiPM090YR6G1/2022	EPI_ISL_12289065	24	F	BA.2	2022-04-09	False	False	Europe / Spain / Catalunya / Badalona	No					21L (Omicron)
hCoV-19/Spain/CT-HUGTiPM090YR6G10/2022	EPI_ISL_12289067	75	F	BA.2	2022-04-14	True	True	Europe / Spain / Catalunya / Santa Coloma De Gramenet	Yes	29/03/2021	3	comirnaty	381	21L (Omicron)
hCoV-19/Spain/CT-HUGTiPM090YR6G11/2022	EPI_ISL_12289068	56	M	BA.2	2022-04-12	False	False	Europe / Spain / Catalunya / Badalona	No					21L (Omicron)
hCoV-19/Spain/CT-HUGTiPM090YR6G2/2022	EPI_ISL_12289069	94	M	BA.2	2022-04-13	False	False	Europe / Spain / Catalunya / Vilassar De Dalt	No					21L (Omicron)
hCoV-19/Spain/CT-HUGTiPM090YR6G3/2022	EPI_ISL_12289070	80	M	BA.2.1	2022-04-12	False	False	Europe / Spain / Catalunya / Santa Coloma De Gramenet	No					21L (Omicron)
hCoV-19/Spain/CT-HUGTiPM090YR6G4/2022	EPI_ISL_12289071	76	M	BA.2.9	2022-04-14	False	False	Europe / Spain / Catalunya / Mataro	No					21L (Omicron)
hCoV-19/Spain/CT-HUGTiPM090YR6G5/2022	EPI_ISL_12289073	40	M	BA.2.9	2022-04-14	False	False	Europe / Spain / Catalunya / Badia Del Valles	No					21L (Omicron)
hCoV-19/Spain/CT-HUGTiPM090YR6G6/2022	EPI_ISL_12289074	64	F	BA.2	2022-04-13	False	False	Europe / Spain / Catalunya / Barcelona	No					21L (Omicron)
hCoV-19/Spain/CT-HUGTiPM090YR6G7/2022	EPI_ISL_12289075	70	F	BA.2	2022-04-15	False	False	Europe / Spain / Catalunya / Mollet Del Valles	No					21L (Omicron)
hCoV-19/Spain/CT-HUGTiPM090YR6G8/2022	EPI_ISL_12289076	96	F	BA.2	2022-04-05	True	True	Europe / Spain / Catalunya / Aiguafreda	Yes	21/09/2021	3	comirnaty	196	21L (Omicron)
hCoV-19/Spain/CT-HUGTiPM090YR6G9/2022	EPI_ISL_12289077	94	F	BA.2.3.2	2022-04-12	False	True	Europe / Spain / Catalunya / Mataro	Yes	17/03/2021	2	comirnaty	391	21L (Omicron)
hCoV-19/Spain/CT-HUGTiPM090YR6H1/2022	EPI_ISL_12289079	90	M	BA.2	2022-04-13	False	False	Europe / Spain / Catalunya / Vilassar De Mar	No					21L (Omicron)
hCoV-19/Spain/CT-HUGTiPM090YR6H10/2022	EPI_ISL_12289080	62	F	BA.2	2022-04-15	True	True	Europe / Spain / Catalunya / Cardedeu	Yes	13/12/2021	3	vaxzevria	123	21L (Omicron)
hCoV-19/Spain/CT-HUGTiPM090YR6H11/2022	EPI_ISL_12289081	77	F	BA.2	2022-04-12	False	False	Europe / Spain / Catalunya / Badalona	No					21L (Omicron)
hCoV-19/Spain/CT-HUGTiPM090YR6H2/2022	EPI_ISL_12289082	94	M	BA.2	2022-04-13	False	False	Europe / Spain / Catalunya / Vilassar De Mar	No					21L (Omicron)
hCoV-19/Spain/CT-HUGTiPM090YR6H3/2022	EPI_ISL_12289083	52	M	BA.2	2022-04-12	False	False	Europe / Spain / Catalunya / Barcelona	No					21L (Omicron)
hCoV-19/Spain/CT-HUGTiPM090YR6H4/2022	EPI_ISL_12289085	58	M	BA.2.9	2022-04-14	False	False	Europe / Spain / Catalunya / Badalona	No					21L (Omicron)
hCoV-19/Spain/CT-HUGTiPM090YR6H5/2022	EPI_ISL_12289086	94	M	BA.2.9	2022-04-14	False	False	Europe / Spain / Catalunya / Mataro	No					21L (Omicron)
hCoV-19/Spain/CT-HUGTiPM090YR6H6/2022	EPI_ISL_12289087	39	F	BA.2.9	2022-04-17	False	False	Europe / Spain / Catalunya / Badalona	No					21L (Omicron)
hCoV-19/Spain/CT-HUGTiPM090YR6H7/2022	EPI_ISL_12289088	77	F	BA.2	2022-04-15	False	False	Europe / Spain / Catalunya / Mollet Del Valles	No					21L (Omicron)
hCoV-19/Spain/CT-HUGTiPM090YR6H8/2022	EPI_ISL_12289089	54	F	BA.2	2022-04-06	True	True	Europe / Spain / Catalunya / Granollers	Yes	07/12/2021	3	comirnaty	120	21L (Omicron)
hCoV-19/Spain/CT-HUGTiPM090YR6H9/2022	EPI_ISL_12289090	75	F	BA.2.3.2	2022-04-12	True	True	Europe / Spain / Catalunya / Mataro	Yes	01/12/2021	3	comirnaty	132	21L (Omicron)
hCoV-19/Spain/CT-HUJT-RB32440/2022	EPI_ISL_12438774	82	M	BA.2.3.15	2022-04-19			Europe / Spain / Catalunya / Girona						21L (Omicron)
hCoV-19/Spain/CT-HUJT-RB32441/2022	EPI_ISL_12438775	86	M	BA.2	2022-04-14			Europe / Spain / Catalunya / Girona						21L (Omicron)
hCoV-19/Spain/CT-HUJT-RB32456/2022	EPI_ISL_12438777	85	M	BA.2.9	2022-04-20			Europe / Spain / Catalunya / Girona						21L (Omicron)
hCoV-19/Spain/CT-HUJT-RB32442/2022	EPI_ISL_12438780	78	M	BA.2	2022-04-19			Europe / Spain / Catalunya / Girona						21L (Omicron)
hCoV-19/Spain/CT-HUJT-RB32457/2022	EPI_ISL_12438781	89	F	BA.2	2022-04-19			Europe / Spain / Catalunya / Girona						21L (Omicron)
hCoV-19/Spain/CT-HUJT-RB32391/2022	EPI_ISL_12438795	32	M	BA.2	2022-04-09			Europe / Spain / Catalunya / Girona						21L (Omicron)
hCoV-19/Spain/CT-HUJT-RB32451/2022	EPI_ISL_12438800	75	F	BA.2	2022-04-22			Europe / Spain / Catalunya / Girona						21L (Omicron)
hCoV-19/Spain/CT-HUJT-RB32395/2022	EPI_ISL_12438811	62	F	BA.2.3.15	2022-04-12			Europe / Spain / Catalunya / Girona						21L (Omicron)
hCoV-19/Spain/CT-HUJT-RB32448/2022	EPI_ISL_12438813	35	M	BA.2.9	2022-04-14			Europe / Spain / Catalunya / Girona						21L (Omicron)
hCoV-19/Spain/CT-HUJT-RB32403/2022	EPI_ISL_12438814	87	F	BA.2.3.15	2022-04-12			Europe / Spain / Catalunya / Girona						21L (Omicron)
hCoV-19/Spain/CT-HUJT-RB32452/2022	EPI_ISL_12438818	70	F	BA.2	2022-04-21			Europe / Spain / Catalunya / Girona						21L (Omicron)
hCoV-19/Spain/CT-HUJT-RB32454/2022	EPI_ISL_12438824	65	F	BA.2	2022-04-21			Europe / Spain / Catalunya / Girona						21L (Omicron)
hCoV-19/Spain/CT-HUJT-RB32408/2022	EPI_ISL_12438827	93	F	BA.2	2022-04-13			Europe / Spain / Catalunya / Girona						21L (Omicron)
hCoV-19/Spain/CT-HUJT-RB32406/2022	EPI_ISL_12438828	32	F	BA.2.2	2022-04-11			Europe / Spain / Catalunya / Girona						21L (Omicron)
hCoV-19/Spain/CT-HUGTiPM091TE4A1/2022	EPI_ISL_12489759	85	F	BA.2	2022-04-19	False	False	Europe / Spain / Catalunya / Vilassar De Mar	No					21L (Omicron)
hCoV-19/Spain/CT-HUGTiPM091TE4A10/2022	EPI_ISL_12489760	72	F	BA.2.65	2022-04-24	False	False	Europe / Spain / Catalunya / Bellavista	No					21L (Omicron)
hCoV-19/Spain/CT-HUGTiPM091TE4A11/2022	EPI_ISL_12489761	47	F	BA.2.44	2022-04-19	True	True	Europe / Spain / Catalunya / Sabadell	Yes	20/12/2021	3	comirnaty	120	21L (Omicron)
hCoV-19/Spain/CT-HUGTiPM091TE4A12/2022	EPI_ISL_12489762	79	F	BA.2	2022-04-20	False	True	Europe / Spain / Catalunya / Granollers	Yes	12/12/2021	2	comirnaty	129	21L (Omicron)
hCoV-19/Spain/CT-HUGTiPM091TE4A2/2022	EPI_ISL_12489763	63	M	BA.2	2022-04-19	False	False	Europe / Spain / Catalunya / Vallgorguina	No					21L (Omicron)
hCoV-19/Spain/CT-HUGTiPM091TE4A3/2022	EPI_ISL_12489764	39	F	BA.2.1	2022-04-19	False	False	Europe / Spain / Catalunya / Badalona	No					21L (Omicron)
hCoV-19/Spain/CT-HUGTiPM091TE4A4/2022	EPI_ISL_12489765	38	F	BA.2	2022-04-21	False	False	Europe / Spain / Catalunya / Mataro	No					21L (Omicron)
hCoV-19/Spain/CT-HUGTiPM091TE4A5/2022	EPI_ISL_12489766	54	F	BA.2.3.2	2022-04-20	False	False	Europe / Spain / Catalunya / Mataro	No					21L (Omicron)
hCoV-19/Spain/CT-HUGTiPM091TE4A6/2022	EPI_ISL_12489767	69	M	BA.2	2022-04-20	False	False	Europe / Spain / Catalunya / Badalona	No					21L (Omicron)
hCoV-19/Spain/CT-HUGTiPM091TE4A7/2022	EPI_ISL_12489768	87	M	BA.2	2022-04-22	False	False	Europe / Spain / Catalunya / Santa Coloma De Gramenet	No					21L (Omicron)
hCoV-19/Spain/CT-HUGTiPM091TE4A8/2022	EPI_ISL_12489769	84	F	BA.2	2022-04-22	False	False	Europe / Spain / Catalunya / Llica D?amunt	No					21L (Omicron)
hCoV-19/Spain/CT-HUGTiPM091TE4A9/2022	EPI_ISL_12489770	80	M	BA.2.3	2022-04-21	False	False	Europe / Spain / Catalunya / Alella	No					21L (Omicron)
hCoV-19/Spain/CT-HUGTiPM091TE4B1/2022	EPI_ISL_12489771	96	F	BA.2	2022-04-19	False	False	Europe / Spain / Catalunya / Vilassar De Mar	No					21L (Omicron)
hCoV-19/Spain/CT-HUGTiPM091TE4B10/2022	EPI_ISL_12489772	91	F	BA.2	2022-04-23	False	False	Europe / Spain / Catalunya / Vilassar De Mar	No					21L (Omicron)
hCoV-19/Spain/CT-HUGTiPM091TE4B11/2022	EPI_ISL_12489773	89	F	BA.2.9	2022-04-19	True	True	Europe / Spain / Catalunya / Caldes De Montbui	Yes	23/09/2021	3	comirnaty	208	21L (Omicron)
hCoV-19/Spain/CT-HUGTiPM091TE4B12/2022	EPI_ISL_12489774	86	F	BA.2	2022-04-14	True	True	Europe / Spain / Catalunya / Badalona	Yes	23/09/2021	3	comirnaty	203	21L (Omicron)
hCoV-19/Spain/CT-HUGTiPM091TE4B2/2022	EPI_ISL_12489775	66	M	BA.2	2022-04-19	False	False	Europe / Spain / Catalunya / Vilassar De Mar	No					21L (Omicron)
hCoV-19/Spain/CT-HUGTiPM091TE4B3/2022	EPI_ISL_12489776	41	F	BA.2.9	2022-04-19	False	False	Europe / Spain / Catalunya / Barcelona	No					21L (Omicron)
hCoV-19/Spain/CT-HUGTiPM091TE4B4/2022	EPI_ISL_12489777	74	F	BA.2.9	2022-04-20	False	False	Europe / Spain / Catalunya / Montornes Del Valles	No					21L (Omicron)
hCoV-19/Spain/CT-HUGTiPM091TE4B5/2022	EPI_ISL_12489778	48	F	BA.2	2022-04-19	False	False	Europe / Spain / Catalunya / Sant Feliu De Codines	No					21L (Omicron)
hCoV-19/Spain/CT-HUGTiPM091TE4B6/2022	EPI_ISL_12489779	51	F	BA.2.9	2022-04-19	False	False	Europe / Spain / Catalunya / La Roca Del Valles	No					21L (Omicron)
hCoV-19/Spain/CT-HUGTiPM091TE4B7/2022	EPI_ISL_12489780	77	F	BA.2	2022-04-22	False	False	Europe / Spain / Catalunya / Teia	No					21L (Omicron)
hCoV-19/Spain/CT-HUGTiPM091TE4B8/2022	EPI_ISL_12489781	63	M	BA.2	2022-04-22	False	False	Europe / Spain / Catalunya / Santa Coloma De Gramenet	No					21L (Omicron)
hCoV-19/Spain/CT-HUGTiPM091TE4B9/2022	EPI_ISL_12489782	44	F	BA.2	2022-04-21	False	False	Europe / Spain / Catalunya / Ripollet	No					21L (Omicron)
hCoV-19/Spain/CT-HUGTiPM091TE4C1/2022	EPI_ISL_12489783	22	M	BA.2.37	2022-04-19	False	False	Europe / Spain / Catalunya / Mollerussa	No					21L (Omicron)
hCoV-19/Spain/CT-HUGTiPM091TE4C10/2022	EPI_ISL_12489784	84	F	BA.2	2022-04-23	False	False	Europe / Spain / Catalunya / Barcelona	No					21L (Omicron)
hCoV-19/Spain/CT-HUGTiPM091TE4C11/2022	EPI_ISL_12489785	66	M	BA.2.3	2022-04-20	True	True	Europe / Spain / Catalunya / Canovelles	Yes	08/10/2021	3	spikevax	194	21L (Omicron)
hCoV-19/Spain/CT-HUGTiPM091TE4C12/2022	EPI_ISL_12489786	81	F	BA.2	2022-04-14	True	True	Europe / Spain / Catalunya / Parets Del Valles	Yes	21/09/2021	3	comirnaty	205	21L (Omicron)
hCoV-19/Spain/CT-HUGTiPM091TE4C2/2022	EPI_ISL_12489787	89	M	BA.2	2022-04-19	False	False	Europe / Spain / Catalunya / Vic	No					21L (Omicron)
hCoV-19/Spain/CT-HUGTiPM091TE4C3/2022	EPI_ISL_12489788	89	F	BA.2	2022-04-19	False	False	Europe / Spain / Catalunya / Santa Coloma De Gramenet	No					21L (Omicron)
hCoV-19/Spain/CT-HUGTiPM091TE4C4/2022	EPI_ISL_12489789	95	M	BA.2	2022-04-20	False	False	Europe / Spain / Catalunya / Mollet Del Valles	No					21L (Omicron)
hCoV-19/Spain/CT-HUGTiPM091TE4C5/2022	EPI_ISL_12489790	91	M	BA.2.9	2022-04-19	False	False	Europe / Spain / Catalunya / Badalona	No					21L (Omicron)
hCoV-19/Spain/CT-HUGTiPM091TE4C6/2022	EPI_ISL_12489791	58	M	BA.2.9.3	2022-04-19	False	False	Europe / Spain / Catalunya / Cabrera De Mar	No					21L (Omicron)
hCoV-19/Spain/CT-HUGTiPM091TE4C7/2022	EPI_ISL_12489792	27	F	BA.2	2022-04-22	False	False	Europe / Spain / Catalunya / L? Hospitalet De Llobrega	No					21L (Omicron)
hCoV-19/Spain/CT-HUGTiPM091TE4C8/2022	EPI_ISL_12489793	24	F	BA.2	2022-04-22	False	False	Europe / Spain / Catalunya / Llica D?amunt	No					21L (Omicron)
hCoV-19/Spain/CT-HUGTiPM091TE4C9/2022	EPI_ISL_12489794	56	F	BA.2	2022-04-21	False	False	Europe / Spain / Catalunya / Les Franqueses Del Valles	No					21L (Omicron)
hCoV-19/Spain/CT-HUGTiPM091TE4D1/2022	EPI_ISL_12489795	40	F	BA.2	2022-04-20	False	False	Europe / Spain / Catalunya / Granollers	No					21L (Omicron)
hCoV-19/Spain/CT-HUGTiPM091TE4D10/2022	EPI_ISL_12489796	37	F	BA.2	2022-04-23	False	False	Europe / Spain / Catalunya / Mataro	No					21L (Omicron)
hCoV-19/Spain/CT-HUGTiPM091TE4D11/2022	EPI_ISL_12489797	24	F	BA.2.65	2022-04-20	False	True	Europe / Spain / Catalunya / Cardedeu	Yes	10/12/2021	2	spikevax	131	21L (Omicron)
hCoV-19/Spain/CT-HUGTiPM091TE4D12/2022	EPI_ISL_12489798	71	F	BA.2.3	2022-04-12	True	True	Europe / Spain / Catalunya / Granollers	Yes	09/12/2021	3	comirnaty	124	21L (Omicron)
hCoV-19/Spain/CT-HUGTiPM091TE4D2/2022	EPI_ISL_12489799	37	F	BA.2	2022-04-19	False	False	Europe / Spain / Catalunya / Mataro	No					21L (Omicron)
hCoV-19/Spain/CT-HUGTiPM091TE4D3/2022	EPI_ISL_12489800	79	M	BA.2	2022-04-19	False	False	Europe / Spain / Catalunya / Santa Coloma De Gramenet	No					21L (Omicron)
hCoV-19/Spain/CT-HUGTiPM091TE4D4/2022	EPI_ISL_12489801	87	F	BA.2	2022-04-20	False	False	Europe / Spain / Catalunya / Santa Perpetua De Mogoda	No					21L (Omicron)
hCoV-19/Spain/CT-HUGTiPM091TE4D6/2022	EPI_ISL_12489802	74	M	BA.2.9.3	2022-04-19	False	False	Europe / Spain / Catalunya / Canyamars	No					21L (Omicron)
hCoV-19/Spain/CT-HUGTiPM091TE4D8/2022	EPI_ISL_12489804	32	F	BA.2.9	2022-04-22	False	False	Europe / Spain / Catalunya / Sant Adria De Besos	No					21L (Omicron)
hCoV-19/Spain/CT-HUGTiPM091TE4D9/2022	EPI_ISL_12489805	54	F	BA.2	2022-04-21	False	False	Europe / Spain / Catalunya / Teia	No					21L (Omicron)
hCoV-19/Spain/CT-HUGTiPM091TE4E1/2022	EPI_ISL_12489806	70	M	BA.2	2022-04-19	False	False	Europe / Spain / Catalunya / Vilassar De Mar	No					21L (Omicron)
hCoV-19/Spain/CT-HUGTiPM091TE4E10/2022	EPI_ISL_12489807	86	F	BA.2.9	2022-04-11	True	True	Europe / Spain / Catalunya / Sant Vicenc De Montalt	Yes	07/10/2021	3	comirnaty	186	21L (Omicron)
hCoV-19/Spain/CT-HUGTiPM091TE4E11/2022	EPI_ISL_12489808	75	M	BA.2.9	2022-04-20	True	True	Europe / Spain / Catalunya / Sant Celoni	Yes	03/11/2021	3	comirnaty	168	21L (Omicron)
hCoV-19/Spain/CT-HUGTiPM091TE4E12/2022	EPI_ISL_12489809	68	F	BA.2.9	2022-04-12	True	True	Europe / Spain / Catalunya / Granollers	Yes	12/01/2022	3	pfizer	90	21L (Omicron)
hCoV-19/Spain/CT-HUGTiPM091TE4E2/2022	EPI_ISL_12489810	10	F	BA.2	2022-04-19	False	False	Europe / Spain / Catalunya / Badalona	No					21L (Omicron)
hCoV-19/Spain/CT-HUGTiPM091TE4E3/2022	EPI_ISL_12489811	78	M	BA.2	2022-04-19	False	False	Europe / Spain / Catalunya / Cabrera De Mar	No					21L (Omicron)
hCoV-19/Spain/CT-HUGTiPM091TE4E4/2022	EPI_ISL_12489812	79	M	BA.2	2022-04-20	False	False	Europe / Spain / Catalunya / Mollet Del Valles	No					21L (Omicron)
hCoV-19/Spain/CT-HUGTiPM091TE4E5/2022	EPI_ISL_12489813	86	F	BA.2.9	2022-04-20	False	False	Europe / Spain / Catalunya / Badalona	No					21L (Omicron)
hCoV-19/Spain/CT-HUGTiPM091TE4E6/2022	EPI_ISL_12489814	86	F	BA.2	2022-04-22	False	False	Europe / Spain / Catalunya / Badalona	No					21L (Omicron)
hCoV-19/Spain/CT-HUGTiPM091TE4E7/2022	EPI_ISL_12489815	31	M	BA.2	2022-04-22	False	False	Europe / Spain / Catalunya / Santa Perpetua De Mogoda	No					21L (Omicron)
hCoV-19/Spain/CT-HUGTiPM091TE4E8/2022	EPI_ISL_12489816	27	M	BF.1	2022-04-22	False	False	Europe / Spain / Catalunya / La Nou De Gaia	No					22B (Omicron)
hCoV-19/Spain/CT-HUGTiPM091TE4F1/2022	EPI_ISL_12489818	55	F	BA.2	2022-04-19	False	False	Europe / Spain / Catalunya / Bellavista	No					21L (Omicron)
hCoV-19/Spain/CT-HUGTiPM091TE4F10/2022	EPI_ISL_12489819	93	F	BA.2.9	2022-04-11	False	True	Europe / Spain / Catalunya / Mataro	Yes	29/01/2021	2	comirnaty	437	21L (Omicron)
hCoV-19/Spain/CT-HUGTiPM091TE4F11/2022	EPI_ISL_12489820	88	F	BA.2	2022-04-20	True	True	Europe / Spain / Catalunya / Mollet Del Valles	Yes	23/09/2021	3	comirnaty	209	21L (Omicron)
hCoV-19/Spain/CT-HUGTiPM091TE4F12/2022	EPI_ISL_12489821	20	M	BA.2.9	2022-04-10	True	True	Europe / Spain / Catalunya / Cerdanyola Del Valles	Yes	07/12/2021	3	comirnaty	124	21L (Omicron)
hCoV-19/Spain/CT-HUGTiPM091TE4F2/2022	EPI_ISL_12489822	20	F	BA.2.9	2022-04-19	False	False	Europe / Spain / Catalunya / Mataro	No					21L (Omicron)
hCoV-19/Spain/CT-HUGTiPM091TE4F3/2022	EPI_ISL_12489823	74	M	BA.2	2022-04-19	False	False	Europe / Spain / Catalunya / Badalona	No					21L (Omicron)
hCoV-19/Spain/CT-HUGTiPM091TE4F4/2022	EPI_ISL_12489824	82	M	BA.2.9	2022-04-19	False	False	Europe / Spain / Catalunya / Barcelona	No					21L (Omicron)
hCoV-19/Spain/CT-HUGTiPM091TE4F5/2022	EPI_ISL_12489825	64	F	BA.2.9	2022-04-20	False	False	Europe / Spain / Catalunya / Santa Eulalia De Roncana	No					21L (Omicron)
hCoV-19/Spain/CT-HUGTiPM091TE4F6/2022	EPI_ISL_12489826	89	F	BA.2	2022-04-22	False	False	Europe / Spain / Catalunya / Santa Coloma De Gramenet	No					21L (Omicron)
hCoV-19/Spain/CT-HUGTiPM091TE4F7/2022	EPI_ISL_12489827	82	M	BA.2	2022-04-22	False	False	Europe / Spain / Catalunya / Parets Del Valles	No					21L (Omicron)
hCoV-19/Spain/CT-HUGTiPM091TE4F8/2022	EPI_ISL_12489828	23	M	BA.2	2022-04-22	False	False	Europe / Spain / Catalunya / Badalona	No					21L (Omicron)
hCoV-19/Spain/CT-HUGTiPM091TE4F9/2022	EPI_ISL_12489829	87	F	BA.2	2022-04-23	False	False	Europe / Spain / Catalunya / Montmelo	No					21L (Omicron)
hCoV-19/Spain/CT-HUGTiPM091TE4G1/2022	EPI_ISL_12489830	79	F	BA.2	2022-04-20	False	False	Europe / Spain / Catalunya / La Llagosta	No					21L (Omicron)
hCoV-19/Spain/CT-HUGTiPM091TE4G10/2022	EPI_ISL_12489831	72	M	BA.2.9	2022-04-18	True	True	Europe / Spain / Catalunya / Llica D?amunt	Yes	08/01/2022	3	comirnaty	100	21L (Omicron)
hCoV-19/Spain/CT-HUGTiPM091TE4G11/2022	EPI_ISL_12489832	93	F	BA.2.1	2022-04-21	True	True	Europe / Spain / Catalunya / Alella	Yes	27/10/2021	3	comirnaty	176	21L (Omicron)
hCoV-19/Spain/CT-HUGTiPM091TE4G2/2022	EPI_ISL_12489833	90	F	BA.2	2022-04-19	False	False	Europe / Spain / Catalunya / Vilassar De Mar	No					21L (Omicron)
hCoV-19/Spain/CT-HUGTiPM091TE4G3/2022	EPI_ISL_12489834	49	F	BA.2	2022-04-19	False	False	Europe / Spain / Catalunya / Badalona	No					21L (Omicron)
hCoV-19/Spain/CT-HUGTiPM091TE4G4/2022	EPI_ISL_12489835	49	F	BA.2	2022-04-19	False	False	Europe / Spain / Catalunya / La Llagosta	No					21L (Omicron)
hCoV-19/Spain/CT-HUGTiPM091TE4G5/2022	EPI_ISL_12489836	70	F	BA.2.48	2022-04-20	False	False	Europe / Spain / Catalunya / Barcelona	No					21L (Omicron)
hCoV-19/Spain/CT-HUGTiPM091TE4G6/2022	EPI_ISL_12489837	84	F	BA.2	2022-04-23	False	False	Europe / Spain / Catalunya / Santa Coloma De Gramenet	No					21L (Omicron)
hCoV-19/Spain/CT-HUGTiPM091TE4G7/2022	EPI_ISL_12489838	93	F	BA.2	2022-04-22	False	False	Europe / Spain / Catalunya / La Llagosta	No					21L (Omicron)
hCoV-19/Spain/CT-HUGTiPM091TE4G8/2022	EPI_ISL_12489839	29	M	BA.2.9	2022-04-22	False	False	Europe / Spain / Catalunya / Badalona	No					21L (Omicron)
hCoV-19/Spain/CT-HUGTiPM091TE4G9/2022	EPI_ISL_12489840	42	M	BA.2	2022-04-24	False	False	Europe / Spain / Catalunya / Santa Eulalia De Roncana	No					21L (Omicron)
hCoV-19/Spain/CT-HUGTiPM091TE4H1/2022	EPI_ISL_12489841	61	M	BA.2.9	2022-04-19	False	False	Europe / Spain / Catalunya / Sant Quirze Del Valles	No					21L (Omicron)
hCoV-19/Spain/CT-HUGTiPM091TE4H10/2022	EPI_ISL_12489842	62	F	BA.2	2022-04-19	True	True	Europe / Spain / Catalunya / Sant Cugat Del Valles	Yes	06/10/2021	3	comirnaty	195	21L (Omicron)
hCoV-19/Spain/CT-HUGTiPM091TE4H11/2022	EPI_ISL_12489843	85	F	BA.2.1	2022-04-21	True	True	Europe / Spain / Catalunya / El Masnou	Yes	24/09/2021	3	comirnaty	209	21L (Omicron)
hCoV-19/Spain/CT-HUGTiPM091TE4H2/2022	EPI_ISL_12489844	59	M	BA.2.9.3	2022-04-19	False	False	Europe / Spain / Catalunya / Santa Coloma De Gramenet	No					21L (Omicron)
hCoV-19/Spain/CT-HUGTiPM091TE4H3/2022	EPI_ISL_12489845	21	F	BA.2.9	2022-04-21	False	False	Europe / Spain / Catalunya / Badalona	No					21L (Omicron)
hCoV-19/Spain/CT-HUGTiPM091TE4H4/2022	EPI_ISL_12489846	82	F	BA.2.9.3	2022-04-20	False	False	Europe / Spain / Catalunya / Barcelona	No					21L (Omicron)
hCoV-19/Spain/CT-HUGTiPM091TE4H5/2022	EPI_ISL_12489847	80	M	BA.2	2022-04-20	False	False	Europe / Spain / Catalunya / Badalona	No					21L (Omicron)
hCoV-19/Spain/CT-HUGTiPM091TE4H6/2022	EPI_ISL_12489848	62	M	BA.2	2022-04-22	False	False	Europe / Spain / Catalunya / Mollet Del Valles	No					21L (Omicron)
hCoV-19/Spain/CT-HUGTiPM091TE4H7/2022	EPI_ISL_12489849	81	F	BA.2	2022-04-22	False	False	Europe / Spain / Catalunya / Mollet Del Valles	No					21L (Omicron)
hCoV-19/Spain/CT-HUGTiPM091TE4H8/2022	EPI_ISL_12489850	82	M	BA.2	2022-04-22	False	False	Europe / Spain / Catalunya / Montmelo	No					21L (Omicron)
hCoV-19/Spain/CT-HUGTiPM091TE4H9/2022	EPI_ISL_12489851	80	F	BA.2	2022-04-23	False	False	Europe / Spain / Catalunya / Bigues I Riells	No					21L (Omicron)
hCoV-19/Spain/CT-HUGTiPR007SW1B1/2021	EPI_ISL_1251130	51	F	B.1.1.7	2021-02-23	False	False	Europe / Spain / Catalunya / Badalona	No					20I (Alpha	V1)
hCoV-19/Spain/CT-HUGTiPR007SW1B12/2021	EPI_ISL_1251133	73	F	B.1.1.7	2021-02-23	False	False	Europe / Spain / Catalunya / Sabadell	No					20I (Alpha	V1)
hCoV-19/Spain/CT-HUGTiPR007SW1C2/2021	EPI_ISL_1251146	49	F	B.1.177	2021-02-25	False	False	Europe / Spain / Catalunya / Bescano	No					20E (EU1)
hCoV-19/Spain/CT-HUGTiPR007SW1E11/2021	EPI_ISL_1251168	42	M	B.1.1.7	2021-02-23	False	False	Europe / Spain / Catalunya / Barcelona	No					20I (Alpha	V1)
hCoV-19/Spain/CT-HUGTiPR007SW1E3/2021	EPI_ISL_1251171	65	M	B.1.1.7	2021-02-22	False	False	Europe / Spain / Catalunya / Llinars Del Valles	No					20I (Alpha	V1)
hCoV-19/Spain/CT-HUGTiPR007SW1F11/2021	EPI_ISL_1251179	45	F	B.1.1.7	2021-02-23	False	False	Europe / Spain / Catalunya / Cardedeu	No					20I (Alpha	V1)
hCoV-19/Spain/CT-HUGTiPM092XK5A1/2022	EPI_ISL_12628215	32	F	BA.2	2022-05-02	False	False	Europe / Spain / Catalunya / Barcelona	No					21L (Omicron)
hCoV-19/Spain/CT-HUGTiPM092XK5A10/2022	EPI_ISL_12628216	74	M	BA.2	2022-04-04	True	True	Europe / Spain / Catalunya / Rubi	Yes	02/11/2021	3	comirnaty	153	21L (Omicron)
hCoV-19/Spain/CT-HUGTiPM092XK5A11/2022	EPI_ISL_12628217	88	F	BA.2.9	2022-04-05	True	True	Europe / Spain / Catalunya / Terrassa	Yes	04/11/2021	3	comirnaty	152	21L (Omicron)
hCoV-19/Spain/CT-HUGTiPM092XK5A12/2022	EPI_ISL_12628218	47	M	BA.2.18	2022-04-06	True	True	Europe / Spain / Catalunya / Sant Cugat Del Valles	Yes	12/01/2022	3	comirnaty	84	21L (Omicron)
hCoV-19/Spain/CT-HUGTiPM092XK5A2/2022	EPI_ISL_12628219	40	F	BA.2	2022-04-27	False	False	Europe / Spain / Catalunya / Llinars Del Valles	No					21L (Omicron)
hCoV-19/Spain/CT-HUGTiPM092XK5A3/2022	EPI_ISL_12628220	26	F	BF.1	2022-04-26	False	False	Europe / Spain / Catalunya / L? Ametlla Del Valles	No					22B (Omicron)
hCoV-19/Spain/CT-HUGTiPM092XK5A4/2022	EPI_ISL_12628221	99	F	BA.2	2022-05-02	False	False	Europe / Spain / Catalunya / Badalona	No					21L (Omicron)
hCoV-19/Spain/CT-HUGTiPM092XK5A5/2022	EPI_ISL_12628222	64	M	BA.2	2022-05-02	False	False	Europe / Spain / Catalunya / Cardedeu	No					21L (Omicron)
hCoV-19/Spain/CT-HUGTiPM092XK5A6/2022	EPI_ISL_12628223	62	M	BA.2	2022-05-02	False	False	Europe / Spain / Catalunya / El Masnou	No					21L (Omicron)
hCoV-19/Spain/CT-HUGTiPM092XK5A7/2022	EPI_ISL_12628224	46	F	BA.2	2022-04-30	False	False	Europe / Spain / Catalunya / Vilanova Del Valles	No					21L (Omicron)
hCoV-19/Spain/CT-HUGTiPM092XK5A8/2022	EPI_ISL_12628225	61	M	BA.2.9.3	2022-04-25	True	True	Europe / Spain / Catalunya / Montcada I Reixac	Yes	13/12/2021	3	comirnaty	133	21L (Omicron)
hCoV-19/Spain/CT-HUGTiPM092XK5A9/2022	EPI_ISL_12628226	29	M	BA.2.22	2022-04-07	True	True	Europe / Spain / Catalunya / Matadepera	Yes	24/01/2022	3	spikevax	73	21L (Omicron)
hCoV-19/Spain/CT-HUGTiPM092XK5B1/2022	EPI_ISL_12628227	35		BF.1	2022-04-27	False	False	Europe / Spain / Catalunya / Sant Antoni De Vilamajor	No					22B (Omicron)
hCoV-19/Spain/CT-HUGTiPM092XK5B10/2022	EPI_ISL_12628228	71	F	BA.2	2022-04-08	True	True	Europe / Spain / Catalunya / Terrassa	Yes	05/11/2021	3	comirnaty	154	21L (Omicron)
hCoV-19/Spain/CT-HUGTiPM092XK5B12/2022	EPI_ISL_12628230	53	M	BA.2.9	2022-04-06	True	True	Europe / Spain / Catalunya / Sant Cugat Del Valles	Yes	17/02/2022	3	spikevax	48	21L (Omicron)
hCoV-19/Spain/CT-HUGTiPM092XK5B2/2022	EPI_ISL_12628231	92	F	BA.2	2022-04-26	False	False	Europe / Spain / Catalunya / Montcada I Reixac	No					21L (Omicron)
hCoV-19/Spain/CT-HUGTiPM092XK5B4/2022	EPI_ISL_12628233	85	F	BA.2	2022-05-02	False	False	Europe / Spain / Catalunya / Teia	No					21L (Omicron)
hCoV-19/Spain/CT-HUGTiPM092XK5B5/2022	EPI_ISL_12628234	59	F	BA.2	2022-05-02	False	False	Europe / Spain / Catalunya / Corro D?avall	No					21L (Omicron)
hCoV-19/Spain/CT-HUGTiPM092XK5B6/2022	EPI_ISL_12628235	32	F	BA.4	2022-05-02	False	False	Europe / Spain / Catalunya / Cardedeu	No					22A (Omicron)
hCoV-19/Spain/CT-HUGTiPM092XK5B7/2022	EPI_ISL_12628236	70	F	BA.2	2022-04-30	False	False	Europe / Spain / Catalunya / Badalona	No					21L (Omicron)
hCoV-19/Spain/CT-HUGTiPM092XK5B8/2022	EPI_ISL_12628237	47	M	BA.2	2022-04-23	True	True	Europe / Spain / Catalunya / La Llagosta	Yes	23/12/2021	3	spikevax	121	21L (Omicron)
hCoV-19/Spain/CT-HUGTiPM092XK5B9/2022	EPI_ISL_12628238	69	F	BA.2	2022-04-08	True	True	Europe / Spain / Catalunya / Terrassa	Yes	21/12/2021	3	vaxzevria	108	21L (Omicron)
hCoV-19/Spain/CT-HUGTiPM092XK5C1/2022	EPI_ISL_12628239	38	F	BA.2	2022-04-27	False	False	Europe / Spain / Catalunya / Manlleu	No					21L (Omicron)
hCoV-19/Spain/CT-HUGTiPM092XK5C10/2022	EPI_ISL_12628240	49	F	BA.2.9	2022-04-06	True	True	Europe / Spain / Catalunya / Sabadell	Yes	15/12/2021	3	comirnaty	112	21L (Omicron)
hCoV-19/Spain/CT-HUGTiPM092XK5C12/2022	EPI_ISL_12628241	85	M	BA.4	2022-04-07	True	True	Europe / Spain / Catalunya / Terrassa	Yes	17/11/2021	3	comirnaty	141	22A (Omicron)
hCoV-19/Spain/CT-HUGTiPM092XK5C2/2022	EPI_ISL_12628242	72	M	BA.2	2022-04-26	False	False	Europe / Spain / Catalunya / Cardedeu	No					21L (Omicron)
hCoV-19/Spain/CT-HUGTiPM092XK5C3/2022	EPI_ISL_12628243	43	F	BA.2.31	2022-04-29	False	False	Europe / Spain / Catalunya / Badalona	No					21L (Omicron)
hCoV-19/Spain/CT-HUGTiPM092XK5C4/2022	EPI_ISL_12628244	49	M	BA.2	2022-05-02	False	False	Europe / Spain / Catalunya / Montgat	No					21L (Omicron)
hCoV-19/Spain/CT-HUGTiPM092XK5C5/2022	EPI_ISL_12628245	59	M	BA.2.9.3	2022-05-02	False	False	Europe / Spain / Catalunya / Badalona	No					21L (Omicron)
hCoV-19/Spain/CT-HUGTiPM092XK5C6/2022	EPI_ISL_12628246	55		BA.2	2022-05-02	False	False	Europe / Spain / Catalunya / Cornella De Llobregat	No					21L (Omicron)
hCoV-19/Spain/CT-HUGTiPM092XK5C7/2022	EPI_ISL_12628247	45	M	BA.2	2022-04-26	False	False	Europe / Spain / Catalunya / Mataro	No					21L (Omicron)
hCoV-19/Spain/CT-HUGTiPM092XK5C8/2022	EPI_ISL_12628248	46	F	BA.2	2022-04-25	True	True	Europe / Spain / Catalunya / Santa Coloma De Gramenet	Yes	12/01/2022	3	comirnaty	103	21L (Omicron)
hCoV-19/Spain/CT-HUGTiPM092XK5C9/2022	EPI_ISL_12628249	61	F	BA.2	2022-04-08	True	True	Europe / Spain / Catalunya / El Molinot	Yes	25/01/2022	3	vaxzevria	73	21L (Omicron)
hCoV-19/Spain/CT-HUGTiPM092XK5D1/2022	EPI_ISL_12628250	37	F	BA.4	2022-04-27	False	False	Europe / Spain / Catalunya / Martorelles	No					22A (Omicron)
hCoV-19/Spain/CT-HUGTiPM092XK5D10/2022	EPI_ISL_12628251	87	F	BA.2	2022-04-07	True	True	Europe / Spain / Catalunya / Sabadell	Yes	24/11/2021	3	comirnaty	134	21L (Omicron)
hCoV-19/Spain/CT-HUGTiPM092XK5D11/2022	EPI_ISL_12628252	40	F	BA.2.9	2022-04-11	True	True	Europe / Spain / Catalunya / Can Tries	Yes	14/12/2021	3	comirnaty	118	21L (Omicron)
hCoV-19/Spain/CT-HUGTiPM092XK5D12/2022	EPI_ISL_12628253	81	M	BA.2	2022-04-11	True	True	Europe / Spain / Catalunya / Terrassa	Yes	09/11/2021	3	comirnaty	153	21L (Omicron)
hCoV-19/Spain/CT-HUGTiPM092XK5D2/2022	EPI_ISL_12628254	81	M	BA.2.36	2022-04-26	False	False	Europe / Spain / Catalunya / Granollers	No					21L (Omicron)
hCoV-19/Spain/CT-HUGTiPM092XK5D4/2022	EPI_ISL_12628256	87	F	BA.2.9	2022-05-02	False	False	Europe / Spain / Catalunya / Granollers	No					21L (Omicron)
hCoV-19/Spain/CT-HUGTiPM092XK5D5/2022	EPI_ISL_12628257	61	F	BA.2	2022-05-02	False	False	Europe / Spain / Catalunya / Cardedeu	No					21L (Omicron)
hCoV-19/Spain/CT-HUGTiPM092XK5D6/2022	EPI_ISL_12628258	49	F	BA.2.9	2022-05-02	False	False	Europe / Spain / Catalunya / Canovelles	No					21L (Omicron)
hCoV-19/Spain/CT-HUGTiPM092XK5D7/2022	EPI_ISL_12628259	45	M	BA.2	2022-04-25	False	False	Europe / Spain / Catalunya / Mataro	No					21L (Omicron)
hCoV-19/Spain/CT-HUGTiPM092XK5D8/2022	EPI_ISL_12628260	42	F	BA.2	2022-04-25	True	True	Europe / Spain / Catalunya / Granollers	Yes	14/12/2021	3	comirnaty	132	21L (Omicron)
hCoV-19/Spain/CT-HUGTiPM092XK5D9/2022	EPI_ISL_12628261	92	M	BA.2.9	2022-04-06	True	True	Europe / Spain / Catalunya / Sabadell	Yes	04/11/2021	3	comirnaty	153	21L (Omicron)
hCoV-19/Spain/CT-HUGTiPM092XK5E1/2022	EPI_ISL_12628262	24	M	BA.2	2022-04-27	False	False	Europe / Spain / Catalunya / Mataro	No					21L (Omicron)
hCoV-19/Spain/CT-HUGTiPM092XK5E10/2022	EPI_ISL_12628263	61	F	BA.2.31	2022-04-11	True	True	Europe / Spain / Catalunya / Castellar Del Valles	Yes	03/12/2021	3	comirnaty	129	21L (Omicron)
hCoV-19/Spain/CT-HUGTiPM092XK5E11/2022	EPI_ISL_12628264	76	M	BA.2	2022-04-09	True	True	Europe / Spain / Catalunya / Castelldefls	Yes	14/12/2021	3	comirnaty	116	21L (Omicron)
hCoV-19/Spain/CT-HUGTiPM092XK5E12/2022	EPI_ISL_12628265	66	M	BA.2.9	2022-04-11	True	True	Europe / Spain / Catalunya / Sabadell	Yes	29/12/2021	3	pfizer	103	21L (Omicron)
hCoV-19/Spain/CT-HUGTiPM092XK5E2/2022	EPI_ISL_12628266	50	F	BA.2	2022-04-26	False	False	Europe / Spain / Catalunya / Barcelona	No					21L (Omicron)
hCoV-19/Spain/CT-HUGTiPM092XK5E3/2022	EPI_ISL_12628267	69	F	BA.4	2022-05-02	False	False	Europe / Spain / Catalunya / L? Ametlla Del Valles	No					22A (Omicron)
hCoV-19/Spain/CT-HUGTiPM092XK5E4/2022	EPI_ISL_12628268	53	F	BA.2.65	2022-05-02	False	False	Europe / Spain / Catalunya / Bellavista	No					21L (Omicron)
hCoV-19/Spain/CT-HUGTiPM092XK5E5/2022	EPI_ISL_12628269	92	F	BA.2	2022-05-02	False	False	Europe / Spain / Catalunya / Vilassar De Mar	No					21L (Omicron)
hCoV-19/Spain/CT-HUGTiPM092XK5E6/2022	EPI_ISL_12628270	47	M	BA.2.65	2022-05-02	False	False	Europe / Spain / Catalunya / Cardedeu	No					21L (Omicron)
hCoV-19/Spain/CT-HUGTiPM092XK5E7/2022	EPI_ISL_12628271	2	F	BA.2.9	2022-04-25	False	False	Europe / Spain / Catalunya / Mataro	No					21L (Omicron)
hCoV-19/Spain/CT-HUGTiPM092XK5E8/2022	EPI_ISL_12628272	69	F	BA.2.9	2022-04-08	True	True	Europe / Spain / Catalunya / Sant Quirze Del Valles	Yes	05/12/2021	3	vaxzevria	124	21L (Omicron)
hCoV-19/Spain/CT-HUGTiPM092XK5F1/2022	EPI_ISL_12628274	41	F	BA.2	2022-04-27	False	False	Europe / Spain / Catalunya / Parets Del Valles	No					21L (Omicron)
hCoV-19/Spain/CT-HUGTiPM092XK5F10/2022	EPI_ISL_12628275	29	F	BA.2	2022-04-04	True	True	Europe / Spain / Catalunya / El Molinot	Yes	19/12/2021	3	spikevax	106	21L (Omicron)
hCoV-19/Spain/CT-HUGTiPM092XK5F11/2022	EPI_ISL_12628276	62	M	BA.2.9	2022-04-06	True	True	Europe / Spain / Catalunya / Terrassa	Yes	27/12/2021	3	vaxzevria	100	21L (Omicron)
hCoV-19/Spain/CT-HUGTiPM092XK5F12/2022	EPI_ISL_12628277	38	M	BA.2	2022-04-08	True	True	Europe / Spain / Catalunya / Sant Cugat Del Valles	Yes	23/12/2021	2	janssen	106	21L (Omicron)
hCoV-19/Spain/CT-HUGTiPM092XK5F2/2022	EPI_ISL_12628278	55	F	BA.2	2022-04-26	False	False	Europe / Spain / Catalunya / Badalona	No					21L (Omicron)
hCoV-19/Spain/CT-HUGTiPM092XK5F3/2022	EPI_ISL_12628279	61	M	BA.2	2022-05-02	False	False	Europe / Spain / Catalunya / Teia	No					21L (Omicron)
hCoV-19/Spain/CT-HUGTiPM092XK5F4/2022	EPI_ISL_12628280	88	M	BA.2	2022-05-02	False	False	Europe / Spain / Catalunya / Bigues I Riells	No					21L (Omicron)
hCoV-19/Spain/CT-HUGTiPM092XK5F5/2022	EPI_ISL_12628281	46	F	BA.2.9	2022-05-02	False	False	Europe / Spain / Catalunya / Caldes De Montbui	No					21L (Omicron)
hCoV-19/Spain/CT-HUGTiPM092XK5F7/2022	EPI_ISL_12628283	31	F	BA.2	2022-04-26	False	False	Europe / Spain / Catalunya / Parets Del Valles	No					21L (Omicron)
hCoV-19/Spain/CT-HUGTiPM092XK5F8/2022	EPI_ISL_12628284	72	M	BA.2	2022-04-09	True	True	Europe / Spain / Catalunya / Terrassa	Yes	12/11/2021	3	comirnaty	148	21L (Omicron)
hCoV-19/Spain/CT-HUGTiPM092XK5F9/2022	EPI_ISL_12628285	66	F	BA.2	2022-04-07	True	True	Europe / Spain / Catalunya / Sant Quirze Del Valles	Yes	14/12/2021	3	vaxzevria	114	21L (Omicron)
hCoV-19/Spain/CT-HUGTiPM092XK5G1/2022	EPI_ISL_12628286	70	M	BA.2.9	2022-04-27	False	False	Europe / Spain / Catalunya / Barcelona	No					21L (Omicron)
hCoV-19/Spain/CT-HUGTiPM092XK5G10/2022	EPI_ISL_12628287	74	F	BA.2	2022-04-04	True	True	Europe / Spain / Catalunya / Terrassa	Yes	09/12/2021	3	comirnaty	116	21L (Omicron)
hCoV-19/Spain/CT-HUGTiPM092XK5G11/2022	EPI_ISL_12628288	81	F	BA.2	2022-04-06	True	True	Europe / Spain / Catalunya / Valldoreix	Yes	03/12/2021	3	comirnaty	124	21L (Omicron)
hCoV-19/Spain/CT-HUGTiPM092XK5G2/2022	EPI_ISL_12628289	57	M	BA.2	2022-04-26	False	False	Europe / Spain / Catalunya / Sabadell	No					21L (Omicron)
hCoV-19/Spain/CT-HUGTiPM092XK5G3/2022	EPI_ISL_12628290	82	F	BA.2.9	2022-05-02	True	True	Europe / Spain / Catalunya / La Roca Del Valles	Yes	24/11/2021	3	comirnaty	159	21L (Omicron)
hCoV-19/Spain/CT-HUGTiPM092XK5G4/2022	EPI_ISL_12628291	64	M	BA.2	2022-05-02	False	False	Europe / Spain / Catalunya / Montcada I Reixac	No					21L (Omicron)
hCoV-19/Spain/CT-HUGTiPM092XK5G5/2022	EPI_ISL_12628292	59	F	BA.2.9	2022-05-02	False	False	Europe / Spain / Catalunya / Granollers	No					21L (Omicron)
hCoV-19/Spain/CT-HUGTiPM092XK5G6/2022	EPI_ISL_12628293	90	M	BA.2	2022-05-02	False	False	Europe / Spain / Catalunya / Teia	No					21L (Omicron)
hCoV-19/Spain/CT-HUGTiPM092XK5G7/2022	EPI_ISL_12628294	78	F	BA.2	2022-04-26	False	False	Europe / Spain / Catalunya / Montornes Del Valles	No					21L (Omicron)
hCoV-19/Spain/CT-HUGTiPM092XK5G8/2022	EPI_ISL_12628295	39	F	BA.2	2022-04-07	True	True	Europe / Spain / Catalunya / Barcelona	Yes	22/12/2021	3	comirnaty	106	21L (Omicron)
hCoV-19/Spain/CT-HUGTiPM092XK5H1/2022	EPI_ISL_12628297	30	M	BA.2.65	2022-04-27	False	False	Europe / Spain / Catalunya / Badalona	No					21L (Omicron)
hCoV-19/Spain/CT-HUGTiPM092XK5H10/2022	EPI_ISL_12628298	66	F	BA.2.9	2022-04-06	True	True	Europe / Spain / Catalunya / Rubi	Yes	22/10/2021	3	comirnaty	166	21L (Omicron)
hCoV-19/Spain/CT-HUGTiPM092XK5H11/2022	EPI_ISL_12628299	86	M	BA.2	2022-04-05	True	True	Europe / Spain / Catalunya / Terrassa	Yes	13/12/2021	3	comirnaty	113	21L (Omicron)
hCoV-19/Spain/CT-HUGTiPM092XK5H2/2022	EPI_ISL_12628300	80	M	BA.2.9.3	2022-04-26	False	False	Europe / Spain / Catalunya / Martorelles	No					21L (Omicron)
hCoV-19/Spain/CT-HUGTiPM092XK5H3/2022	EPI_ISL_12628301	45		BA.2	2022-05-02	False	False	Europe / Spain / Catalunya / Tiana	No					21L (Omicron)
hCoV-19/Spain/CT-HUGTiPM092XK5H5/2022	EPI_ISL_12628303	64	F	BA.4	2022-05-02	False	False	Europe / Spain / Catalunya / Barcelona	No					22A (Omicron)
hCoV-19/Spain/CT-HUGTiPM092XK5H6/2022	EPI_ISL_12628304	70	M	BA.2	2022-04-25	True	True	Europe / Spain / Catalunya / Granollers	Yes	08/12/2021	3	vaxzevria	138	21L (Omicron)
hCoV-19/Spain/CT-HUGTiPM092XK5H7/2022	EPI_ISL_12628305	67	F	BA.2	2022-04-27	False	False	Europe / Spain / Catalunya / Montornes Del Valles	No					21L (Omicron)
hCoV-19/Spain/CT-HUGTiPM092XK5H8/2022	EPI_ISL_12628306	67	F	BA.2.9	2022-04-08	True	True	Europe / Spain / Catalunya / Terrassa	Yes	14/12/2021	3	vaxzevria	115	21L (Omicron)
hCoV-19/Spain/CT-HUGTiPM092XK5H9/2022	EPI_ISL_12628307	76	F	BA.2	2022-04-04	True	True	Europe / Spain / Catalunya / Rubi	Yes	19/11/2021	3	comirnaty	136	21L (Omicron)
hCoV-19/Spain/CT-HUGTiPM093CN1A1/2022	EPI_ISL_12735568	25	F	BA.2.9.3	2022-05-03	False	False	Europe / Spain / Catalunya / Cardedeu	No					21L (Omicron)
hCoV-19/Spain/CT-HUGTiPM093CN1A10/2022	EPI_ISL_12735569	88	F	BA.2	2022-04-17	False	True	Europe / Spain / Catalunya / Matadepera	Yes	07/05/2021	2	comirnaty	345	21L (Omicron)
hCoV-19/Spain/CT-HUGTiPM093CN1A11/2022	EPI_ISL_12735573	93	M	BA.2.9	2022-04-09	True	True	Europe / Spain / Catalunya / Terrassa	Yes	01/12/2021	3	comirnaty	129	21L (Omicron)
hCoV-19/Spain/CT-HUGTiPM093CN1A3/2022	EPI_ISL_12735582	48	M	BA.2.9	2022-05-04	False	False	Europe / Spain / Catalunya / Mataro	No					21L (Omicron)
hCoV-19/Spain/CT-HUGTiPM093CN1A4/2022	EPI_ISL_12735585	88	M	BA.2	2022-05-05	False	False	Europe / Spain / Catalunya / Llica D?amunt	No					21L (Omicron)
hCoV-19/Spain/CT-HUGTiPM093CN1A5/2022	EPI_ISL_12735588	61	M	BA.2	2022-05-06	False	False	Europe / Spain / Catalunya / Parets Del Valles	No					21L (Omicron)
hCoV-19/Spain/CT-HUGTiPM093CN1A6/2022	EPI_ISL_12735591	69	F	BA.2	2022-05-06	False	False	Europe / Spain / Catalunya / El Masnou	No					21L (Omicron)
hCoV-19/Spain/CT-HUGTiPM093CN1A7/2022	EPI_ISL_12735593	87	F	BA.2	2022-04-13	False	True	Europe / Spain / Catalunya / Vilassar De Mar	Yes	09/03/2021	2	comirnaty	400	21L (Omicron)
hCoV-19/Spain/CT-HUGTiPM093CN1A8/2022	EPI_ISL_12735594	83	M	BA.2.9.3	2022-05-06	False	False	Europe / Spain / Catalunya / Sant Adria De Besos	No					21L (Omicron)
hCoV-19/Spain/CT-HUGTiPM093CN1A9/2022	EPI_ISL_12735595	74	M	BA.2	2022-04-20	False	False	Europe / Spain / Catalunya / Terrassa	No					21L (Omicron)
hCoV-19/Spain/CT-HUGTiPM093CN1B1/2022	EPI_ISL_12735596	65	F	BA.2	2022-05-04	False	False	Europe / Spain / Catalunya / Parets Del Valles	No					21L (Omicron)
hCoV-19/Spain/CT-HUGTiPM093CN1B10/2022	EPI_ISL_12735597	77	M	BA.2	2022-04-22	True	True	Europe / Spain / Catalunya / Terrassa	Yes	02/12/2021	3	comirnaty	141	21L (Omicron)
hCoV-19/Spain/CT-HUGTiPM093CN1B11/2022	EPI_ISL_12735598	76	F	BA.2	2022-04-14	False	True	Europe / Spain / Catalunya / Terrassa	Yes	25/06/2021	2	comirnaty	293	21L (Omicron)
hCoV-19/Spain/CT-HUGTiPM093CN1B12/2022	EPI_ISL_12735599	69	F	BA.2	2022-04-10	False	True	Europe / Spain / Catalunya / Sabadell	Yes	08/06/2021	2	spikevax	306	21L (Omicron)
hCoV-19/Spain/CT-HUGTiPM093CN1B2/2022	EPI_ISL_12735600	54	M	BA.2	2022-05-05	False	False	Europe / Spain / Catalunya / Sant Celoni	No					21L (Omicron)
hCoV-19/Spain/CT-HUGTiPM093CN1B3/2022	EPI_ISL_12735603	38	F	BA.2	2022-05-04	False	False	Europe / Spain / Catalunya / Mataro	No					21L (Omicron)
hCoV-19/Spain/CT-HUGTiPM093CN1B5/2022	EPI_ISL_12735608	59	F	BA.2	2022-05-07	False	False	Europe / Spain / Catalunya / Premia De Mar	No					21L (Omicron)
hCoV-19/Spain/CT-HUGTiPM093CN1B6/2022	EPI_ISL_12735611	32	F	BF.1	2022-05-06	False	False	Europe / Spain / Catalunya / Mollet Del Valles	No					22B (Omicron)
hCoV-19/Spain/CT-HUGTiPM093CN1B7/2022	EPI_ISL_12735614	92	F	BA.2	2022-04-27	True	True	Europe / Spain / Catalunya / Vilassar De Mar	Yes	24/12/2021	3	comirnaty	124	21L (Omicron)
hCoV-19/Spain/CT-HUGTiPM093CN1B8/2022	EPI_ISL_12735616	72	F	BA.2	2022-05-02	False	False	Europe / Spain / Catalunya / Mataro	No					21L (Omicron)
hCoV-19/Spain/CT-HUGTiPM093CN1B9/2022	EPI_ISL_12735619	72	M	BA.2	2022-04-25	True	True	Europe / Spain / Catalunya / Terrassa	Yes	19/11/2021	3	comirnaty	157	21L (Omicron)
hCoV-19/Spain/CT-HUGTiPM093CN1C1/2022	EPI_ISL_12735630	87	M	BA.2.3.15	2022-05-03	False	False	Europe / Spain / Catalunya / Barcelona	No					21L (Omicron)
hCoV-19/Spain/CT-HUGTiPM093CN1C10/2022	EPI_ISL_12735633	46	M	BA.2	2022-04-12	False	True	Europe / Spain / Catalunya / Terrassa	Yes	03/08/2021	1	janssen	252	21L (Omicron)
hCoV-19/Spain/CT-HUGTiPM093CN1C11/2022	EPI_ISL_12735636	65	M	BA.2.9	2022-04-14	True	True	Europe / Spain / Catalunya / E Masnou	Yes	17/01/2022	3	vaxzevria	87	21L (Omicron)
hCoV-19/Spain/CT-HUGTiPM093CN1C12/2022	EPI_ISL_12735639	88	F	BA.2	2022-04-22	False	True	Europe / Spain / Catalunya / Terrassa	Yes	06/05/2021	2	comirnaty	351	21L (Omicron)
hCoV-19/Spain/CT-HUGTiPM093CN1C3/2022	EPI_ISL_12735646	57	F	BA.2	2022-05-03	False	False	Europe / Spain / Catalunya / Montmelo	No					21L (Omicron)
hCoV-19/Spain/CT-HUGTiPM093CN1C4/2022	EPI_ISL_12735648	42	F	BA.2	2022-05-05	False	False	Europe / Spain / Catalunya / Sabadell	No					21L (Omicron)
hCoV-19/Spain/CT-HUGTiPM093CN1C5/2022	EPI_ISL_12735651	93	M	BA.2	2022-05-06	False	False	Europe / Spain / Catalunya / Mollet Del Valles	No					21L (Omicron)
hCoV-19/Spain/CT-HUGTiPM093CN1C6/2022	EPI_ISL_12735652	96	F	BA.2	2022-05-06	False	False	Europe / Spain / Catalunya / Teia	No					21L (Omicron)
hCoV-19/Spain/CT-HUGTiPM093CN1C7/2022	EPI_ISL_12735653	94	F	BA.2	2022-04-27	False	True	Europe / Spain / Catalunya / Vilassar De Mar	Yes	30/03/2021	2	comirnaty	393	21L (Omicron)
hCoV-19/Spain/CT-HUGTiPM093CN1C8/2022	EPI_ISL_12735654	27	F	BA.2	2022-05-03	False	False	Europe / Spain / Catalunya / Badalona	No					21L (Omicron)
hCoV-19/Spain/CT-HUGTiPM093CN1D1/2022	EPI_ISL_12735656	49	M	BA.2	2022-05-03	False	False	Europe / Spain / Catalunya / Santa Maria De Martorelle	No					21L (Omicron)
hCoV-19/Spain/CT-HUGTiPM093CN1D11/2022	EPI_ISL_12735657	81	F	BA.2	2022-04-25	True	True	Europe / Spain / Catalunya / Terrassa	Yes	01/12/2021	3	comirnaty	145	21L (Omicron)
hCoV-19/Spain/CT-HUGTiPM093CN1D12/2022	EPI_ISL_12735658	60	M	BA.2	2022-04-14	True	True	Europe / Spain / Catalunya / Sabadell	Yes	29/09/2021	3	vaxzevria	197	21L (Omicron)
hCoV-19/Spain/CT-HUGTiPM093CN1D2/2022	EPI_ISL_12735659	56	F	BA.5.1	2022-05-03	False	False	Europe / Spain / Catalunya / Granollers	No					22B (Omicron)
hCoV-19/Spain/CT-HUGTiPM093CN1D4/2022	EPI_ISL_12735662	90	F	BA.2	2022-05-05	False	False	Europe / Spain / Catalunya / Vilanova Del Valles	No					21L (Omicron)
hCoV-19/Spain/CT-HUGTiPM093CN1D5/2022	EPI_ISL_12735664	90	F	BA.2	2022-05-06	False	False	Europe / Spain / Catalunya / Caldes De Montbui	No					21L (Omicron)
hCoV-19/Spain/CT-HUGTiPM093CN1D6/2022	EPI_ISL_12735665	92	F	BA.2	2022-05-06	False	False	Europe / Spain / Catalunya / Teia	No					21L (Omicron)
hCoV-19/Spain/CT-HUGTiPM093CN1D8/2022	EPI_ISL_12735667	49	F	BA.2.3	2022-05-03	False	False	Europe / Spain / Catalunya / Vilanova Del Valles	No					21L (Omicron)
hCoV-19/Spain/CT-HUGTiPM093CN1D9/2022	EPI_ISL_12735669	89	F	BA.2.9	2022-04-28	False	False	Europe / Spain / Catalunya / Terrassa	No					21L (Omicron)
hCoV-19/Spain/CT-HUGTiPM093CN1E10/2022	EPI_ISL_12735671	26	F	BA.2	2022-04-21	False	False	Europe / Spain / Catalunya / Santa Coloma De Gramenet	No					21L (Omicron)
hCoV-19/Spain/CT-HUGTiPM093CN1E11/2022	EPI_ISL_12735672	79	M	BA.2	2022-04-27	True	True	Europe / Spain / Catalunya / Terrassa	Yes	15/11/2021	3	comirnaty	163	21L (Omicron)
hCoV-19/Spain/CT-HUGTiPM093CN1E12/2022	EPI_ISL_12735674	74	M	BA.2.9	2022-04-15	False	True	Europe / Spain / Catalunya / Rubi	Yes	02/07/2021	2	comirnaty	287	21L (Omicron)
hCoV-19/Spain/CT-HUGTiPM093CN1E2/2022	EPI_ISL_12735675	56	F	BA.2	2022-05-04	False	False	Europe / Spain / Catalunya / L? Ametlla Del Valles	No					21L (Omicron)
hCoV-19/Spain/CT-HUGTiPM093CN1E3/2022	EPI_ISL_12735676	13	F	BA.2	2022-05-04	False	False	Europe / Spain / Catalunya / Granollers	No					21L (Omicron)
hCoV-19/Spain/CT-HUGTiPM093CN1E5/2022	EPI_ISL_12735680	58	M	BA.2	2022-05-07	False	False	Europe / Spain / Catalunya / Vallirana	No					21L (Omicron)
hCoV-19/Spain/CT-HUGTiPM093CN1E6/2022	EPI_ISL_12735683	90	F	BA.2	2022-05-08	False	False	Europe / Spain / Catalunya / Badalona	No					21L (Omicron)
hCoV-19/Spain/CT-HUGTiPM093CN1E7/2022	EPI_ISL_12735685	80	M	BA.2	2022-04-28	False	True	Europe / Spain / Catalunya / Cerdanyola Del Valles	Yes	29/04/2021	2	comirnaty	364	21L (Omicron)
hCoV-19/Spain/CT-HUGTiPM093CN1E8/2022	EPI_ISL_12735686	61	F	BA.2	2022-05-03	False	False	Europe / Spain / Catalunya / Santa Coloma De Gramenet	No					21L (Omicron)
hCoV-19/Spain/CT-HUGTiPM093CN1E9/2022	EPI_ISL_12735687	81	M	BA.2	2022-04-19	True	True	Europe / Spain / Catalunya / Terrassa	Yes	02/11/2021	3	comirnaty	168	21L (Omicron)
hCoV-19/Spain/CT-HUGTiPM093CN1F1/2022	EPI_ISL_12735689	27	F	BA.2	2022-05-03	False	False	Europe / Spain / Catalunya / Mollet Del Valles	No					21L (Omicron)
hCoV-19/Spain/CT-HUGTiPM093CN1F10/2022	EPI_ISL_12735690	77	F	BA.2	2022-04-19	True	True	Europe / Spain / Catalunya / Sant Cugat Del Valles	Yes	29/11/2021	3	comirnaty	141	21L (Omicron)
hCoV-19/Spain/CT-HUGTiPM093CN1F11/2022	EPI_ISL_12735693	64	M	BA.2	2022-04-27	True	True	Europe / Spain / Catalunya / Rubi	Yes	18/12/2021	3	vaxzevria	130	21L (Omicron)
hCoV-19/Spain/CT-HUGTiPM093CN1F12/2022	EPI_ISL_12735696	89	F	BA.2	2022-04-20	False	True	Europe / Spain / Catalunya / Terrassa	Yes	30/07/2021	2	comirnaty	264	21L (Omicron)
hCoV-19/Spain/CT-HUGTiPM093CN1F2/2022	EPI_ISL_12735699	42	F	BA.2	2022-05-03	False	False	Europe / Spain / Catalunya / La Garriga	No					21L (Omicron)
hCoV-19/Spain/CT-HUGTiPM093CN1F3/2022	EPI_ISL_12735702	26	F	BA.2	2022-05-03	False	False	Europe / Spain / Catalunya / Terrassa	No					21L (Omicron)
hCoV-19/Spain/CT-HUGTiPM093CN1F4/2022	EPI_ISL_12735705	65	M	BA.2	2022-05-07	False	False	Europe / Spain / Catalunya / Mollet Del Valles	No					21L (Omicron)
hCoV-19/Spain/CT-HUGTiPM093CN1F5/2022	EPI_ISL_12735707	69	F	BA.2	2022-05-07	False	False	Europe / Spain / Catalunya / Llica D?amunt	No					21L (Omicron)
hCoV-19/Spain/CT-HUGTiPM093CN1F6/2022	EPI_ISL_12735711	73	M	BA.2	2022-05-07	False	False	Europe / Spain / Catalunya / Granollers	No					21L (Omicron)
hCoV-19/Spain/CT-HUGTiPM093CN1F7/2022	EPI_ISL_12735714	96	F	BA.2.3	2022-04-29	True	True	Europe / Spain / Catalunya / Vilassar De Mar	Yes	24/09/2021	3	comirnaty	217	21L (Omicron)
hCoV-19/Spain/CT-HUGTiPM093CN1F8/2022	EPI_ISL_12735715	57	F	BA.2.13	2022-05-04	False	False	Europe / Spain / Catalunya / Montornes Del Valles	No					21L (Omicron)
hCoV-19/Spain/CT-HUGTiPM093CN1F9/2022	EPI_ISL_12735716	87	M	BA.2	2022-04-14	True	True	Europe / Spain / Catalunya / Terrassa	Yes	05/11/2021	3	comirnaty	160	21L (Omicron)
hCoV-19/Spain/CT-HUGTiPM093CN1G1/2022	EPI_ISL_12735717	63	M	BA.2	2022-05-03	False	False	Europe / Spain / Catalunya / Barcelona	No					21L (Omicron)
hCoV-19/Spain/CT-HUGTiPM093CN1G10/2022	EPI_ISL_12735718	86	M	BA.2	2022-04-12	True	True	Europe / Spain / Catalunya / Terrassa	Yes	01/12/2021	3	comirnaty	132	21L (Omicron)
hCoV-19/Spain/CT-HUGTiPM093CN1G2/2022	EPI_ISL_12735720	0		BA.2.1	2022-05-04	False	False	Europe / Spain / Catalunya	No					21L (Omicron)
hCoV-19/Spain/CT-HUGTiPM093CN1G3/2022	EPI_ISL_12735723	54	F	BA.2	2022-05-03	False	False	Europe / Spain / Catalunya / Granollers	No					21L (Omicron)
hCoV-19/Spain/CT-HUGTiPM093CN1G4/2022	EPI_ISL_12735726	0		BA.2	2022-05-07	False	False	Europe / Spain / Catalunya	No					21L (Omicron)
hCoV-19/Spain/CT-HUGTiPM093CN1G5/2022	EPI_ISL_12735729	40	F	BA.2.13	2022-05-06	False	False	Europe / Spain / Catalunya / Mataro	No					21L (Omicron)
hCoV-19/Spain/CT-HUGTiPM093CN1G6/2022	EPI_ISL_12735731	55	M	BA.2	2022-05-07	False	False	Europe / Spain / Catalunya / Montornes Del Valles	No					21L (Omicron)
hCoV-19/Spain/CT-HUGTiPM093CN1G7/2022	EPI_ISL_12735734	60	F	BA.2.3	2022-04-29	True	True	Europe / Spain / Catalunya / Premia De Mar	Yes	13/12/2021	3	comirnaty	137	21L (Omicron)
hCoV-19/Spain/CT-HUGTiPM093CN1G8/2022	EPI_ISL_12735737	31	M	BA.2	2022-05-04	False	False	Europe / Spain / Catalunya / Sant Fost De Campsentelles	No					21L (Omicron)
hCoV-19/Spain/CT-HUGTiPM093CN1G9/2022	EPI_ISL_12735740	37	F	BA.2	2022-04-14	False	True	Europe / Spain / Catalunya / Rubi	Yes	27/08/2021	2	comirnaty	230	21L (Omicron)
hCoV-19/Spain/CT-HUGTiPM093CN1H1/2022	EPI_ISL_12735742	34	F	BA.2.13	2022-05-05	False	False	Europe / Spain / Catalunya / Barcelona	No					21L (Omicron)
hCoV-19/Spain/CT-HUGTiPM093CN1H10/2022	EPI_ISL_12735743	62	M	BA.2	2022-04-19	False	True	Europe / Spain / Catalunya / La Pobla De Segur	Yes	21/05/2021	1	janssen	333	21L (Omicron)
hCoV-19/Spain/CT-HUGTiPM093CN1H11/2022	EPI_ISL_12735746	90	F	BA.2	2022-05-03	True	True	Europe / Spain / Catalunya / Terrassa	Yes	09/11/2021	3	comirnaty	175	21L (Omicron)
hCoV-19/Spain/CT-HUGTiPM093CN1H2/2022	EPI_ISL_12735749	42	F	BA.2	2022-05-03	False	False	Europe / Spain / Catalunya / Granollers	No					21L (Omicron)
hCoV-19/Spain/CT-HUGTiPM093CN1H3/2022	EPI_ISL_12735751	29	M	BA.2	2022-05-03	False	False	Europe / Spain / Catalunya / Granollers	No					21L (Omicron)
hCoV-19/Spain/CT-HUGTiPM093CN1H4/2022	EPI_ISL_12735754	64	M	BA.2.56	2022-05-06	False	False	Europe / Spain / Catalunya / Barcelona	No					21L (Omicron)
hCoV-19/Spain/CT-HUGTiPM093CN1H5/2022	EPI_ISL_12735757	35	F	BA.2	2022-05-06	False	False	Europe / Spain / Catalunya / Santa Coloma De Gramenet	No					21L (Omicron)
hCoV-19/Spain/CT-HUGTiPM093CN1H6/2022	EPI_ISL_12735760	24	F	BF.1	2022-05-08	False	False	Europe / Spain / Catalunya / L? Ametlla Del Valles	No					22B (Omicron)
hCoV-19/Spain/CT-HUGTiPM093CN1H7/2022	EPI_ISL_12735763	33	F	BA.2.3	2022-04-29	False	True	Europe / Spain / Catalunya / Mataro	Yes	12/09/2021	2	spikevax	229	21L (Omicron)
hCoV-19/Spain/CT-HUGTiPM093CN1H8/2022	EPI_ISL_12735766	64	F	BA.2.9	2022-05-04	False	False	Europe / Spain / Catalunya / Montornes Del Valles	No					21L (Omicron)
hCoV-19/Spain/CT-HUGTiPM093CN1H9/2022	EPI_ISL_12735769	94	F	BA.2	2022-04-17	True	True	Europe / Spain / Catalunya / Terrassa	Yes	16/11/2021	3	comirnaty	152	21L (Omicron)
hCoV-19/Spain/CT-HUGTiPM093KT1A1/2022	EPI_ISL_12735772	81	F	BA.2.9	2022-05-12	False	False	Europe / Spain / Catalunya / Badalona	No					21L (Omicron)
hCoV-19/Spain/CT-HUGTiPM093KT1B1/2022	EPI_ISL_12735773	38	F	BA.2.9	2022-05-12	False	False	Europe / Spain / Catalunya / Badalona	No					21L (Omicron)
hCoV-19/Spain/CT-HUGTiPM093KT1C1/2022	EPI_ISL_12735774	84	M	BA.2.9	2022-05-12	False	False	Europe / Spain / Catalunya / Barcelona	No					21L (Omicron)
hCoV-19/Spain/CT-HUGTiPM094SS7A1/2022	EPI_ISL_12862992	25	F	BA.2.9.3	2022-05-03	False	False	Europe / Spain / Catalunya / Cardedeu	No					21L (Omicron)
hCoV-19/Spain/CT-HUGTiPM094SS7A10/2022	EPI_ISL_12862993	88	F	BA.2	2022-04-17	False	True	Europe / Spain / Catalunya / Matadepera	Yes	07/05/2021	2	comirnaty	345	21L (Omicron)
hCoV-19/Spain/CT-HUGTiPM094SS7A11/2022	EPI_ISL_12862994	93	M	BA.2.9	2022-04-09	True	True	Europe / Spain / Catalunya / Terrassa	Yes	01/12/2021	3	comirnaty	129	21L (Omicron)
hCoV-19/Spain/CT-HUGTiPM094SS7A3/2022	EPI_ISL_12862997	48	M	BA.2.9	2022-05-04	False	False	Europe / Spain / Catalunya / Mataro	No					21L (Omicron)
hCoV-19/Spain/CT-HUGTiPM094SS7A4/2022	EPI_ISL_12862998	88	M	BA.2	2022-05-05	False	False	Europe / Spain / Catalunya / Llica D?amunt	No					21L (Omicron)
hCoV-19/Spain/CT-HUGTiPM094SS7A5/2022	EPI_ISL_12862999	61	M	BA.2	2022-05-06	False	False	Europe / Spain / Catalunya / Parets Del Valles	No					21L (Omicron)
hCoV-19/Spain/CT-HUGTiPM094SS7A7/2022	EPI_ISL_12863000	87	F	BA.2	2022-04-13	False	True	Europe / Spain / Catalunya / Vilassar De Mar	Yes	09/03/2021	2	comirnaty	400	21L (Omicron)
hCoV-19/Spain/CT-HUGTiPM094SS7A8/2022	EPI_ISL_12863001	83	M	BA.2.9.3	2022-05-06	False	False	Europe / Spain / Catalunya / Sant Adria De Besos	No					21L (Omicron)
hCoV-19/Spain/CT-HUGTiPM094SS7A9/2022	EPI_ISL_12863002	74	M	BA.2	2022-04-20	False	False	Europe / Spain / Catalunya / Terrassa	No					21L (Omicron)
hCoV-19/Spain/CT-HUGTiPM094SS7B1/2022	EPI_ISL_12863003	65	F	BA.2	2022-05-04	False	False	Europe / Spain / Catalunya / Parets Del Valles	No					21L (Omicron)
hCoV-19/Spain/CT-HUGTiPM094SS7B10/2022	EPI_ISL_12863004	77	M	BA.2	2022-04-22	True	True	Europe / Spain / Catalunya / Terrassa	Yes	02/12/2021	3	comirnaty	141	21L (Omicron)
hCoV-19/Spain/CT-HUGTiPM094SS7B11/2022	EPI_ISL_12863005	76	F	BA.2	2022-04-14	False	True	Europe / Spain / Catalunya / Terrassa	Yes	25/06/2021	2	comirnaty	293	21L (Omicron)
hCoV-19/Spain/CT-HUGTiPM094SS7B12/2022	EPI_ISL_12863006	69	F	BA.2	2022-04-10	False	True	Europe / Spain / Catalunya / Sabadell	Yes	08/06/2021	2	spikevax	306	21L (Omicron)
hCoV-19/Spain/CT-HUGTiPM094SS7B2/2022	EPI_ISL_12863007	54	M	BA.2	2022-05-05	False	False	Europe / Spain / Catalunya / Sant Celoni	No					21L (Omicron)
hCoV-19/Spain/CT-HUGTiPM094SS7B3/2022	EPI_ISL_12863008	38	F	BA.2	2022-05-04	False	False	Europe / Spain / Catalunya / Mataro	No					21L (Omicron)
hCoV-19/Spain/CT-HUGTiPM094SS7B5/2022	EPI_ISL_12863010	59	F	BA.2	2022-05-07	False	False	Europe / Spain / Catalunya / Premia De Mar	No					21L (Omicron)
hCoV-19/Spain/CT-HUGTiPM094SS7B6/2022	EPI_ISL_12863011	32	F	BF.1	2022-05-06	False	False	Europe / Spain / Catalunya / Mollet Del Valles	No					22B (Omicron)
hCoV-19/Spain/CT-HUGTiPM094SS7B7/2022	EPI_ISL_12863012	92	F	BA.2	2022-04-27	True	True	Europe / Spain / Catalunya / Vilassar De Mar	Yes	24/12/2021	3	comirnaty	124	21L (Omicron)
hCoV-19/Spain/CT-HUGTiPM094SS7B8/2022	EPI_ISL_12863013	72	F	BA.2	2022-05-02	False	False	Europe / Spain / Catalunya / Mataro	No					21L (Omicron)
hCoV-19/Spain/CT-HUGTiPM094SS7B9/2022	EPI_ISL_12863014	72	M	BA.2	2022-04-25	True	True	Europe / Spain / Catalunya / Terrassa	Yes	19/11/2021	3	comirnaty	157	21L (Omicron)
hCoV-19/Spain/CT-HUGTiPM094SS7C1/2022	EPI_ISL_12863015	87	M	BA.2.3.15	2022-05-03	False	False	Europe / Spain / Catalunya / Barcelona	No					21L (Omicron)
hCoV-19/Spain/CT-HUGTiPM094SS7C10/2022	EPI_ISL_12863016	46	M	BA.2	2022-04-12	False	True	Europe / Spain / Catalunya / Terrassa	Yes	03/08/2021	1	janssen	252	21L (Omicron)
hCoV-19/Spain/CT-HUGTiPM094SS7C11/2022	EPI_ISL_12863017	65	M	BA.2.9	2022-04-14	True	True	Europe / Spain / Catalunya / E Masnou	Yes	17/01/2022	3	vaxzevria	87	21L (Omicron)
hCoV-19/Spain/CT-HUGTiPM094SS7C12/2022	EPI_ISL_12863018	88	F	BA.2	2022-04-22	False	True	Europe / Spain / Catalunya / Terrassa	Yes	06/05/2021	2	comirnaty	351	21L (Omicron)
hCoV-19/Spain/CT-HUGTiPM094SS7C3/2022	EPI_ISL_12863020	57	F	BA.2	2022-05-03	False	False	Europe / Spain / Catalunya / Montmelo	No					21L (Omicron)
hCoV-19/Spain/CT-HUGTiPM094SS7C4/2022	EPI_ISL_12863021	42	F	BA.2	2022-05-05	False	False	Europe / Spain / Catalunya / Sabadell	No					21L (Omicron)
hCoV-19/Spain/CT-HUGTiPM094SS7C5/2022	EPI_ISL_12863022	93	M	BA.2	2022-05-06	False	False	Europe / Spain / Catalunya / Mollet Del Valles	No					21L (Omicron)
hCoV-19/Spain/CT-HUGTiPM094SS7C6/2022	EPI_ISL_12863023	96	F	BA.2	2022-05-06	False	False	Europe / Spain / Catalunya / Teia	No					21L (Omicron)
hCoV-19/Spain/CT-HUGTiPM094SS7C7/2022	EPI_ISL_12863024	94	F	BA.2	2022-04-27	False	True	Europe / Spain / Catalunya / Vilassar De Mar	Yes	30/03/2021	2	comirnaty	393	21L (Omicron)
hCoV-19/Spain/CT-HUGTiPM094SS7C8/2022	EPI_ISL_12863025	27	F	BA.2	2022-05-03	False	False	Europe / Spain / Catalunya / Badalona	No					21L (Omicron)
hCoV-19/Spain/CT-HUGTiPM094SS7D1/2022	EPI_ISL_12863027	49	M	BA.2	2022-05-03	False	False	Europe / Spain / Catalunya / Santa Maria De Martorelle	No					21L (Omicron)
hCoV-19/Spain/CT-HUGTiPM094SS7D11/2022	EPI_ISL_12863028	81	F	BA.2	2022-04-25	True	True	Europe / Spain / Catalunya / Terrassa	Yes	01/12/2021	3	comirnaty	145	21L (Omicron)
hCoV-19/Spain/CT-HUGTiPM094SS7D12/2022	EPI_ISL_12863029	60	M	BA.2	2022-04-14	True	True	Europe / Spain / Catalunya / Sabadell	Yes	29/09/2021	3	vaxzevria	197	21L (Omicron)
hCoV-19/Spain/CT-HUGTiPM094SS7D2/2022	EPI_ISL_12863030	56	F	BA.5.1	2022-05-03	False	False	Europe / Spain / Catalunya / Granollers	No					22B (Omicron)
hCoV-19/Spain/CT-HUGTiPM094SS7D4/2022	EPI_ISL_12863032	90	F	BA.2	2022-05-05	False	False	Europe / Spain / Catalunya / Vilanova Del Valles	No					21L (Omicron)
hCoV-19/Spain/CT-HUGTiPM094SS7D5/2022	EPI_ISL_12863033	90	F	BA.2	2022-05-06	False	False	Europe / Spain / Catalunya / Caldes De Montbui	No					21L (Omicron)
hCoV-19/Spain/CT-HUGTiPM094SS7D6/2022	EPI_ISL_12863034	92	F	BA.2	2022-05-06	False	False	Europe / Spain / Catalunya / Teia	No					21L (Omicron)
hCoV-19/Spain/CT-HUGTiPM094SS7D8/2022	EPI_ISL_12863036	49	F	BA.2.3	2022-05-03	False	False	Europe / Spain / Catalunya / Vilanova Del Valles	No					21L (Omicron)
hCoV-19/Spain/CT-HUGTiPM094SS7D9/2022	EPI_ISL_12863037	89	F	BA.2.9	2022-04-28	False	False	Europe / Spain / Catalunya / Terrassa	No					21L (Omicron)
hCoV-19/Spain/CT-HUGTiPM094SS7E10/2022	EPI_ISL_12863039	26	F	BA.2	2022-04-21	False	False	Europe / Spain / Catalunya / Santa Coloma De Gramenet	No					21L (Omicron)
hCoV-19/Spain/CT-HUGTiPM094SS7E11/2022	EPI_ISL_12863040	79	M	BA.2	2022-04-27	True	True	Europe / Spain / Catalunya / Terrassa	Yes	15/11/2021	3	comirnaty	163	21L (Omicron)
hCoV-19/Spain/CT-HUGTiPM094SS7E12/2022	EPI_ISL_12863041	74	M	BA.2.9	2022-04-15	False	True	Europe / Spain / Catalunya / Rubi	Yes	02/07/2021	2	comirnaty	287	21L (Omicron)
hCoV-19/Spain/CT-HUGTiPM094SS7E2/2022	EPI_ISL_12863042	56	F	BA.2	2022-05-04	False	False	Europe / Spain / Catalunya / L? Ametlla Del Valles	No					21L (Omicron)
hCoV-19/Spain/CT-HUGTiPM094SS7E3/2022	EPI_ISL_12863043	13	F	BA.2	2022-05-04	False	False	Europe / Spain / Catalunya / Granollers	No					21L (Omicron)
hCoV-19/Spain/CT-HUGTiPM094SS7E5/2022	EPI_ISL_12863045	58	M	BA.2	2022-05-07	False	False	Europe / Spain / Catalunya / Vallirana	No					21L (Omicron)
hCoV-19/Spain/CT-HUGTiPM094SS7E6/2022	EPI_ISL_12863046	90	F	BA.2	2022-05-08	False	False	Europe / Spain / Catalunya / Badalona	No					21L (Omicron)
hCoV-19/Spain/CT-HUGTiPM094SS7E7/2022	EPI_ISL_12863047	80	M	BA.2	2022-04-28	False	True	Europe / Spain / Catalunya / Cerdanyola Del Valles	Yes	29/04/2021	2	comirnaty	364	21L (Omicron)
hCoV-19/Spain/CT-HUGTiPM094SS7E8/2022	EPI_ISL_12863048	61	F	BA.2	2022-05-03	False	False	Europe / Spain / Catalunya / Santa Coloma De Gramenet	No					21L (Omicron)
hCoV-19/Spain/CT-HUGTiPM094SS7E9/2022	EPI_ISL_12863049	81	M	BA.2	2022-04-19	True	True	Europe / Spain / Catalunya / Terrassa	Yes	02/11/2021	3	comirnaty	168	21L (Omicron)
hCoV-19/Spain/CT-HUGTiPM094SS7F1/2022	EPI_ISL_12863050	27	F	BA.2	2022-05-03	False	False	Europe / Spain / Catalunya / Mollet Del Valles	No					21L (Omicron)
hCoV-19/Spain/CT-HUGTiPM094SS7F10/2022	EPI_ISL_12863051	77	F	BA.2	2022-04-19	True	True	Europe / Spain / Catalunya / Sant Cugat Del Valles	Yes	29/11/2021	3	comirnaty	141	21L (Omicron)
hCoV-19/Spain/CT-HUGTiPM094SS7F12/2022	EPI_ISL_12863052	89	F	BA.2	2022-04-20	False	True	Europe / Spain / Catalunya / Terrassa	Yes	30/07/2021	2	comirnaty	264	21L (Omicron)
hCoV-19/Spain/CT-HUGTiPM094SS7F2/2022	EPI_ISL_12863053	42	F	BA.2	2022-05-03	False	False	Europe / Spain / Catalunya / La Garriga	No					21L (Omicron)
hCoV-19/Spain/CT-HUGTiPM094SS7F3/2022	EPI_ISL_12863054	26	F	BA.2	2022-05-03	False	False	Europe / Spain / Catalunya / Terrassa	No					21L (Omicron)
hCoV-19/Spain/CT-HUGTiPM094SS7F4/2022	EPI_ISL_12863055	65	M	BA.2	2022-05-07	False	False	Europe / Spain / Catalunya / Mollet Del Valles	No					21L (Omicron)
hCoV-19/Spain/CT-HUGTiPM094SS7F5/2022	EPI_ISL_12863056	69	F	BA.2	2022-05-07	False	False	Europe / Spain / Catalunya / Llica D?amunt	No					21L (Omicron)
hCoV-19/Spain/CT-HUGTiPM094SS7F6/2022	EPI_ISL_12863057	73	M	BA.2	2022-05-07	False	False	Europe / Spain / Catalunya / Granollers	No					21L (Omicron)
hCoV-19/Spain/CT-HUGTiPM094SS7F7/2022	EPI_ISL_12863058	96	F	BA.2.3	2022-04-29	True	True	Europe / Spain / Catalunya / Vilassar De Mar	Yes	24/09/2021	3	comirnaty	217	21L (Omicron)
hCoV-19/Spain/CT-HUGTiPM094SS7F8/2022	EPI_ISL_12863059	57	F	BA.2.13	2022-05-04	False	False	Europe / Spain / Catalunya / Montornes Del Valles	No					21L (Omicron)
hCoV-19/Spain/CT-HUGTiPM094SS7F9/2022	EPI_ISL_12863060	87	M	BA.2	2022-04-14	True	True	Europe / Spain / Catalunya / Terrassa	Yes	05/11/2021	3	comirnaty	160	21L (Omicron)
hCoV-19/Spain/CT-HUGTiPM094SS7G1/2022	EPI_ISL_12863061	63	M	BA.2	2022-05-03	False	False	Europe / Spain / Catalunya / Barcelona	No					21L (Omicron)
hCoV-19/Spain/CT-HUGTiPM094SS7G10/2022	EPI_ISL_12863062	86	M	BA.2	2022-04-12	True	True	Europe / Spain / Catalunya / Terrassa	Yes	01/12/2021	3	comirnaty	132	21L (Omicron)
hCoV-19/Spain/CT-HUGTiPM094SS7G2/2022	EPI_ISL_12863063	0		BA.2.1	2022-05-04	False	False	Europe / Spain / Catalunya	No					21L (Omicron)
hCoV-19/Spain/CT-HUGTiPM094SS7G3/2022	EPI_ISL_12863064	54	F	BA.2	2022-05-03	False	False	Europe / Spain / Catalunya / Granollers	No					21L (Omicron)
hCoV-19/Spain/CT-HUGTiPM094SS7G4/2022	EPI_ISL_12863065	0		BA.2	2022-05-07	False	False	Europe / Spain / Catalunya	No					21L (Omicron)
hCoV-19/Spain/CT-HUGTiPM094SS7G5/2022	EPI_ISL_12863066	40	F	BA.2.13	2022-05-06	False	False	Europe / Spain / Catalunya / Mataro	No					21L (Omicron)
hCoV-19/Spain/CT-HUGTiPM094SS7G6/2022	EPI_ISL_12863067	55	M	BA.2	2022-05-07	False	False	Europe / Spain / Catalunya / Montornes Del Valles	No					21L (Omicron)
hCoV-19/Spain/CT-HUGTiPM094SS7G7/2022	EPI_ISL_12863068	60	F	BA.2.3	2022-04-29	True	True	Europe / Spain / Catalunya / Premia De Mar	Yes	13/12/2021	3	comirnaty	137	21L (Omicron)
hCoV-19/Spain/CT-HUGTiPM094SS7G8/2022	EPI_ISL_12863069	31	M	BA.2	2022-05-04	False	False	Europe / Spain / Catalunya / Sant Fost De Campsentelles	No					21L (Omicron)
hCoV-19/Spain/CT-HUGTiPM094SS7G9/2022	EPI_ISL_12863070	37	F	BA.2	2022-04-14	False	True	Europe / Spain / Catalunya / Rubi	Yes	27/08/2021	2	comirnaty	230	21L (Omicron)
hCoV-19/Spain/CT-HUGTiPM094SS7H1/2022	EPI_ISL_12863071	34	F	BA.2.13	2022-05-05	False	False	Europe / Spain / Catalunya / Barcelona	No					21L (Omicron)
hCoV-19/Spain/CT-HUGTiPM094SS7H10/2022	EPI_ISL_12863072	62	M	BA.2	2022-04-19	False	True	Europe / Spain / Catalunya / La Pobla De Segur	Yes	21/05/2021	1	janssen	333	21L (Omicron)
hCoV-19/Spain/CT-HUGTiPM094SS7H11/2022	EPI_ISL_12863073	90	F	BA.2	2022-05-03	True	True	Europe / Spain / Catalunya / Terrassa	Yes	09/11/2021	3	comirnaty	175	21L (Omicron)
hCoV-19/Spain/CT-HUGTiPM094SS7H2/2022	EPI_ISL_12863074	42	F	BA.2	2022-05-03	False	False	Europe / Spain / Catalunya / Granollers	No					21L (Omicron)
hCoV-19/Spain/CT-HUGTiPM094SS7H3/2022	EPI_ISL_12863075	29	M	BA.2	2022-05-03	False	False	Europe / Spain / Catalunya / Granollers	No					21L (Omicron)
hCoV-19/Spain/CT-HUGTiPM094SS7H4/2022	EPI_ISL_12863076	64	M	BA.2.56	2022-05-06	False	False	Europe / Spain / Catalunya / Barcelona	No					21L (Omicron)
hCoV-19/Spain/CT-HUGTiPM094SS7H6/2022	EPI_ISL_12863077	24	F	BF.1	2022-05-08	False	False	Europe / Spain / Catalunya / L? Ametlla Del Valles	No					22B (Omicron)
hCoV-19/Spain/CT-HUGTiPM094SS7H7/2022	EPI_ISL_12863078	33	F	BA.2.3	2022-04-29	False	True	Europe / Spain / Catalunya / Mataro	Yes	12/09/2021	2	spikevax	229	21L (Omicron)
hCoV-19/Spain/CT-HUGTiPM094SS7H8/2022	EPI_ISL_12863079	64	F	BA.2.9	2022-05-04	False	False	Europe / Spain / Catalunya / Montornes Del Valles	No					21L (Omicron)
hCoV-19/Spain/CT-HUGTiPM094SS7H9/2022	EPI_ISL_12863080	94	F	BA.2	2022-04-17	True	True	Europe / Spain / Catalunya / Terrassa	Yes	16/11/2021	3	comirnaty	152	21L (Omicron)
hCoV-19/Spain/CT-HUGTiPM096MU5A1/2022	EPI_ISL_12915418	79	M	BA.2	2022-05-11	False	False	Europe / Spain / Catalunya / Granollers	No					21L (Omicron)
hCoV-19/Spain/CT-HUGTiPM096MU5A10/2022	EPI_ISL_12915419	50	M	BA.2	2022-05-10	False	False	Europe / Spain / Catalunya / Mataro	No					21L (Omicron)
hCoV-19/Spain/CT-HUGTiPM096MU5A11/2022	EPI_ISL_12915420	91	F	BA.2.9	2022-05-10	False	False	Europe / Spain / Catalunya / Montornes Del Valles	No					21L (Omicron)
hCoV-19/Spain/CT-HUGTiPM096MU5A12/2022	EPI_ISL_12915421	60	F	BA.2.9	2022-04-04	True	True	Europe / Spain / Catalunya / Viladecavalls	Yes	15/12/2021	3	comirnaty	110	21L (Omicron)
hCoV-19/Spain/CT-HUGTiPM096MU5A3/2022	EPI_ISL_12915423	21	F	BA.2	2022-05-14	False	False	Europe / Spain / Catalunya / Granollers	No					21L (Omicron)
hCoV-19/Spain/CT-HUGTiPM096MU5A4/2022	EPI_ISL_12915424	89	M	BA.2	2022-05-13	False	False	Europe / Spain / Catalunya / Santa Eulalia De Roncana	No					21L (Omicron)
hCoV-19/Spain/CT-HUGTiPM096MU5A5/2022	EPI_ISL_12915425	82	M	BA.2	2022-05-15	False	False	Europe / Spain / Catalunya / Canovelles	No					21L (Omicron)
hCoV-19/Spain/CT-HUGTiPM096MU5A7/2022	EPI_ISL_12915427	43	F	BA.2.9	2022-04-30	False	True	Europe / Spain / Catalunya / La Garriga	Yes	15/12/2021	2	spikevax	136	21L (Omicron)
hCoV-19/Spain/CT-HUGTiPM096MU5A8/2022	EPI_ISL_12915428	60	M	BA.2.9	2022-04-22	True	True	Europe / Spain / Catalunya / Terrassa	Yes	02/12/2021	3	comirnaty	141	21L (Omicron)
hCoV-19/Spain/CT-HUGTiPM096MU5A9/2022	EPI_ISL_12915429	8	M	BA.2.9.3	2022-05-13	False	False	Europe / Spain / Catalunya / Montmelo	No					21L (Omicron)
hCoV-19/Spain/CT-HUGTiPM096MU5B1/2022	EPI_ISL_12915430	70	F	BA.2.9	2022-05-11	False	False	Europe / Spain / Catalunya / Martorelles	No					21L (Omicron)
hCoV-19/Spain/CT-HUGTiPM096MU5B10/2022	EPI_ISL_12915431	82	F	BA.2	2022-05-10	False	False	Europe / Spain / Catalunya / Santa Coloma De Gramenet	No					21L (Omicron)
hCoV-19/Spain/CT-HUGTiPM096MU5B11/2022	EPI_ISL_12915432	72	F	BA.2	2022-05-10	False	False	Europe / Spain / Catalunya / Badalona	No					21L (Omicron)
hCoV-19/Spain/CT-HUGTiPM096MU5B12/2022	EPI_ISL_12915433	66	F	BA.2	2022-04-04	True	True	Europe / Spain / Catalunya / Terrassa	Yes	03/12/2021	3	vaxzevria	122	21L (Omicron)
hCoV-19/Spain/CT-HUGTiPM096MU5B2/2022	EPI_ISL_12915434	35	M	BA.2.9	2022-05-12	False	False	Europe / Spain / Catalunya / Berga	No					21L (Omicron)
hCoV-19/Spain/CT-HUGTiPM096MU5B3/2022	EPI_ISL_12915435	44	F	BA.2	2022-05-14	False	False	Europe / Spain / Catalunya / Granollers	No					21L (Omicron)
hCoV-19/Spain/CT-HUGTiPM096MU5B4/2022	EPI_ISL_12915436	77	F	BA.2	2022-05-13	False	False	Europe / Spain / Catalunya / Mollet Del Valles	No					21L (Omicron)
hCoV-19/Spain/CT-HUGTiPM096MU5B6/2022	EPI_ISL_12915438	76	F	BA.2	2022-05-15	False	False	Europe / Spain / Catalunya / Llica De Vall	No					21L (Omicron)
hCoV-19/Spain/CT-HUGTiPM096MU5B7/2022	EPI_ISL_12915439	37	F	BA.2.3	2022-05-03	True	True	Europe / Spain / Catalunya / Cardedeu	Yes	22/01/2022	3	comirnaty	101	21L (Omicron)
hCoV-19/Spain/CT-HUGTiPM096MU5B9/2022	EPI_ISL_12915441	53	M	BA.2.56	2022-05-09	False	False	Europe / Spain / Catalunya / Mataro	No					21L (Omicron)
hCoV-19/Spain/CT-HUGTiPM096MU5C1/2022	EPI_ISL_12915442	33	M	BA.2	2022-05-11	False	False	Europe / Spain / Catalunya / Canovelles	No					21L (Omicron)
hCoV-19/Spain/CT-HUGTiPM096MU5C10/2022	EPI_ISL_12915443	56	M	BA.2.56	2022-05-10	False	False	Europe / Spain / Catalunya / Badalona	No					21L (Omicron)
hCoV-19/Spain/CT-HUGTiPM096MU5C11/2022	EPI_ISL_12915444	79	M	BA.2	2022-05-11	False	False	Europe / Spain / Catalunya / Montornes Del Valles	No					21L (Omicron)
hCoV-19/Spain/CT-HUGTiPM096MU5C12/2022	EPI_ISL_12915445	78	F	BA.2	2022-04-05	True	True	Europe / Spain / Catalunya / Sant Celoni	Yes	02/12/2021	3	comirnaty	124	21L (Omicron)
hCoV-19/Spain/CT-HUGTiPM096MU5C2/2022	EPI_ISL_12915446	43	F	BA.2	2022-05-12	False	False	Europe / Spain / Catalunya / Mollet Del Valles	No					21L (Omicron)
hCoV-19/Spain/CT-HUGTiPM096MU5C3/2022	EPI_ISL_12915447	78	M	BA.2.54	2022-05-14	False	False	Europe / Spain / Catalunya / Bigues I Riells	No					21L (Omicron)
hCoV-19/Spain/CT-HUGTiPM096MU5C4/2022	EPI_ISL_12915448	90	F	BA.2	2022-05-13	False	False	Europe / Spain / Catalunya / Corro D?avall	No					21L (Omicron)
hCoV-19/Spain/CT-HUGTiPM096MU5C5/2022	EPI_ISL_12915449	88	F	BA.2	2022-05-15	False	False	Europe / Spain / Catalunya / Badalona	No					21L (Omicron)
hCoV-19/Spain/CT-HUGTiPM096MU5C7/2022	EPI_ISL_12915451	12	F	BA.2	2022-05-04	False	False	Europe / Spain / Catalunya / Granollers	No					21L (Omicron)
hCoV-19/Spain/CT-HUGTiPM096MU5C8/2022	EPI_ISL_12915452	71	F	BA.2.56	2022-04-22	True	True	Europe / Spain / Catalunya / Rubi	Yes	08/11/2021	3	comirnaty	165	21L (Omicron)
hCoV-19/Spain/CT-HUGTiPM096MU5C9/2022	EPI_ISL_12915453	86	F	BA.2.9	2022-05-09	False	False	Europe / Spain / Catalunya / Santa Coloma De Gramenet	No					21L (Omicron)
hCoV-19/Spain/CT-HUGTiPM096MU5D1/2022	EPI_ISL_12915454	54	F	BA.2	2022-05-11	False	False	Europe / Spain / Catalunya / Terrassa	No					21L (Omicron)
hCoV-19/Spain/CT-HUGTiPM096MU5D10/2022	EPI_ISL_12915455	73	F	BA.2.18	2022-05-10	False	False	Europe / Spain / Catalunya / Badalona	No					21L (Omicron)
hCoV-19/Spain/CT-HUGTiPM096MU5D11/2022	EPI_ISL_12915456	78	F	BA.2.9.2	2022-05-11	False	False	Europe / Spain / Catalunya / Montornes Del Valles	No					21L (Omicron)
hCoV-19/Spain/CT-HUGTiPM096MU5D2/2022	EPI_ISL_12915457	26	F	BA.2.9.3	2022-05-12	False	False	Europe / Spain / Catalunya / Palau-Solita I Plegamans	No					21L (Omicron)
hCoV-19/Spain/CT-HUGTiPM096MU5D3/2022	EPI_ISL_12915458	54	M	BA.2	2022-05-14	False	False	Europe / Spain / Catalunya / Llica D?amunt	No					21L (Omicron)
hCoV-19/Spain/CT-HUGTiPM096MU5D4/2022	EPI_ISL_12915459	47	F	BA.2.12.1	2022-05-13	False	False	Europe / Spain / Catalunya / Badalona	No					22C (Omicron)
hCoV-19/Spain/CT-HUGTiPM096MU5D5/2022	EPI_ISL_12915460	51	F	BA.4.1	2022-05-14	False	False	Europe / Spain / Catalunya / La Garriga	No					22A (Omicron)
hCoV-19/Spain/CT-HUGTiPM096MU5D7/2022	EPI_ISL_12915462	92	F	BA.2.9	2022-04-11	False	False	Europe / Spain / Catalunya / Sant Cugat Del Valles	No					21L (Omicron)
hCoV-19/Spain/CT-HUGTiPM096MU5D8/2022	EPI_ISL_12915463	78	F	BA.2	2022-04-21	True	True	Europe / Spain / Catalunya / Terrassa	Yes	04/11/2021	3	comirnaty	168	21L (Omicron)
hCoV-19/Spain/CT-HUGTiPM096MU5D9/2022	EPI_ISL_12915464	82	M	BA.2	2022-05-09	False	False	Europe / Spain / Catalunya / Santa Coloma De Gramenet	No					21L (Omicron)
hCoV-19/Spain/CT-HUGTiPM096MU5E1/2022	EPI_ISL_12915465	26	F	BA.2.65	2022-05-11	False	False	Europe / Spain / Catalunya / La Torreta	No					21L (Omicron)
hCoV-19/Spain/CT-HUGTiPM096MU5E10/2022	EPI_ISL_12915466	37	M	BA.2.9	2022-05-10	False	False	Europe / Spain / Catalunya / Sant Pol De Mar	No					21L (Omicron)
hCoV-19/Spain/CT-HUGTiPM096MU5E11/2022	EPI_ISL_12915467	65	F	BA.2.9	2022-05-11	False	False	Europe / Spain / Catalunya / Montornes Del Valles	No					21L (Omicron)
hCoV-19/Spain/CT-HUGTiPM096MU5E12/2022	EPI_ISL_12915468	77	M	BA.2.9	2022-04-06	True	True	Europe / Spain / Catalunya / Terrassa	Yes	13/12/2021	3	pfizer	114	21L (Omicron)
hCoV-19/Spain/CT-HUGTiPM096MU5E2/2022	EPI_ISL_12915469	34	M	BA.2	2022-05-12	False	False	Europe / Spain / Catalunya / Corro D?avall	No					21L (Omicron)
hCoV-19/Spain/CT-HUGTiPM096MU5E5/2022	EPI_ISL_12915472	28	M	BA.2.9	2022-05-15	False	False	Europe / Spain / Catalunya / Granollers	No					21L (Omicron)
hCoV-19/Spain/CT-HUGTiPM096MU5E6/2022	EPI_ISL_12915473	44	F	BA.2.9	2022-05-15	False	False	Europe / Spain / Catalunya / Mollet Del Valles	No					21L (Omicron)
hCoV-19/Spain/CT-HUGTiPM096MU5E7/2022	EPI_ISL_12915474	33	F	BA.2	2022-04-23	True	True	Europe / Spain / Catalunya / Barbera Del Valles	Yes	16/12/2021	3	comirnaty	128	21L (Omicron)
hCoV-19/Spain/CT-HUGTiPM096MU5E8/2022	EPI_ISL_12915475	87	M	BA.2	2022-05-06	True	True	Europe / Spain / Catalunya / El Masnou	Yes	27/10/2021	3	comirnaty	191	21L (Omicron)
hCoV-19/Spain/CT-HUGTiPM096MU5E9/2022	EPI_ISL_12915476	48	M	BF.1	2022-05-09	False	False	Europe / Spain / Catalunya / Santa Coloma De Gramenet	No					22B (Omicron)
hCoV-19/Spain/CT-HUGTiPM096MU5F1/2022	EPI_ISL_12915477	66	F	BA.2.9	2022-05-13	False	False	Europe / Spain / Catalunya / Badalona	No					21L (Omicron)
hCoV-19/Spain/CT-HUGTiPM096MU5F10/2022	EPI_ISL_12915478	13	M	BA.2.56	2022-05-10	False	False	Europe / Spain / Catalunya / Mataro	No					21L (Omicron)
hCoV-19/Spain/CT-HUGTiPM096MU5F11/2022	EPI_ISL_12915479	89	F	BA.2	2022-04-22	True	True	Europe / Spain / Catalunya / Granollers	Yes	30/11/2021	3	comirnaty	143	21L (Omicron)
hCoV-19/Spain/CT-HUGTiPM096MU5F12/2022	EPI_ISL_12915480	48	M	BA.2	2022-04-06	True	True	Europe / Spain / Catalunya / Rubi	Yes	15/11/2021	3	spikevax	142	21L (Omicron)
hCoV-19/Spain/CT-HUGTiPM096MU5F2/2022	EPI_ISL_12915481	53	M	BA.2.3	2022-05-11	False	False	Europe / Spain / Catalunya / Santa Perpetua De Mogoda	No					21L (Omicron)
hCoV-19/Spain/CT-HUGTiPM096MU5F3/2022	EPI_ISL_12915482	73	F	BA.2	2022-05-13	False	False	Europe / Spain / Catalunya / Granollers	No					21L (Omicron)
hCoV-19/Spain/CT-HUGTiPM096MU5F4/2022	EPI_ISL_12915483	53	M	BA.2.9	2022-05-13	False	False	Europe / Spain / Catalunya / Mataro	No					21L (Omicron)
hCoV-19/Spain/CT-HUGTiPM096MU5F5/2022	EPI_ISL_12915484	32	F	BA.2	2022-05-14	False	False	Europe / Spain / Catalunya / Badalona	No					21L (Omicron)
hCoV-19/Spain/CT-HUGTiPM096MU5F7/2022	EPI_ISL_12915486	41	F	BA.2.9	2022-04-11	False	False	Europe / Spain / Catalunya / Terrassa	No					21L (Omicron)
hCoV-19/Spain/CT-HUGTiPM096MU5F8/2022	EPI_ISL_12915487	90	F	BA.2	2022-05-06	True	True	Europe / Spain / Catalunya / Granollers	Yes	21/09/2021	3	comirnaty	227	21L (Omicron)
hCoV-19/Spain/CT-HUGTiPM096MU5F9/2022	EPI_ISL_12915488	72	M	BA.2.56	2022-05-09	False	False	Europe / Spain / Catalunya / Mataro	No					21L (Omicron)
hCoV-19/Spain/CT-HUGTiPM096MU5G10/2022	EPI_ISL_12915490	45	F	BA.2.56	2022-05-10	False	False	Europe / Spain / Catalunya / Montornes Del Valles	No					21L (Omicron)
hCoV-19/Spain/CT-HUGTiPM096MU5G11/2022	EPI_ISL_12915491	80	F	BA.2	2022-04-08	True	True	Europe / Spain / Catalunya / Sant Quirze Del Valles	Yes	19/11/2021	3	comirnaty	140	21L (Omicron)
hCoV-19/Spain/CT-HUGTiPM096MU5G3/2022	EPI_ISL_12915492	75	M	BA.2.9	2022-05-13	False	False	Europe / Spain / Catalunya / Canovelles	No					21L (Omicron)
hCoV-19/Spain/CT-HUGTiPM096MU5G6/2022	EPI_ISL_12915494	45	F	BA.5.2.1	2022-05-15	False	False	Europe / Spain / Catalunya / Granollers	No					22B (Omicron)
hCoV-19/Spain/CT-HUGTiPM096MU5G7/2022	EPI_ISL_12915495	41	F	BA.2.54	2022-04-25	True	True	Europe / Spain / Catalunya / Terrassa	Yes	10/12/2021	3	comirnaty	136	21L (Omicron)
hCoV-19/Spain/CT-HUGTiPM096MU5G8/2022	EPI_ISL_12915496	45	F	BA.2	2022-05-07	True	True	Europe / Spain / Catalunya / Corro D?avall	Yes	07/01/2022	3	comirnaty	120	21L (Omicron)
hCoV-19/Spain/CT-HUGTiPM096MU5G9/2022	EPI_ISL_12915497	50	M	BA.2.36	2022-05-09	False	False	Europe / Spain / Catalunya / Mataro	No					21L (Omicron)
hCoV-19/Spain/CT-HUGTiPM096MU5H1/2022	EPI_ISL_12915498	55	F	BA.2.3	2022-05-12	False	False	Europe / Spain / Catalunya / Badalona	No					21L (Omicron)
hCoV-19/Spain/CT-HUGTiPM096MU5H10/2022	EPI_ISL_12915499	4	M	BA.2.56	2022-05-10	False	False	Europe / Spain / Catalunya / Mataro	No					21L (Omicron)
hCoV-19/Spain/CT-HUGTiPM096MU5H11/2022	EPI_ISL_12915500	60	M	BA.2.9	2022-04-05	True	True	Europe / Spain / Catalunya / Viladecavalls	Yes	19/12/2021	3	vaxzevria	107	21L (Omicron)
hCoV-19/Spain/CT-HUGTiPM096MU5H2/2022	EPI_ISL_12915501	15	M	BA.2.9	2022-05-14	False	False	Europe / Spain / Catalunya / Caldes De Montbui	No					21L (Omicron)
hCoV-19/Spain/CT-HUGTiPM096MU5H3/2022	EPI_ISL_12915502	48	F	BA.2.9.3	2022-05-13	False	False	Europe / Spain / Catalunya / Montornes Del Valles	No					21L (Omicron)
hCoV-19/Spain/CT-HUGTiPM096MU5H4/2022	EPI_ISL_12915503	26	M	BA.2	2022-05-14	False	False	Europe / Spain / Catalunya / Abrera	No					21L (Omicron)
hCoV-19/Spain/CT-HUGTiPM096MU5H6/2022	EPI_ISL_12915505	41	F	BA.2.9	2022-05-13	False	False	Europe / Spain / Catalunya / Mataro	No					21L (Omicron)
hCoV-19/Spain/CT-HUGTiPM096MU5H8/2022	EPI_ISL_12915507	8	M	BA.2.9.3	2022-05-13	False	False	Europe / Spain / Catalunya / Ripollet	No					21L (Omicron)
hCoV-19/Spain/CT-HUGTiPM096MU5H9/2022	EPI_ISL_12915508	90	F	BA.2	2022-05-10	False	False	Europe / Spain / Catalunya / Santa Coloma De Gramenet	No					21L (Omicron)
hCoV-19/Spain/CT-HUGTiPM096VO7A11/2022	EPI_ISL_12915509	81	F	BA.2.54	2022-04-05	True	True	Europe / Spain / Catalunya / Terrassa	Yes	09/11/2021	3	comirnaty	147	21L (Omicron)
hCoV-19/Spain/CT-HUGTiPM096VO7B11/2022	EPI_ISL_12915511	56	M	BA.2.9	2022-04-06	True	True	Europe / Spain / Catalunya / Matadepera	Yes	23/12/2021	3	spikevax	104	21L (Omicron)
hCoV-19/Spain/CT-HUGTiPM096VO7C11/2022	EPI_ISL_12915513	29	F	BA.2	2022-04-24	True	True	Europe / Spain / Catalunya / Vacarisses	Yes	09/12/2021	3	comirnaty	136	21L (Omicron)
hCoV-19/Spain/CT-HUGTiPM096VO7D11/2022	EPI_ISL_12915515	63	F	BA.2	2022-04-25	True	True	Europe / Spain / Catalunya	Yes	10/12/2021	3	astrazeneca	136	21L (Omicron)
hCoV-19/Spain/PV-HUB-50119204/2022	EPI_ISL_12952782	30	M	BA.2.3.15	2022-04-12			Europe / Spain / Basque Country / Bizkaia	Yes	02/01/2022			100	21L (Omicron)
hCoV-19/Spain/CT-HUGTiPM098XB6A1/2022	EPI_ISL_13038510	33	M	BA.2	2022-05-17	False	False	Europe / Spain / Catalunya / Granollers	No					21L (Omicron)
hCoV-19/Spain/CT-HUGTiPM098XB6A10/2022	EPI_ISL_13038511	55	M	BA.2.9	2022-05-17	False	False	Europe / Spain / Catalunya / Santa Coloma De Gramenet	No					21L (Omicron)
hCoV-19/Spain/CT-HUGTiPM098XB6A11/2022	EPI_ISL_13038512	57	M	BF.1	2022-05-18	False	False	Europe / Spain / Catalunya / Badalona	No					22B (Omicron)
hCoV-19/Spain/CT-HUGTiPM098XB6A12/2022	EPI_ISL_13038513	78	M	BA.2	2022-05-06	True	True	Europe / Spain / Catalunya / Terrassa	Yes	09/12/2021	3	comirnaty	148	21L (Omicron)
hCoV-19/Spain/CT-HUGTiPM098XB6A2/2022	EPI_ISL_13038514	42	M	BA.2	2022-05-16	False	False	Europe / Spain / Catalunya / Llica D?amunt	No					21L (Omicron)
hCoV-19/Spain/CT-HUGTiPM098XB6A3/2022	EPI_ISL_13038515	48	M	BA.2.9	2022-05-17	False	False	Europe / Spain / Catalunya / Granollers	No					21L (Omicron)
hCoV-19/Spain/CT-HUGTiPM098XB6A4/2022	EPI_ISL_13038516	33	M	BA.2	2022-05-18	False	False	Europe / Spain / Catalunya / Ripollet	No					21L (Omicron)
hCoV-19/Spain/CT-HUGTiPM098XB6A5/2022	EPI_ISL_13038517	54	F	BA.2.9	2022-05-20	False	False	Europe / Spain / Catalunya / Canoves	No					21L (Omicron)
hCoV-19/Spain/CT-HUGTiPM098XB6A6/2022	EPI_ISL_13038518	14	F	BA.2	2022-05-21	False	False	Europe / Spain / Catalunya / Montmelo	No					21L (Omicron)
hCoV-19/Spain/CT-HUGTiPM098XB6A7/2022	EPI_ISL_13038519	63	M	BA.2.9	2022-04-25	True	True	Europe / Spain / Catalunya / Terrassa	Yes	20/12/2021	3	astrazeneca	126	21L (Omicron)
hCoV-19/Spain/CT-HUGTiPM098XB6A8/2022	EPI_ISL_13038520	103	F	BA.2.9	2022-05-18	False	True	Europe / Spain / Catalunya / Mataro	Yes	09/02/2021	2	comirnaty	463	21L (Omicron)
hCoV-19/Spain/CT-HUGTiPM098XB6A9/2022	EPI_ISL_13038521	45	M	BA.2.9	2022-05-17	False	False	Europe / Spain / Catalunya / Badalona	No					21L (Omicron)
hCoV-19/Spain/CT-HUGTiPM098XB6B1/2022	EPI_ISL_13038522	36	F	BA.2.3	2022-05-17	False	False	Europe / Spain / Catalunya / Barcelona	No					21L (Omicron)
hCoV-19/Spain/CT-HUGTiPM098XB6B10/2022	EPI_ISL_13038523	38	F	BA.2	2022-05-17	False	False	Europe / Spain / Catalunya / Santa Coloma De Gramenet	No					21L (Omicron)
hCoV-19/Spain/CT-HUGTiPM098XB6B11/2022	EPI_ISL_13038524	56	F	BA.2	2022-04-08	True	True	Europe / Spain / Catalunya / Mira-Sol	Yes	22/12/2021	3	comirnaty	107	21L (Omicron)
hCoV-19/Spain/CT-HUGTiPM098XB6B12/2022	EPI_ISL_13038525	55	M	BA.2	2022-05-03	True	True	Europe / Spain / Catalunya / Terrassa	Yes	15/01/2022	3	comirnaty	108	21L (Omicron)
hCoV-19/Spain/CT-HUGTiPM098XB6B3/2022	EPI_ISL_13038526	69	M	BA.2.9	2022-05-17	False	False	Europe / Spain / Catalunya / La Garriga	No					21L (Omicron)
hCoV-19/Spain/CT-HUGTiPM098XB6B4/2022	EPI_ISL_13038527	40	F	BA.5.2.1	2022-05-18	False	False	Europe / Spain / Catalunya / Granollers	No					22B (Omicron)
hCoV-19/Spain/CT-HUGTiPM098XB6B5/2022	EPI_ISL_13038528	62	M	BA.2	2022-05-20	False	False	Europe / Spain / Catalunya / Sant Antoni De Vilamajor	No					21L (Omicron)
hCoV-19/Spain/CT-HUGTiPM098XB6B6/2022	EPI_ISL_13038529	86	M	BA.2	2022-05-21	False	False	Europe / Spain / Catalunya / Badalona	No					21L (Omicron)
hCoV-19/Spain/CT-HUGTiPM098XB6B7/2022	EPI_ISL_13038530	41	F	BA.2.9	2022-05-07	True	True	Europe / Spain / Catalunya / Les Franqueses Del Valles	Yes	03/12/2021	3	comirnaty	155	21L (Omicron)
hCoV-19/Spain/CT-HUGTiPM098XB6B8/2022	EPI_ISL_13038531	24	M	BA.4.1	2022-05-17	False	False	Europe / Spain / Catalunya / Badalona	No					22A (Omicron)
hCoV-19/Spain/CT-HUGTiPM098XB6B9/2022	EPI_ISL_13038532	41	F	BA.2.23	2022-05-17	False	False	Europe / Spain / Catalunya / Badalona	No					21L (Omicron)
hCoV-19/Spain/CT-HUGTiPM098XB6C1/2022	EPI_ISL_13038533	66	M	BA.2.9.3	2022-05-16	False	False	Europe / Spain / Catalunya / Vilassar De Dalt	No					21L (Omicron)
hCoV-19/Spain/CT-HUGTiPM098XB6C10/2022	EPI_ISL_13038534	64	F	BA.2.3	2022-05-17	False	False	Europe / Spain / Catalunya / Santa Coloma De Gramenet	No					21L (Omicron)
hCoV-19/Spain/CT-HUGTiPM098XB6C11/2022	EPI_ISL_13038535	61	F	BA.2	2022-04-06	True	True	Europe / Spain / Catalunya / Rubi	Yes	14/12/2021	3	vaxzevria	113	21L (Omicron)
hCoV-19/Spain/CT-HUGTiPM098XB6C12/2022	EPI_ISL_13038536	93	F	BA.2	2022-05-05	True	True	Europe / Spain / Catalunya / Agramunt	Yes	22/10/2021	3	comirnaty	195	21L (Omicron)
hCoV-19/Spain/CT-HUGTiPM098XB6C2/2022	EPI_ISL_13038537	26	F	BA.2	2022-05-16	False	False	Europe / Spain / Catalunya / Santa Coloma De Gramenet	No					21L (Omicron)
hCoV-19/Spain/CT-HUGTiPM098XB6C3/2022	EPI_ISL_13038538	93	F	BA.2	2022-05-17	False	False	Europe / Spain / Catalunya / Sant Fost De Campsentelle	No					21L (Omicron)
hCoV-19/Spain/CT-HUGTiPM098XB6C4/2022	EPI_ISL_13038539	73	M	BA.2	2022-05-18	False	False	Europe / Spain / Catalunya / Badalona	No					21L (Omicron)
hCoV-19/Spain/CT-HUGTiPM098XB6C6/2022	EPI_ISL_13038541	69	M	BA.5.2.1	2022-05-22	False	False	Europe / Spain / Catalunya / Bellavista	No					22B (Omicron)
hCoV-19/Spain/CT-HUGTiPM098XB6C7/2022	EPI_ISL_13038542	57	F	BA.2.9.3	2022-05-10	True	True	Europe / Spain / Catalunya / Vilassar De Dalt	Yes	20/12/2021	3	comirnaty	141	21L (Omicron)
hCoV-19/Spain/CT-HUGTiPM098XB6C8/2022	EPI_ISL_13038543	48	F	BA.2.10	2022-05-16	False	False	Europe / Spain / Catalunya / Mataro	No					21L (Omicron)
hCoV-19/Spain/CT-HUGTiPM098XB6C9/2022	EPI_ISL_13038544	40	F	BA.2	2022-05-17	False	False	Europe / Spain / Catalunya / Badalona	No					21L (Omicron)
hCoV-19/Spain/CT-HUGTiPM098XB6D1/2022	EPI_ISL_13038545	76	M	BA.2	2022-05-16	False	False	Europe / Spain / Catalunya / Montcada I Reixac	No					21L (Omicron)
hCoV-19/Spain/CT-HUGTiPM098XB6D10/2022	EPI_ISL_13038546	73	M	BA.2.65	2022-05-17	False	False	Europe / Spain / Catalunya / Santa Coloma De Gramenet	No					21L (Omicron)
hCoV-19/Spain/CT-HUGTiPM098XB6D11/2022	EPI_ISL_13038547	64	F	BA.2.10	2022-04-06	True	True	Europe / Spain / Catalunya / Sabadell	Yes	15/12/2021	3	spikevax	112	21L (Omicron)
hCoV-19/Spain/CT-HUGTiPM098XB6D12/2022	EPI_ISL_13038548	39	M	BA.2	2022-05-09	True	True	Europe / Spain / Catalunya / Terrassa	Yes	10/12/2021	3	comirnaty	150	21L (Omicron)
hCoV-19/Spain/CT-HUGTiPM098XB6D2/2022	EPI_ISL_13038549	79	M	BA.2.13	2022-05-16	False	False	Europe / Spain / Catalunya / Badalona	No					21L (Omicron)
hCoV-19/Spain/CT-HUGTiPM098XB6D4/2022	EPI_ISL_13038551	26	F	BA.2	2022-05-18	False	False	Europe / Spain / Catalunya / Badalona	No					21L (Omicron)
hCoV-19/Spain/CT-HUGTiPM098XB6D6/2022	EPI_ISL_13038553	82	M	BA.2.9	2022-05-21	False	False	Europe / Spain / Catalunya / Canoves I Samalus	No					21L (Omicron)
hCoV-19/Spain/CT-HUGTiPM098XB6D7/2022	EPI_ISL_13038554	27	F	BA.2	2022-05-10	True	True	Europe / Spain / Catalunya / Terrassa	Yes	02/12/2021	3	comirnaty	159	21L (Omicron)
hCoV-19/Spain/CT-HUGTiPM098XB6D8/2022	EPI_ISL_13038555	63	F	BA.2.53	2022-05-16	False	False	Europe / Spain / Catalunya / Mataro	No					21L (Omicron)
hCoV-19/Spain/CT-HUGTiPM098XB6D9/2022	EPI_ISL_13038556	86	M	BA.2.9	2022-05-17	False	False	Europe / Spain / Catalunya / Badalona	No					21L (Omicron)
hCoV-19/Spain/CT-HUGTiPM098XB6E1/2022	EPI_ISL_13038557	90	M	BA.2	2022-05-17	False	False	Europe / Spain / Catalunya / Badalona	No					21L (Omicron)
hCoV-19/Spain/CT-HUGTiPM098XB6E10/2022	EPI_ISL_13038558	51	M	BA.2.9	2022-05-17	False	False	Europe / Spain / Catalunya / Santa Coloma De Gramenet	No					21L (Omicron)
hCoV-19/Spain/CT-HUGTiPM098XB6E11/2022	EPI_ISL_13038559	47	F	BA.2	2022-04-25	False	False	Europe / Spain / Catalunya / Castellbisbal	No					21L (Omicron)
hCoV-19/Spain/CT-HUGTiPM098XB6E12/2022	EPI_ISL_13038560	85	F	BA.2.36	2022-05-05	True	True	Europe / Spain / Catalunya / Terrassa	Yes	11/11/2021	3	comirnaty	175	21L (Omicron)
hCoV-19/Spain/CT-HUGTiPM098XB6E2/2022	EPI_ISL_13038561	31	F	BA.2	2022-05-16	False	False	Europe / Spain / Catalunya / Badalona	No					21L (Omicron)
hCoV-19/Spain/CT-HUGTiPM098XB6E3/2022	EPI_ISL_13038562	19	M	BA.2	2022-05-19	False	False	Europe / Spain / Catalunya / Badalona	No					21L (Omicron)
hCoV-19/Spain/CT-HUGTiPM098XB6E4/2022	EPI_ISL_13038563	34	F	BA.2	2022-05-20	False	False	Europe / Spain / Catalunya / Sant Celoni	No					21L (Omicron)
hCoV-19/Spain/CT-HUGTiPM098XB6E5/2022	EPI_ISL_13038564	69	M	BA.2	2022-05-19	False	False	Europe / Spain / Catalunya / Badalona	No					21L (Omicron)
hCoV-19/Spain/CT-HUGTiPM098XB6E6/2022	EPI_ISL_13038565	16	F	BA.2	2022-05-21	False	False	Europe / Spain / Catalunya / Badalona	No					21L (Omicron)
hCoV-19/Spain/CT-HUGTiPM098XB6E7/2022	EPI_ISL_13038566	98	F	BA.2.65	2022-05-12	True	True	Europe / Spain / Catalunya / Barcelona	Yes	22/09/2021	3	comirnaty	232	21L (Omicron)
hCoV-19/Spain/CT-HUGTiPM098XB6E8/2022	EPI_ISL_13038567	24	F	BA.2.3.15	2022-05-16	False	False	Europe / Spain / Catalunya / Mataro	No					21L (Omicron)
hCoV-19/Spain/CT-HUGTiPM098XB6E9/2022	EPI_ISL_13038568	80	F	BA.2	2022-05-17	False	False	Europe / Spain / Catalunya / Badalona	No					21L (Omicron)
hCoV-19/Spain/CT-HUGTiPM098XB6F1/2022	EPI_ISL_13038569	61	F	BA.2	2022-05-17	False	False	Europe / Spain / Catalunya / Cerdanyola Del Valles	No					21L (Omicron)
hCoV-19/Spain/CT-HUGTiPM098XB6F10/2022	EPI_ISL_13038570	25	M	BA.2.56	2022-05-18	False	False	Europe / Spain / Catalunya / Badalona	No					21L (Omicron)
hCoV-19/Spain/CT-HUGTiPM098XB6F11/2022	EPI_ISL_13038571	61	F	BA.2	2022-04-22	True	True	Europe / Spain / Catalunya / Sant Cugat Del Valles	Yes	10/12/2021	3	comirnaty	133	21L (Omicron)
hCoV-19/Spain/CT-HUGTiPM098XB6F12/2022	EPI_ISL_13038572	47	F	BA.2	2022-05-09	False	False	Europe / Spain / Catalunya / Figueres	No					21L (Omicron)
hCoV-19/Spain/CT-HUGTiPM098XB6F3/2022	EPI_ISL_13038574	68	F	BA.2	2022-05-19	False	False	Europe / Spain / Catalunya / Montgat	No					21L (Omicron)
hCoV-19/Spain/CT-HUGTiPM098XB6F4/2022	EPI_ISL_13038575	49	F	BA.5.2	2022-05-20	False	False	Europe / Spain / Catalunya / Bellavista	No					22B (Omicron)
hCoV-19/Spain/CT-HUGTiPM098XB6F6/2022	EPI_ISL_13038577	87	F	BA.2.56	2022-05-20	False	False	Europe / Spain / Catalunya / Barcelona	No					21L (Omicron)
hCoV-19/Spain/CT-HUGTiPM098XB6F7/2022	EPI_ISL_13038578	76	M	BA.2	2022-05-17	True	True	Europe / Spain / Catalunya / Granollers	Yes	13/10/2021	3	moderna	216	21L (Omicron)
hCoV-19/Spain/CT-HUGTiPM098XB6F8/2022	EPI_ISL_13038579	54	F	BA.4	2022-05-16	False	False	Europe / Spain / Catalunya / Mataro	No					22A (Omicron)
hCoV-19/Spain/CT-HUGTiPM098XB6F9/2022	EPI_ISL_13038580	40	M	BA.2.3	2022-05-17	False	False	Europe / Spain / Catalunya / Montornes Del Valles	No					21L (Omicron)
hCoV-19/Spain/CT-HUGTiPM098XB6G1/2022	EPI_ISL_13038581	94	M	BA.2.9	2022-05-17	False	False	Europe / Spain / Catalunya / Santa Perpetua De Mogoda	No					21L (Omicron)
hCoV-19/Spain/CT-HUGTiPM098XB6G10/2022	EPI_ISL_13038582	53	F	BA.2	2022-05-18	False	False	Europe / Spain / Catalunya / Badalona	No					21L (Omicron)
hCoV-19/Spain/CT-HUGTiPM098XB6G11/2022	EPI_ISL_13038583	76	M	BA.2.9	2022-05-12	False	False	Europe / Spain / Catalunya / Sant Cugat Del Valles	No					21L (Omicron)
hCoV-19/Spain/CT-HUGTiPM098XB6G2/2022	EPI_ISL_13038584	94	F	BA.2	2022-05-16	False	False	Europe / Spain / Catalunya / Vic	No					21L (Omicron)
hCoV-19/Spain/CT-HUGTiPM098XB6G3/2022	EPI_ISL_13038585	63	F	BA.2	2022-05-18	False	False	Europe / Spain / Catalunya / Badalona	No					21L (Omicron)
hCoV-19/Spain/CT-HUGTiPM098XB6G4/2022	EPI_ISL_13038586	83	M	BA.2.9	2022-05-20	False	False	Europe / Spain / Catalunya / La Roca Del Valles	No					21L (Omicron)
hCoV-19/Spain/CT-HUGTiPM098XB6G5/2022	EPI_ISL_13038587	50	F	BA.2	2022-05-19	False	False	Europe / Spain / Catalunya / Badalona	No					21L (Omicron)
hCoV-19/Spain/CT-HUGTiPM098XB6G6/2022	EPI_ISL_13038588	90	M	BA.2	2022-05-20	False	False	Europe / Spain / Catalunya / Barcelona	No					21L (Omicron)
hCoV-19/Spain/CT-HUGTiPM098XB6G7/2022	EPI_ISL_13038589	62	M	BA.2	2022-05-17	True	True	Europe / Spain / Catalunya / Vilassar De Dalt	Yes	17/02/2022	3	comirnaty	89	21L (Omicron)
hCoV-19/Spain/CT-HUGTiPM098XB6G8/2022	EPI_ISL_13038590	24	F	BA.2	2022-05-16	False	False	Europe / Spain / Catalunya / Mataro	No					21L (Omicron)
hCoV-19/Spain/CT-HUGTiPM098XB6G9/2022	EPI_ISL_13038591	40	M	BA.2.9	2022-05-17	False	False	Europe / Spain / Catalunya / Montornes Del Valles	No					21L (Omicron)
hCoV-19/Spain/CT-HUGTiPM098XB6H1/2022	EPI_ISL_13038592	47	M	BA.2.9.3	2022-05-16	False	False	Europe / Spain / Catalunya / Vilassar De Dalt	No					21L (Omicron)
hCoV-19/Spain/CT-HUGTiPM098XB6H10/2022	EPI_ISL_13038593	80	M	BA.2	2022-05-18	False	False	Europe / Spain / Catalunya / Santa Coloma De Gramenet	No					21L (Omicron)
hCoV-19/Spain/CT-HUGTiPM098XB6H3/2022	EPI_ISL_13038594	66	M	BA.2	2022-05-18	False	False	Europe / Spain / Catalunya / Granollers	No					21L (Omicron)
hCoV-19/Spain/CT-HUGTiPM098XB6H4/2022	EPI_ISL_13038595	86	F	BA.2.56	2022-05-20	False	False	Europe / Spain / Catalunya / Mollet Del Valles	No					21L (Omicron)
hCoV-19/Spain/CT-HUGTiPM098XB6H5/2022	EPI_ISL_13038596	84	F	BA.2.9	2022-05-19	False	False	Europe / Spain / Catalunya / Rubi	No					21L (Omicron)
hCoV-19/Spain/CT-HUGTiPM098XB6H6/2022	EPI_ISL_13038597	82	M	BA.2	2022-04-22	False	False	Europe / Spain / Catalunya / Terrassa	No					21L (Omicron)
hCoV-19/Spain/CT-HUGTiPM098XB6H7/2022	EPI_ISL_13038598	47	M	BA.2.9	2022-05-17	False	False	Europe / Spain / Catalunya / Montornes Del Valles	No					21L (Omicron)
hCoV-19/Spain/CT-HUGTiPM098XB6H8/2022	EPI_ISL_13038599	39	M	BA.2.9	2022-05-16	False	False	Europe / Spain / Catalunya / Mataro	No					21L (Omicron)
hCoV-19/Spain/CT-HUGTiPM098XB6H9/2022	EPI_ISL_13038600	55	F	BA.2	2022-05-17	True	True	Europe / Spain / Catalunya / Vilassar De Dalt	Yes	06/10/2021	3	comirnaty	223	21L (Omicron)
hCoV-19/Spain/CT-HUGTiPM099XT6A1/2022	EPI_ISL_13159980	78	F	BA.2	2022-05-24	False	False	Europe / Spain / Catalunya / La Llagosta	No					21L (Omicron)
hCoV-19/Spain/CT-HUGTiPM099XT6A10/2022	EPI_ISL_13159981	43	F	BA.2	2022-05-23	False	False	Europe / Spain / Catalunya / Mataro	No					21L (Omicron)
hCoV-19/Spain/CT-HUGTiPM099XT6A11/2022	EPI_ISL_13159982	72	M	BA.2	2022-04-26	True	True	Europe / Spain / Catalunya / Terrassa	Yes	11/11/2021	3	comirnaty	166	21L (Omicron)
hCoV-19/Spain/CT-HUGTiPM099XT6A12/2022	EPI_ISL_13159983	74	M	BA.2.9	2022-05-13	True	True	Europe / Spain / Catalunya / Terrassa	Yes	16/11/2021	3	comirnaty	178	21L (Omicron)
hCoV-19/Spain/CT-HUGTiPM099XT6A2/2022	EPI_ISL_13159984	85	M	BA.2.9	2022-05-24	False	False	Europe / Spain / Catalunya / Santa Perpetua De Mogoda	No					21L (Omicron)
hCoV-19/Spain/CT-HUGTiPM099XT6A3/2022	EPI_ISL_13159985	50	F	BA.2	2022-05-26	False	False	Europe / Spain / Catalunya / Tordera	No					21L (Omicron)
hCoV-19/Spain/CT-HUGTiPM099XT6A4/2022	EPI_ISL_13159986	55	F	BA.2.12.1	2022-05-27	False	False	Europe / Spain / Catalunya / Santa Coloma De Gramenet	No					22C (Omicron)
hCoV-19/Spain/CT-HUGTiPM099XT6A5/2022	EPI_ISL_13159987	89	F	BA.2	2022-05-28	False	False	Europe / Spain / Catalunya / Mollet Del Valles	No					21L (Omicron)
hCoV-19/Spain/CT-HUGTiPM099XT6A6/2022	EPI_ISL_13159988	90	F	BA.2.9	2022-05-29	False	False	Europe / Spain / Catalunya / Granollers	No					21L (Omicron)
hCoV-19/Spain/CT-HUGTiPM099XT6A7/2022	EPI_ISL_13159989	86	M	BA.2.65	2022-05-09	True	True	Europe / Spain / Catalunya / Badalona	Yes	04/11/2021	3	comirnaty	186	21L (Omicron)
hCoV-19/Spain/CT-HUGTiPM099XT6A8/2022	EPI_ISL_13159990	90	F	BA.2	2022-05-24	True	True	Europe / Spain / Catalunya / Canovelles	Yes	17/11/2021	3	comirnaty	188	21L (Omicron)
hCoV-19/Spain/CT-HUGTiPM099XT6A9/2022	EPI_ISL_13159991	44	F	BA.2	2022-05-24	False	False	Europe / Spain / Catalunya / Badalona	No					21L (Omicron)
hCoV-19/Spain/CT-HUGTiPM099XT6B1/2022	EPI_ISL_13159992	22	M	BA.5.2.1	2022-05-24	False	False	Europe / Spain / Catalunya / Caldes De Montbui	No					22B (Omicron)
hCoV-19/Spain/CT-HUGTiPM099XT6B10/2022	EPI_ISL_13159993	60	M	BA.2	2022-05-23	False	False	Europe / Spain / Catalunya / Mataro	No					21L (Omicron)
hCoV-19/Spain/CT-HUGTiPM099XT6B11/2022	EPI_ISL_13159994	85	F	BA.2.3	2022-04-26	True	True	Europe / Spain / Catalunya / Sabadell	Yes	03/11/2021	3	pfizer	174	21L (Omicron)
hCoV-19/Spain/CT-HUGTiPM099XT6B12/2022	EPI_ISL_13159995	61	F	BA.2.3	2022-05-09	False	False	Europe / Spain / Catalunya / Terrassa	No					21L (Omicron)
hCoV-19/Spain/CT-HUGTiPM099XT6B2/2022	EPI_ISL_13159996	75	M	BA.2	2022-05-24	False	False	Europe / Spain / Catalunya / Sant Adria De Besos	No					21L (Omicron)
hCoV-19/Spain/CT-HUGTiPM099XT6B4/2022	EPI_ISL_13159998	76	F	BA.2	2022-05-28	False	False	Europe / Spain / Catalunya / Corro D?avall	No					21L (Omicron)
hCoV-19/Spain/CT-HUGTiPM099XT6B5/2022	EPI_ISL_13159999	58	F	BA.2	2022-05-29	False	False	Europe / Spain / Catalunya / Bigues I Riells	No					21L (Omicron)
hCoV-19/Spain/CT-HUGTiPM099XT6B6/2022	EPI_ISL_13160000	38	F	BA.2	2022-05-29	False	False	Europe / Spain / Catalunya / Sant Antoni De Vilamajor	No					21L (Omicron)
hCoV-19/Spain/CT-HUGTiPM099XT6B7/2022	EPI_ISL_13160001	64	F	BA.2.9	2022-05-09	True	True	Europe / Spain / Catalunya / Mollet Del Valles	Yes	10/12/2021	3	comirnaty	150	21L (Omicron)
hCoV-19/Spain/CT-HUGTiPM099XT6B8/2022	EPI_ISL_13160002	49	M	BA.2.9	2022-05-24	True	True	Europe / Spain / Catalunya / Santa Coloma De Gramenet	Yes	09/12/2021	3	comirnaty	166	21L (Omicron)
hCoV-19/Spain/CT-HUGTiPM099XT6B9/2022	EPI_ISL_13160003	39	F	BF.1	2022-05-24	False	False	Europe / Spain / Catalunya / Montornes Del Valles	No					22B (Omicron)
hCoV-19/Spain/CT-HUGTiPM099XT6C1/2022	EPI_ISL_13160004	82	F	BA.2	2022-05-24	False	False	Europe / Spain / Catalunya / Vidreres	No					21L (Omicron)
hCoV-19/Spain/CT-HUGTiPM099XT6C10/2022	EPI_ISL_13160005	50	M	BA.2	2022-05-23	False	False	Europe / Spain / Catalunya / Mataro	No					21L (Omicron)
hCoV-19/Spain/CT-HUGTiPM099XT6C11/2022	EPI_ISL_13160006	67	M	BA.2.56	2022-04-25	True	True	Europe / Spain / Catalunya / Terrassa	Yes	16/12/2021	3	vaxzevria	130	21L (Omicron)
hCoV-19/Spain/CT-HUGTiPM099XT6C12/2022	EPI_ISL_13160007	60	F	BA.2	2022-05-11	False	False	Europe / Spain / Catalunya / Terrassa	No					21L (Omicron)
hCoV-19/Spain/CT-HUGTiPM099XT6C2/2022	EPI_ISL_13160008	70	F	BA.5.1	2022-05-24	False	False	Europe / Spain / Catalunya / Barcelona	No					22B (Omicron)
hCoV-19/Spain/CT-HUGTiPM099XT6C3/2022	EPI_ISL_13160009	23	F	BA.2.9	2022-05-25	False	False	Europe / Spain / Catalunya / Santa Eulalia De Roncana	No					21L (Omicron)
hCoV-19/Spain/CT-HUGTiPM099XT6C4/2022	EPI_ISL_13160010	35	F	BA.2	2022-05-28	False	False	Europe / Spain / Catalunya / Montornes Del Valles	No					21L (Omicron)
hCoV-19/Spain/CT-HUGTiPM099XT6C5/2022	EPI_ISL_13160011	44	F	BF.1	2022-05-29	False	False	Europe / Spain / Catalunya / Corro D?avall	No					22B (Omicron)
hCoV-19/Spain/CT-HUGTiPM099XT6C6/2022	EPI_ISL_13160012	0		BA.2	2022-05-29	False	False	Europe / Spain / Catalunya	No					21L (Omicron)
hCoV-19/Spain/CT-HUGTiPM099XT6C7/2022	EPI_ISL_13160013	95	F	BA.2.9	2022-05-18	True	True	Europe / Spain / Catalunya / L?ametlla Del Valles	Yes	22/09/2021	3	comirnaty	238	21L (Omicron)
hCoV-19/Spain/CT-HUGTiPM099XT6C8/2022	EPI_ISL_13160014	91	F	BA.2	2022-05-25	True	True	Europe / Spain / Catalunya / L?ametlla Del Valles	Yes	30/11/2021	3	comirnaty	176	21L (Omicron)
hCoV-19/Spain/CT-HUGTiPM099XT6C9/2022	EPI_ISL_13160015	76	M	BA.2.56	2022-05-24	False	False	Europe / Spain / Catalunya / Montornes Del Valles	No					21L (Omicron)
hCoV-19/Spain/CT-HUGTiPM099XT6D1/2022	EPI_ISL_13160016	89	F	BA.2.18	2022-05-24	False	False	Europe / Spain / Catalunya / La Garriga	No					21L (Omicron)
hCoV-19/Spain/CT-HUGTiPM099XT6D10/2022	EPI_ISL_13160017	32	F	BA.2.53	2022-05-23	False	False	Europe / Spain / Catalunya / Mataro	No					21L (Omicron)
hCoV-19/Spain/CT-HUGTiPM099XT6D11/2022	EPI_ISL_13160018	42	F	BA.2.9	2022-05-11	True	True	Europe / Spain / Catalunya / Terrassa	Yes	03/12/2021	3	comirnaty	159	21L (Omicron)
hCoV-19/Spain/CT-HUGTiPM099XT6D12/2022	EPI_ISL_13160019	35	F	BF.1	2022-05-13	False	False	Europe / Spain / Catalunya / Mataro	No					22B (Omicron)
hCoV-19/Spain/CT-HUGTiPM099XT6D2/2022	EPI_ISL_13160020	32	F	BA.2.53	2022-05-24	False	False	Europe / Spain / Catalunya / Tiana	No					21L (Omicron)
hCoV-19/Spain/CT-HUGTiPM099XT6D3/2022	EPI_ISL_13160021	38	M	BA.2.36	2022-05-25	False	False	Europe / Spain / Catalunya / Badalona	No					21L (Omicron)
hCoV-19/Spain/CT-HUGTiPM099XT6D4/2022	EPI_ISL_13160022	89	M	BA.2	2022-05-28	False	False	Europe / Spain / Catalunya / Granollers	No					21L (Omicron)
hCoV-19/Spain/CT-HUGTiPM099XT6D5/2022	EPI_ISL_13160023	77	M	BA.2	2022-05-26	False	False	Europe / Spain / Catalunya / Santa Perpetua De Mogoda	No					21L (Omicron)
hCoV-19/Spain/CT-HUGTiPM099XT6D7/2022	EPI_ISL_13160025	79	F	BA.2	2022-05-20	True	True	Europe / Spain / Catalunya / Llica D?amunt	Yes	04/11/2021	3	comirnaty	197	21L (Omicron)
hCoV-19/Spain/CT-HUGTiPM099XT6D8/2022	EPI_ISL_13160026	77	M	BA.2.9	2022-05-28	True	True	Europe / Spain / Catalunya / Mollet Del Valles	Yes	11/01/2022	3	comirnaty	137	21L (Omicron)
hCoV-19/Spain/CT-HUGTiPM099XT6D9/2022	EPI_ISL_13160027	55	F	BA.2.9	2022-05-24	False	False	Europe / Spain / Catalunya / Santa Coloma De Gramenet	No					21L (Omicron)
hCoV-19/Spain/CT-HUGTiPM099XT6E1/2022	EPI_ISL_13160028	34	F	BA.5.2.1	2022-05-24	False	False	Europe / Spain / Catalunya / Bigues I Riells	No					22B (Omicron)
hCoV-19/Spain/CT-HUGTiPM099XT6E10/2022	EPI_ISL_13160029	45	M	BA.2	2022-05-23	False	False	Europe / Spain / Catalunya / Mataro	No					21L (Omicron)
hCoV-19/Spain/CT-HUGTiPM099XT6E11/2022	EPI_ISL_13160030	88	F	BA.2.3	2022-05-06	True	True	Europe / Spain / Catalunya / Terrassa	Yes	19/11/2021	3	comirnaty	168	21L (Omicron)
hCoV-19/Spain/CT-HUGTiPM099XT6E12/2022	EPI_ISL_13160031	76	F	BA.2	2022-05-12	False	False	Europe / Spain / Catalunya / Ullastrell	No					21L (Omicron)
hCoV-19/Spain/CT-HUGTiPM099XT6E2/2022	EPI_ISL_13160032	57	M	BA.2.9	2022-05-24	False	False	Europe / Spain / Catalunya / Mollet Del Valles	No					21L (Omicron)
hCoV-19/Spain/CT-HUGTiPM099XT6E3/2022	EPI_ISL_13160033	86	M	BA.2	2022-05-25	False	False	Europe / Spain / Catalunya / Granollers	No					21L (Omicron)
hCoV-19/Spain/CT-HUGTiPM099XT6E5/2022	EPI_ISL_13160035	90	F	BA.5.2.1	2022-05-26	False	False	Europe / Spain / Catalunya / Santa Coloma De Gramenet	No					22B (Omicron)
hCoV-19/Spain/CT-HUGTiPM099XT6E6/2022	EPI_ISL_13160036	71	M	BA.2	2022-05-29	False	False	Europe / Spain / Catalunya / Bellavista	No					21L (Omicron)
hCoV-19/Spain/CT-HUGTiPM099XT6E7/2022	EPI_ISL_13160037	95	F	BA.2.56	2022-05-20	True	True	Europe / Spain / Catalunya / Mollet Del Valles	Yes	22/09/2021	3	comirnaty	240	21L (Omicron)
hCoV-19/Spain/CT-HUGTiPM099XT6E8/2022	EPI_ISL_13160038	89	F	BA.2	2022-05-28	True	True	Europe / Spain / Catalunya / Parets Del Valles	Yes	24/11/2021	3	comirnaty	185	21L (Omicron)
hCoV-19/Spain/CT-HUGTiPM099XT6E9/2022	EPI_ISL_13160039	34	M	BA.2	2022-05-24	False	False	Europe / Spain / Catalunya / Santa Coloma De Gramenet	No					21L (Omicron)
hCoV-19/Spain/CT-HUGTiPM099XT6F1/2022	EPI_ISL_13160040	76	M	BA.1.1	2022-05-24	False	False	Europe / Spain / Catalunya / Corro D?amunt	No					21K (Omicron)
hCoV-19/Spain/CT-HUGTiPM099XT6F10/2022	EPI_ISL_13160041	52	F	BF.1	2022-05-25	False	False	Europe / Spain / Catalunya / Santa Coloma De Gramenet	No					22B (Omicron)
hCoV-19/Spain/CT-HUGTiPM099XT6F11/2022	EPI_ISL_13160042	69	M	BA.2	2022-04-25	True	True	Europe / Spain / Catalunya / Terrassa	Yes	29/11/2021	3	vaxzevria	147	21L (Omicron)
hCoV-19/Spain/CT-HUGTiPM099XT6F12/2022	EPI_ISL_13160043	43	F	BA.2	2022-05-10	True	True	Europe / Spain / Catalunya / Terrassa	Yes	09/12/2021	3	comirnaty	152	21L (Omicron)
hCoV-19/Spain/CT-HUGTiPM099XT6F2/2022	EPI_ISL_13160044	40	M	BA.2	2022-05-24	False	False	Europe / Spain / Catalunya / Mollet Del Valles	No					21L (Omicron)
hCoV-19/Spain/CT-HUGTiPM099XT6F3/2022	EPI_ISL_13160045	69	M	BA.2.9.3	2022-05-25	False	False	Europe / Spain / Catalunya / Cardedeu	No					21L (Omicron)
hCoV-19/Spain/CT-HUGTiPM099XT6F4/2022	EPI_ISL_13160046	30	F	BA.2.9	2022-05-27	False	False	Europe / Spain / Catalunya / Mollet Del Valles	No					21L (Omicron)
hCoV-19/Spain/CT-HUGTiPM099XT6F5/2022	EPI_ISL_13160047	73	F	BA.5.2.1	2022-05-25	False	False	Europe / Spain / Catalunya / Granollers	No					22B (Omicron)
hCoV-19/Spain/CT-HUGTiPM099XT6F6/2022	EPI_ISL_13160048	76	M	BA.5.2.1	2022-05-28	False	False	Europe / Spain / Catalunya / Llinars Del Valles	No					22B (Omicron)
hCoV-19/Spain/CT-HUGTiPM099XT6F7/2022	EPI_ISL_13160049	79	M	BA.2	2022-05-21	False	False	Europe / Spain / Catalunya / Granollers	No					21L (Omicron)
hCoV-19/Spain/CT-HUGTiPM099XT6F8/2022	EPI_ISL_13160050	89	F	BA.2.56	2022-05-24	False	False	Europe / Spain / Catalunya / Badalona	No					21L (Omicron)
hCoV-19/Spain/CT-HUGTiPM099XT6F9/2022	EPI_ISL_13160051	51	M	BA.5.1.3	2022-05-24	False	False	Europe / Spain / Catalunya / Santa Coloma De Gramenet	No					22B (Omicron)
hCoV-19/Spain/CT-HUGTiPM099XT6G1/2022	EPI_ISL_13160052	71	F	BA.2	2022-05-24	False	False	Europe / Spain / Catalunya / Granollers	No					21L (Omicron)
hCoV-19/Spain/CT-HUGTiPM099XT6G10/2022	EPI_ISL_13160053	34	F	BF.1	2022-05-25	False	False	Europe / Spain / Catalunya / Santa Coloma De Gramenet	No					22B (Omicron)
hCoV-19/Spain/CT-HUGTiPM099XT6G11/2022	EPI_ISL_13160054	61	M	BA.2	2022-04-21	True	True	Europe / Spain / Catalunya / Rubi	Yes	20/12/2021	3	comirnaty	122	21L (Omicron)
hCoV-19/Spain/CT-HUGTiPM099XT6G2/2022	EPI_ISL_13160055	57	M	BA.2	2022-05-26	False	False	Europe / Spain / Catalunya / Cardedeu	No					21L (Omicron)
hCoV-19/Spain/CT-HUGTiPM099XT6G3/2022	EPI_ISL_13160056	57	F	BA.2	2022-05-25	False	False	Europe / Spain / Catalunya / Cardedeu	No					21L (Omicron)
hCoV-19/Spain/CT-HUGTiPM099XT6G4/2022	EPI_ISL_13160057	60	F	BA.5.1	2022-05-28	False	False	Europe / Spain / Catalunya / Santa Coloma De Gramenet	No					22B (Omicron)
hCoV-19/Spain/CT-HUGTiPM099XT6G5/2022	EPI_ISL_13160058	53	F	BA.2	2022-05-26	False	False	Europe / Spain / Catalunya / Granollers	No					21L (Omicron)
hCoV-19/Spain/CT-HUGTiPM099XT6G6/2022	EPI_ISL_13160059	79	F	BA.2.9	2022-05-28	False	False	Europe / Spain / Catalunya / Granollers	No					21L (Omicron)
hCoV-19/Spain/CT-HUGTiPM099XT6G7/2022	EPI_ISL_13160060	68	M	BA.5.2.1	2022-05-22	True	True	Europe / Spain / Catalunya / Granollers	Yes	22/12/2021	3	vaxzevria	151	22B (Omicron)
hCoV-19/Spain/CT-HUGTiPM099XT6G8/2022	EPI_ISL_13160061	58	F	BA.2	2022-05-24	False	False	Europe / Spain / Catalunya / Badalona	No					21L (Omicron)
hCoV-19/Spain/CT-HUGTiPM099XT6G9/2022	EPI_ISL_13160062	57	F	BA.2.9	2022-05-23	False	False	Europe / Spain / Catalunya / Mataro	No					21L (Omicron)
hCoV-19/Spain/CT-HUGTiPM099XT6H10/2022	EPI_ISL_13160064	34	M	BA.2	2022-04-05	True	True	Europe / Spain / Catalunya / Sabadell	Yes	14/12/2021	3	comirnaty	112	21L (Omicron)
hCoV-19/Spain/CT-HUGTiPM099XT6H11/2022	EPI_ISL_13160065	85	M	BA.2.18	2022-05-09	True	True	Europe / Spain / Catalunya / Terrassa	Yes	05/11/2021	3	pfizer	185	21L (Omicron)
hCoV-19/Spain/CT-HUGTiPM099XT6H2/2022	EPI_ISL_13160066	52	F	BA.2.12.1	2022-05-26	False	False	Europe / Spain / Catalunya / Llinars Del Valles	No					22C (Omicron)
hCoV-19/Spain/CT-HUGTiPM099XT6H3/2022	EPI_ISL_13160067	44	F	BF.1	2022-05-27	False	False	Europe / Spain / Catalunya / Mollet Del Valles	No					22B (Omicron)
hCoV-19/Spain/CT-HUGTiPM099XT6H5/2022	EPI_ISL_13160069	76	M	BF.1	2022-05-26	False	False	Europe / Spain / Catalunya / Barcelona	No					22B (Omicron)
hCoV-19/Spain/CT-HUGTiPM099XT6H6/2022	EPI_ISL_13160070	81	F	BA.2	2022-05-03	True	True	Europe / Spain / Catalunya / Montmelo	Yes	16/12/2021	3	comirnaty	138	21L (Omicron)
hCoV-19/Spain/CT-HUGTiPM099XT6H7/2022	EPI_ISL_13160071	91	F	BA.2	2022-05-23	True	True	Europe / Spain / Catalunya / Sant Quirze Del Valles	Yes	23/09/2021	3	comirnaty	242	21L (Omicron)
hCoV-19/Spain/CT-HUGTiPM099XT6H8/2022	EPI_ISL_13160072	62	F	BA.2.50	2022-05-24	False	False	Europe / Spain / Catalunya / Badalona	No					21L (Omicron)
hCoV-19/Spain/CT-HUGTiPM099XT6H9/2022	EPI_ISL_13160073	38	M	BA.2.13	2022-05-23	False	False	Europe / Spain / Catalunya / Mataro	No					21L (Omicron)
hCoV-19/Spain/CT-HUGTiPM100PY5A1/2022	EPI_ISL_13295171	48	F	BA.2	2022-05-31	False	False	Europe / Spain / Catalunya / Granollers	No					21L (Omicron)
hCoV-19/Spain/CT-HUGTiPM100PY5A10/2022	EPI_ISL_13295172	46	F	BA.2	2022-05-30	False	False	Europe / Spain / Catalunya / Mataro	No					21L (Omicron)
hCoV-19/Spain/CT-HUGTiPM100PY5A12/2022	EPI_ISL_13295174	87	F	BA.2	2022-05-03	True	True	Europe / Spain / Catalunya / Rubi	Yes	25/11/2021	3	comirnaty	159	21L (Omicron)
hCoV-19/Spain/CT-HUGTiPM100PY5A2/2022	EPI_ISL_13295175	88	M	BA.5.1	2022-05-31	False	False	Europe / Spain / Catalunya / Parets Del Valles	No					22B (Omicron)
hCoV-19/Spain/CT-HUGTiPM100PY5A3/2022	EPI_ISL_13295176	0	M	BA.2.12.1	2022-06-01	False	False	Europe / Spain / Catalunya / Barcelona	No					22C (Omicron)
hCoV-19/Spain/CT-HUGTiPM100PY5A4/2022	EPI_ISL_13295177	50	F	BF.1	2022-06-03	False	False	Europe / Spain / Catalunya / Sant Adria De Besos	No					22B (Omicron)
hCoV-19/Spain/CT-HUGTiPM100PY5A5/2022	EPI_ISL_13295178	69	M	BA.2.56	2022-06-02	False	False	Europe / Spain / Catalunya / Barcelona	No					21L (Omicron)
hCoV-19/Spain/CT-HUGTiPM100PY5A6/2022	EPI_ISL_13295179	31	M	BA.5.1	2022-06-06	False	False	Europe / Spain / Catalunya / Terrassa	No					22B (Omicron)
hCoV-19/Spain/CT-HUGTiPM100PY5A7/2022	EPI_ISL_13295180	48	M	BA.2.9.3	2022-05-10	True	True	Europe / Spain / Catalunya / Vilassar De Dalt	Yes	20/12/2021	3	comirnaty	141	21L (Omicron)
hCoV-19/Spain/CT-HUGTiPM100PY5A8/2022	EPI_ISL_13295181	62	M	BA.2.9	2022-05-24	True	True	Europe / Spain / Catalunya / Badalona	Yes	09/12/2021	3	comirnaty	166	21L (Omicron)
hCoV-19/Spain/CT-HUGTiPM100PY5A9/2022	EPI_ISL_13295182	61	M	BA.2.9	2022-05-24	True	True	Europe / Spain / Catalunya / Santa Coloma De Gramenet	Yes	09/12/2021	3	comirnaty	166	21L (Omicron)
hCoV-19/Spain/CT-HUGTiPM100PY5B1/2022	EPI_ISL_13295183	43	M	BA.2.9	2022-05-31	False	False	Europe / Spain / Catalunya / Montornes Del Valles	No					21L (Omicron)
hCoV-19/Spain/CT-HUGTiPM100PY5B10/2022	EPI_ISL_13295184	27	M	BA.2	2022-05-31	False	False	Europe / Spain / Catalunya / Badalona	No					21L (Omicron)
hCoV-19/Spain/CT-HUGTiPM100PY5B11/2022	EPI_ISL_13295185	67	F	BA.2	2022-05-31	False	False	Europe / Spain / Catalunya / Santa Coloma De Gramenet	No					21L (Omicron)
hCoV-19/Spain/CT-HUGTiPM100PY5B12/2022	EPI_ISL_13295186	87	F	BA.2.9	2022-05-19	False	True	Europe / Spain / Catalunya / Cornella De Llobregat	Yes	02/02/2021	2	comirnaty	471	21L (Omicron)
hCoV-19/Spain/CT-HUGTiPM100PY5B2/2022	EPI_ISL_13295187	73	M	BA.2	2022-05-31	False	False	Europe / Spain / Catalunya / Badalona	No					21L (Omicron)
hCoV-19/Spain/CT-HUGTiPM100PY5B3/2022	EPI_ISL_13295188	87	M	BA.2.9	2022-06-01	False	False	Europe / Spain / Catalunya / Santa Coloma De Gramenet	No					21L (Omicron)
hCoV-19/Spain/CT-HUGTiPM100PY5B4/2022	EPI_ISL_13295189	42	M	BA.2.55	2022-06-03	False	False	Europe / Spain / Catalunya / Mollet Del Valles	No					21L (Omicron)
hCoV-19/Spain/CT-HUGTiPM100PY5B6/2022	EPI_ISL_13295191	74	M	BA.2.56	2022-06-06	False	False	Europe / Spain / Catalunya / Granollers	No					21L (Omicron)
hCoV-19/Spain/CT-HUGTiPM100PY5B7/2022	EPI_ISL_13295192	90	F	BA.2.65	2022-05-10	True	True	Europe / Spain / Catalunya / Badalona	Yes	22/09/2021	3	comirnaty	230	21L (Omicron)
hCoV-19/Spain/CT-HUGTiPM100PY5B8/2022	EPI_ISL_13295193	53	F	BA.2.9	2022-05-24	True	True	Europe / Spain / Catalunya / Badalona	Yes	09/12/2021	3	comirnaty	166	21L (Omicron)
hCoV-19/Spain/CT-HUGTiPM100PY5B9/2022	EPI_ISL_13295194	52	F	BA.2.54	2022-05-24	False	True	Europe / Spain / Catalunya / Teia	Yes	28/05/2021	2	comirnaty	361	21L (Omicron)
hCoV-19/Spain/CT-HUGTiPM100PY5C1/2022	EPI_ISL_13295195	66	M	BA.5.1.3	2022-05-31	False	False	Europe / Spain / Catalunya / Santa Coloma De Gramenet	No					22B (Omicron)
hCoV-19/Spain/CT-HUGTiPM100PY5C10/2022	EPI_ISL_13295196	22	M	BA.5.1	2022-05-31	False	False	Europe / Spain / Catalunya / Badalona	No					22B (Omicron)
hCoV-19/Spain/CT-HUGTiPM100PY5C11/2022	EPI_ISL_13295197	38	M	BA.5.1	2022-05-31	False	False	Europe / Spain / Catalunya / Santa Coloma De Gramenet	No					22B (Omicron)
hCoV-19/Spain/CT-HUGTiPM100PY5C12/2022	EPI_ISL_13295198	77	F	BA.2	2022-05-22	True	True	Europe / Spain / Catalunya / Sabadell	Yes	23/11/2021	3	comirnaty	180	21L (Omicron)
hCoV-19/Spain/CT-HUGTiPM100PY5C2/2022	EPI_ISL_13295199	28	F	BA.2.56	2022-05-31	False	False	Europe / Spain / Catalunya / Barcelona	No					21L (Omicron)
hCoV-19/Spain/CT-HUGTiPM100PY5C3/2022	EPI_ISL_13295200	81	M	BA.2	2022-06-01	False	False	Europe / Spain / Catalunya / Palafolls	No					21L (Omicron)
hCoV-19/Spain/CT-HUGTiPM100PY5C4/2022	EPI_ISL_13295201	73	F	BA.2.56	2022-06-03	False	False	Europe / Spain / Catalunya / Llinars Del Valles	No					21L (Omicron)
hCoV-19/Spain/CT-HUGTiPM100PY5C5/2022	EPI_ISL_13295202	47	M	BF.1	2022-06-04	False	False	Europe / Spain / Catalunya / Badalona	No					22B (Omicron)
hCoV-19/Spain/CT-HUGTiPM100PY5C6/2022	EPI_ISL_13295203	13	F	BA.5.2.1	2022-06-06	False	False	Europe / Spain / Catalunya / Mollet Del Valles	No					22B (Omicron)
hCoV-19/Spain/CT-HUGTiPM100PY5C7/2022	EPI_ISL_13295204	87	F	BA.2.65	2022-05-12	True	True	Europe / Spain / Catalunya / Badalona	Yes	04/11/2021	3	comirnaty	189	21L (Omicron)
hCoV-19/Spain/CT-HUGTiPM100PY5C8/2022	EPI_ISL_13295205	53	F	BA.2.9	2022-05-24	True	True	Europe / Spain / Catalunya / Badalona	Yes	09/12/2021	3	comirnaty	166	21L (Omicron)
hCoV-19/Spain/CT-HUGTiPM100PY5C9/2022	EPI_ISL_13295206	81	M	BA.2.54	2022-05-30	True	True	Europe / Spain / Catalunya / Badalona	Yes	21/09/2021	3	comirnaty	251	21L (Omicron)
hCoV-19/Spain/CT-HUGTiPM100PY5D1/2022	EPI_ISL_13295207	43	F	BA.5.1	2022-05-31	False	False	Europe / Spain / Catalunya / Premia De Mar	No					22B (Omicron)
hCoV-19/Spain/CT-HUGTiPM100PY5D10/2022	EPI_ISL_13295208	25	F	BF.1	2022-05-31	False	False	Europe / Spain / Catalunya / Mataro	No					22B (Omicron)
hCoV-19/Spain/CT-HUGTiPM100PY5D11/2022	EPI_ISL_13295209	69	F	BA.2.3.15	2022-06-01	False	False	Europe / Spain / Catalunya / Badalona	No					21L (Omicron)
hCoV-19/Spain/CT-HUGTiPM100PY5D2/2022	EPI_ISL_13295211	55	M	BA.2.9	2022-05-31	False	False	Europe / Spain / Catalunya / Montmelo	No					21L (Omicron)
hCoV-19/Spain/CT-HUGTiPM100PY5D3/2022	EPI_ISL_13295212	19	F	BF.1	2022-06-03	False	False	Europe / Spain / Catalunya / Badalona	No					22B (Omicron)
hCoV-19/Spain/CT-HUGTiPM100PY5D4/2022	EPI_ISL_13295213	56	F	BA.2.12.1	2022-06-03	False	False	Europe / Spain / Catalunya / Llica D?amunt	No					22C (Omicron)
hCoV-19/Spain/CT-HUGTiPM100PY5D5/2022	EPI_ISL_13295214	36	F	BA.5.2	2022-06-02	False	False	Europe / Spain / Catalunya / Llerona	No					22B (Omicron)
hCoV-19/Spain/CT-HUGTiPM100PY5D6/2022	EPI_ISL_13295215	78	M	BA.5.2	2022-06-06	False	False	Europe / Spain / Catalunya / Sant Celoni	No					22B (Omicron)
hCoV-19/Spain/CT-HUGTiPM100PY5D7/2022	EPI_ISL_13295216	89	M	BA.2.65	2022-05-12	True	True	Europe / Spain / Catalunya / Badalona	Yes	22/09/2021	3	comirnaty	232	21L (Omicron)
hCoV-19/Spain/CT-HUGTiPM100PY5D8/2022	EPI_ISL_13295217	62	M	BA.2	2022-05-24	True	True	Europe / Spain / Catalunya / Badalona	Yes	09/12/2021	3	comirnaty	166	21L (Omicron)
hCoV-19/Spain/CT-HUGTiPM100PY5D9/2022	EPI_ISL_13295218	66	F	BA.2.54	2022-05-30	True	True	Europe / Spain / Catalunya / El Masnou	Yes	21/09/2021	3	comirnaty	251	21L (Omicron)
hCoV-19/Spain/CT-HUGTiPM100PY5E1/2022	EPI_ISL_13295219	80	M	BA.2.9	2022-05-31	False	False	Europe / Spain / Catalunya / Malgrat De Mar	No					21L (Omicron)
hCoV-19/Spain/CT-HUGTiPM100PY5E10/2022	EPI_ISL_13295220	66	F	BA.2.36	2022-05-31	False	False	Europe / Spain / Catalunya / Mataro	No					21L (Omicron)
hCoV-19/Spain/CT-HUGTiPM100PY5E2/2022	EPI_ISL_13295223	58	F	BF.1	2022-05-31	False	False	Europe / Spain / Catalunya / Les Franqueses Del Valles	No					22B (Omicron)
hCoV-19/Spain/CT-HUGTiPM100PY5E3/2022	EPI_ISL_13295224	13	M	BA.2.18	2022-06-04	False	False	Europe / Spain / Catalunya / Badalona	No					21L (Omicron)
hCoV-19/Spain/CT-HUGTiPM100PY5E4/2022	EPI_ISL_13295225	37	F	BA.2.9	2022-06-03	False	False	Europe / Spain / Catalunya / Mataro	No					21L (Omicron)
hCoV-19/Spain/CT-HUGTiPM100PY5E5/2022	EPI_ISL_13295226	22	M	BA.5.2.1	2022-06-05	False	False	Europe / Spain / Catalunya / Bellavista	No					22B (Omicron)
[truncated: 6,820 more rows]
