# Supplementary material for: Unlocking the puzzle: non-defining mutations in SARS-CoV-2 proteome may affect vaccine effectiveness
Source: Front Public Health. 2024 Aug 15;12:1386596. doi: 10.3389/fpubh.2024.1386596 (PMC11369981; doi:10.3389/fpubh.2024.1386596)
Supplement: Supplementary file 20 [file Data_Sheet_2.CSV]

Virus name	Accession ID	Collection date	Location	Gender	Patient age	Patient status	Last vaccinated	Lineage	Clade_nextclade	VaccineDate	VaccineDoses	VaccineType	DaysSinceVaccine	CompleteVaccinated	CompleteVaccinatedOmicron2	File_Name
hCoV-19/Italy/FVG-PN-64032415/2021	EPI_ISL_7139379	2021-10-19	Europe / Italy / Friuli Venezia Giulia	Male	52	Paucisymptomatic		AY.4	21J (Delta)					FALSE	FALSE	gisaid_hcov-19_80_90_withClade_filtered.csv
hCoV-19/Italy/FVG-PN-64032416/2021	EPI_ISL_7139380	2021-10-19	Europe / Italy / Friuli Venezia Giulia	Female	14	Paucisymptomatic		AY.112	21J (Delta)					FALSE	FALSE	gisaid_hcov-19_80_90_withClade_filtered.csv
hCoV-19/Italy/FVG-PN-64032418/2021	EPI_ISL_7139381	2021-10-19	Europe / Italy / Friuli Venezia Giulia	Male	37	Mild disease		AY.129	21J (Delta)					FALSE	FALSE	gisaid_hcov-19_80_90_withClade_filtered.csv
hCoV-19/Italy/FVG-PN-64032419/2021	EPI_ISL_7139382	2021-10-20	Europe / Italy / Friuli Venezia Giulia	Male	55	Paucisymptomatic	Pfeizer, 2nd 2021-01-29	AY.46.6	21J (Delta)	2021-01-29	2	pfeizer	264	TRUE	TRUE	gisaid_hcov-19_80_90_withClade_filtered.csv
hCoV-19/Italy/FVG-PN-64032421/2021	EPI_ISL_7139383	2021-10-20	Europe / Italy / Friuli Venezia Giulia	Male	80	Mild disease	Pfeizer, 2nd 2021-03-24	AY.4	21J (Delta)	2021-03-24	2	pfeizer	210	TRUE	TRUE	gisaid_hcov-19_80_90_withClade_filtered.csv
hCoV-19/Italy/FVG-PN-64032422/2021	EPI_ISL_7139384	2021-10-20	Europe / Italy / Friuli Venezia Giulia	Male	58	Mild disease	Pfeizer, 1st 2021-10-09	AY.4.2.3	21J (Delta)	2021-10-09	1	pfeizer	11	FALSE	FALSE	gisaid_hcov-19_80_90_withClade_filtered.csv
hCoV-19/Italy/FVG-PN-64032424/2021	EPI_ISL_7139385	2021-10-20	Europe / Italy / Friuli Venezia Giulia	Female	50	Paucisymptomatic		AY.4	21J (Delta)					FALSE	FALSE	gisaid_hcov-19_80_90_withClade_filtered.csv
hCoV-19/Italy/FVG-PN-64032431/2021	EPI_ISL_7139386	2021-10-21	Europe / Italy / Friuli Venezia Giulia	Female	11	Paucisymptomatic		AY.112	21J (Delta)					FALSE	FALSE	gisaid_hcov-19_80_90_withClade_filtered.csv
hCoV-19/Italy/FVG-64032432/2021	EPI_ISL_7139387	2021-10-21	Europe / Italy / Friuli Venezia Giulia	Male	41	Mild disease		AY.4	21J (Delta)					FALSE	FALSE	gisaid_hcov-19_80_90_withClade_filtered.csv
hCoV-19/Italy/FVG-PN-64032434/2021	EPI_ISL_7139388	2021-10-21	Europe / Italy / Friuli Venezia Giulia	Male	53	Asymptomatic	Pfeizer, 2nd 2021-05-03	AY.112	21J (Delta)	2021-05-03	2	pfeizer	171	TRUE	TRUE	gisaid_hcov-19_80_90_withClade_filtered.csv
hCoV-19/Italy/FVG-PN-64032436/2021	EPI_ISL_7139389	2021-10-21	Europe / Italy / Friuli Venezia Giulia	Male	46	Paucisymptomatic	Pfeizer, 1st 2021-09-26	AY.112	21J (Delta)	2021-09-26	1	pfeizer	25	FALSE	FALSE	gisaid_hcov-19_80_90_withClade_filtered.csv
hCoV-19/Italy/FVG-PN-64032438/2021	EPI_ISL_7139390	2021-10-21	Europe / Italy / Friuli Venezia Giulia	Male	28	Mild disease	Moderna, 2nd 2021-08-23	AY.4.2.3	21J (Delta)	2021-08-23	2	moderna	59	TRUE	TRUE	gisaid_hcov-19_80_90_withClade_filtered.csv
hCoV-19/Italy/FVG-PN-64032439/2021	EPI_ISL_7139391	2021-10-21	Europe / Italy / Friuli Venezia Giulia	Female	9	Paucisymptomatic		AY.112	21J (Delta)					FALSE	FALSE	gisaid_hcov-19_80_90_withClade_filtered.csv
hCoV-19/Italy/FVG-PN-64032443/2021	EPI_ISL_7139392	2021-10-22	Europe / Italy / Friuli Venezia Giulia	Female	33	Mild disease		AY.4	21J (Delta)					FALSE	FALSE	gisaid_hcov-19_80_90_withClade_filtered.csv
hCoV-19/Italy/FVG-PN-64032446/2021	EPI_ISL_7139393	2021-10-22	Europe / Italy / Friuli Venezia Giulia	Female	9	Asymptomatic		AY.4	21J (Delta)					FALSE	FALSE	gisaid_hcov-19_80_90_withClade_filtered.csv
hCoV-19/Italy/FVG-UD-526498/2021	EPI_ISL_7400602	2021-11-26	Europe / Italy / Friuli Venezia Giulia / Udine	Male	55	unknown		AY.122	21J (Delta)					FALSE	FALSE	gisaid_hcov-19_80_90_withClade_filtered.csv
hCoV-19/Italy/FVG-UD-529090/2021	EPI_ISL_7400603	2021-11-27	Europe / Italy / Friuli Venezia Giulia / Udine	Female	41	unknown		AY.98.1	21J (Delta)					FALSE	FALSE	gisaid_hcov-19_80_90_withClade_filtered.csv
hCoV-19/Italy/FVG-UD-529302/2021	EPI_ISL_7400604	2021-11-27	Europe / Italy / Friuli Venezia Giulia / Udine	Female	18	unknown		AY.122	21J (Delta)					FALSE	FALSE	gisaid_hcov-19_80_90_withClade_filtered.csv
hCoV-19/Italy/FVG-UD-529358/2021	EPI_ISL_7400605	2021-11-27	Europe / Italy / Friuli Venezia Giulia / Udine	Male	43	unknown		AY.46.6	21J (Delta)					FALSE	FALSE	gisaid_hcov-19_80_90_withClade_filtered.csv
hCoV-19/Italy/FVG-UD-526004/2021	EPI_ISL_7400606	2021-11-26	Europe / Italy / Friuli Venezia Giulia / Udine	Male	17	unknown		AY.122	21J (Delta)					FALSE	FALSE	gisaid_hcov-19_80_90_withClade_filtered.csv
hCoV-19/Italy/FVG-UD-547093/2021	EPI_ISL_7468717	2021-12-04	Europe / Italy / Friuli Venezia Giulia / Udine	Female	49	unknown		AY.43	21J (Delta)					FALSE	FALSE	gisaid_hcov-19_80_90_withClade_filtered.csv
hCoV-19/Italy/FVG-UD-547655/2021	EPI_ISL_7468721	2021-12-04	Europe / Italy / Friuli Venezia Giulia / Udine	Female	85	unknown		AY.43	21J (Delta)					FALSE	FALSE	gisaid_hcov-19_80_90_withClade_filtered.csv
hCoV-19/Italy/FVG-UD-548211/2021	EPI_ISL_7468726	2021-12-05	Europe / Italy / Friuli Venezia Giulia / Udine	Female	53	unknown		AY.122	21J (Delta)					FALSE	FALSE	gisaid_hcov-19_80_90_withClade_filtered.csv
hCoV-19/Italy/FVG-UD-547653/2021	EPI_ISL_7468730	2021-12-04	Europe / Italy / Friuli Venezia Giulia / Udine	Male	89	unknown		AY.98.1	21J (Delta)					FALSE	FALSE	gisaid_hcov-19_80_90_withClade_filtered.csv
hCoV-19/Italy/FVG-UD-547658/2021	EPI_ISL_7468737	2021-12-04	Europe / Italy / Friuli Venezia Giulia / Udine	Female	78	unknown		AY.98.1	21J (Delta)					FALSE	FALSE	gisaid_hcov-19_80_90_withClade_filtered.csv
hCoV-19/Italy/FVG-UD-547359/2021	EPI_ISL_7468745	2021-12-04	Europe / Italy / Friuli Venezia Giulia / Udine	Female	10	unknown		AY.98.1	21J (Delta)					FALSE	FALSE	gisaid_hcov-19_80_90_withClade_filtered.csv
hCoV-19/Italy/FVG-UD-543582/2021	EPI_ISL_7468751	2021-12-03	Europe / Italy / Friuli Venezia Giulia / Udine	Female	78	unknown		AY.98.1	21J (Delta)					FALSE	FALSE	gisaid_hcov-19_80_90_withClade_filtered.csv
hCoV-19/Italy/FVG-UD-543583/2021	EPI_ISL_7468756	2021-12-03	Europe / Italy / Friuli Venezia Giulia / Udine	Female	66	unknown		AY.43	21J (Delta)					FALSE	FALSE	gisaid_hcov-19_80_90_withClade_filtered.csv
hCoV-19/Italy/FVG-UD-544464/2021	EPI_ISL_7468765	2021-12-03	Europe / Italy / Friuli Venezia Giulia / Udine	Female	83	unknown		AY.122	21J (Delta)					FALSE	FALSE	gisaid_hcov-19_80_90_withClade_filtered.csv
hCoV-19/Italy/FVG-UD-543819/2021	EPI_ISL_7468770	2021-12-03	Europe / Italy / Friuli Venezia Giulia / Udine	Female	73	unknown		AY.122	21J (Delta)					FALSE	FALSE	gisaid_hcov-19_80_90_withClade_filtered.csv
hCoV-19/Italy/FVG-UD-548305/2021	EPI_ISL_7468778	2021-12-05	Europe / Italy / Friuli Venezia Giulia / Udine	Male	81	unknown		AY.122	21J (Delta)					FALSE	FALSE	gisaid_hcov-19_80_90_withClade_filtered.csv
hCoV-19/Italy/FVG-UD-546851/2021	EPI_ISL_7468785	2021-12-04	Europe / Italy / Friuli Venezia Giulia / Udine	Female	87	unknown		AY.122	21J (Delta)					FALSE	FALSE	gisaid_hcov-19_80_90_withClade_filtered.csv
hCoV-19/Italy/FVG-UD-546852/2021	EPI_ISL_7468791	2021-12-04	Europe / Italy / Friuli Venezia Giulia / Udine	Male	63	unknown		AY.122	21J (Delta)					FALSE	FALSE	gisaid_hcov-19_80_90_withClade_filtered.csv
hCoV-19/Italy/FVG-UD-547536/2021	EPI_ISL_7468799	2021-12-04	Europe / Italy / Friuli Venezia Giulia / Udine	Female	51	unknown		AY.122	21J (Delta)					FALSE	FALSE	gisaid_hcov-19_80_90_withClade_filtered.csv
hCoV-19/Italy/FVG-UD-547167/2021	EPI_ISL_7468805	2021-12-04	Europe / Italy / Friuli Venezia Giulia / Udine	Female	22	unknown		AY.98.1	21J (Delta)					FALSE	FALSE	gisaid_hcov-19_80_90_withClade_filtered.csv
hCoV-19/Italy/FVG-UD-547253/2021	EPI_ISL_7468809	2021-12-04	Europe / Italy / Friuli Venezia Giulia / Udine	Male	8	unknown		AY.5	21J (Delta)					FALSE	FALSE	gisaid_hcov-19_80_90_withClade_filtered.csv
hCoV-19/Italy/FVG-UD-547592/2021	EPI_ISL_7468817	2021-12-04	Europe / Italy / Friuli Venezia Giulia / Udine	Female	50	unknown		AY.98.1	21J (Delta)					FALSE	FALSE	gisaid_hcov-19_80_90_withClade_filtered.csv
hCoV-19/Italy/FVG-UD-546086/2021	EPI_ISL_7468825	2021-12-03	Europe / Italy / Friuli Venezia Giulia / Udine	Female	54	unknown		AY.43	21J (Delta)					FALSE	FALSE	gisaid_hcov-19_80_90_withClade_filtered.csv
hCoV-19/Italy/FVG-UD-546081/2021	EPI_ISL_7468832	2021-12-03	Europe / Italy / Friuli Venezia Giulia / Udine	Female	78	unknown		AY.126	21J (Delta)					FALSE	FALSE	gisaid_hcov-19_80_90_withClade_filtered.csv
hCoV-19/Italy/FVG-UD-546245/2021	EPI_ISL_7468838	2021-12-03	Europe / Italy / Friuli Venezia Giulia / Udine	Female	21	unknown		AY.122	21J (Delta)					FALSE	FALSE	gisaid_hcov-19_80_90_withClade_filtered.csv
hCoV-19/Italy/FVG-UD-546321/2021	EPI_ISL_7468847	2021-12-03	Europe / Italy / Friuli Venezia Giulia / Udine	Male	47	unknown		AY.122	21J (Delta)					FALSE	FALSE	gisaid_hcov-19_80_90_withClade_filtered.csv
hCoV-19/Italy/FVG-UD-546338/2021	EPI_ISL_7468852	2021-12-03	Europe / Italy / Friuli Venezia Giulia / Udine	Male	14	unknown		AY.43	21J (Delta)					FALSE	FALSE	gisaid_hcov-19_80_90_withClade_filtered.csv
hCoV-19/Italy/FVG-UD-546372/2021	EPI_ISL_7468858	2021-12-03	Europe / Italy / Friuli Venezia Giulia / Udine	Female	12	unknown		AY.122	21J (Delta)					FALSE	FALSE	gisaid_hcov-19_80_90_withClade_filtered.csv
hCoV-19/Italy/FVG-UD-547546/2021	EPI_ISL_7468866	2021-12-04	Europe / Italy / Friuli Venezia Giulia / Udine	Male	64	unknown		AY.122	21J (Delta)					FALSE	FALSE	gisaid_hcov-19_80_90_withClade_filtered.csv
hCoV-19/Italy/FVG-UD-546184/2021	EPI_ISL_7468873	2021-12-03	Europe / Italy / Friuli Venezia Giulia / Udine	Female	40	unknown		AY.122	21J (Delta)					FALSE	FALSE	gisaid_hcov-19_80_90_withClade_filtered.csv
hCoV-19/Italy/FVG-UD-546182/2021	EPI_ISL_7468881	2021-12-03	Europe / Italy / Friuli Venezia Giulia / Udine	Male	26	unknown		AY.98.1	21J (Delta)					FALSE	FALSE	gisaid_hcov-19_80_90_withClade_filtered.csv
hCoV-19/Italy/FVG-UD-547021/2021	EPI_ISL_7468884	2021-12-04	Europe / Italy / Friuli Venezia Giulia / Udine	Male	74	unknown		AY.122	21J (Delta)					FALSE	FALSE	gisaid_hcov-19_80_90_withClade_filtered.csv
hCoV-19/Italy/FVG-UD-548245/2021	EPI_ISL_7468885	2021-12-05	Europe / Italy / Friuli Venezia Giulia / Udine	Female	27	unknown		AY.122	21J (Delta)					FALSE	FALSE	gisaid_hcov-19_80_90_withClade_filtered.csv
hCoV-19/Italy/FVG-UD-547112/2021	EPI_ISL_7468886	2021-12-04	Europe / Italy / Friuli Venezia Giulia / Udine	Male	61	unknown		AY.122	21J (Delta)					FALSE	FALSE	gisaid_hcov-19_80_90_withClade_filtered.csv
hCoV-19/Italy/FVG-UD-547515/2021	EPI_ISL_7468887	2021-12-04	Europe / Italy / Friuli Venezia Giulia / Udine	Female	70	unknown		AY.122	21J (Delta)					FALSE	FALSE	gisaid_hcov-19_80_90_withClade_filtered.csv
hCoV-19/Italy/FVG-UD-547497/2021	EPI_ISL_7468888	2021-12-04	Europe / Italy / Friuli Venezia Giulia / Udine	Male	9	unknown		AY.98.1	21J (Delta)					FALSE	FALSE	gisaid_hcov-19_80_90_withClade_filtered.csv
hCoV-19/Italy/FVG-UD-546638/2021	EPI_ISL_7468889	2021-12-04	Europe / Italy / Friuli Venezia Giulia / Udine	Female	79	unknown		AY.122	21J (Delta)					FALSE	FALSE	gisaid_hcov-19_80_90_withClade_filtered.csv
hCoV-19/Italy/FVG-UD-547104/2021	EPI_ISL_7468890	2021-12-04	Europe / Italy / Friuli Venezia Giulia / Udine	Female	61	unknown		AY.122	21J (Delta)					FALSE	FALSE	gisaid_hcov-19_80_90_withClade_filtered.csv
hCoV-19/Italy/FVG-UD-547138/2021	EPI_ISL_7468891	2021-12-04	Europe / Italy / Friuli Venezia Giulia / Udine	Male	47	unknown		AY.4	21J (Delta)					FALSE	FALSE	gisaid_hcov-19_80_90_withClade_filtered.csv
hCoV-19/Italy/FVG-UD-547165/2021	EPI_ISL_7468892	2021-12-04	Europe / Italy / Friuli Venezia Giulia / Udine	Male	40	unknown		AY.4	21J (Delta)					FALSE	FALSE	gisaid_hcov-19_80_90_withClade_filtered.csv
hCoV-19/Italy/FVG-UD-547101/2021	EPI_ISL_7468893	2021-12-04	Europe / Italy / Friuli Venezia Giulia / Udine	Male	34	unknown		AY.129	21J (Delta)					FALSE	FALSE	gisaid_hcov-19_80_90_withClade_filtered.csv
hCoV-19/Italy/FVG-UD-547174/2021	EPI_ISL_7468894	2021-12-04	Europe / Italy / Friuli Venezia Giulia / Udine	Male	12	unknown		AY.122	21J (Delta)					FALSE	FALSE	gisaid_hcov-19_80_90_withClade_filtered.csv
hCoV-19/Italy/FVG-UD-547648/2021	EPI_ISL_7468895	2021-12-04	Europe / Italy / Friuli Venezia Giulia / Udine	Male	40	unknown		AY.121	21J (Delta)					FALSE	FALSE	gisaid_hcov-19_80_90_withClade_filtered.csv
hCoV-19/Italy/FVG-UD-543682/2021	EPI_ISL_7468896	2021-12-03	Europe / Italy / Friuli Venezia Giulia / Udine	Male	0	unknown		AY.122	21J (Delta)					FALSE	FALSE	gisaid_hcov-19_80_90_withClade_filtered.csv
hCoV-19/Italy/FVG-UD-547539/2021	EPI_ISL_7468897	2021-12-04	Europe / Italy / Friuli Venezia Giulia / Udine	Male	46	unknown		AY.122	21J (Delta)					FALSE	FALSE	gisaid_hcov-19_80_90_withClade_filtered.csv
hCoV-19/Italy/FVG-UD-547551/2021	EPI_ISL_7468898	2021-12-04	Europe / Italy / Friuli Venezia Giulia / Udine	Male	49	unknown		AY.122	21J (Delta)					FALSE	FALSE	gisaid_hcov-19_80_90_withClade_filtered.csv
hCoV-19/Italy/FVG-TS-37488598/2021	EPI_ISL_7469386	2021-11-11	Europe / Italy / Friuli Venezia Giulia	Male	74	Asymptomatic	Pfeizer, 2nd 2021-02-20	AY.46.6	21J (Delta)	2021-02-20	2	pfeizer	264	TRUE	TRUE	gisaid_hcov-19_80_90_withClade_filtered.csv
hCoV-19/Italy/FVG-TS-64034429/2021	EPI_ISL_7469387	2021-11-10	Europe / Italy / Friuli Venezia Giulia	Female	94	Asymptomatic	Pfeizer, 2nd 2021-02-20	AY.46.6	21J (Delta)	2021-02-20	2	pfeizer	263	TRUE	TRUE	gisaid_hcov-19_80_90_withClade_filtered.csv
hCoV-19/Italy/FVG-TS-64034419/2021	EPI_ISL_7469388	2021-11-10	Europe / Italy / Friuli Venezia Giulia	Male	94	Asymptomatic	Pfeizer, 2nd 2021-11-10	AY.46.6	21J (Delta)	2021-11-10	2	pfeizer	0	FALSE	FALSE	gisaid_hcov-19_80_90_withClade_filtered.csv
hCoV-19/Italy/FVG-TS-64034408/2021	EPI_ISL_7469389	2021-11-11	Europe / Italy / Friuli Venezia Giulia	Male	74	Paucisymptomatic	Pfeizer, 2nd 2021-02-20	AY.46.6	21J (Delta)	2021-02-20	2	pfeizer	264	TRUE	TRUE	gisaid_hcov-19_80_90_withClade_filtered.csv
hCoV-19/Italy/FVG-TS-64034418/2021	EPI_ISL_7469390	2021-11-11	Europe / Italy / Friuli Venezia Giulia	Female	83	Asymptomatic	Pfeizer, 2nd 2021-02-20	AY.46.6	21J (Delta)	2021-02-20	2	pfeizer	264	TRUE	TRUE	gisaid_hcov-19_80_90_withClade_filtered.csv
hCoV-19/Italy/FVG-TS-37564299/2021	EPI_ISL_7469391	2021-11-24	Europe / Italy / Friuli Venezia Giulia	Female	79	Paucisymptomatic	Astrazeneca, 2nd 2021-07-29	AY.98.1	21J (Delta)	2021-07-29	2	astrazeneca	118	TRUE	TRUE	gisaid_hcov-19_80_90_withClade_filtered.csv
hCoV-19/Italy/FVG-TS37466685/2021	EPI_ISL_7469392	2021-11-08	Europe / Italy / Friuli Venezia Giulia	Female	37	Reinfection, Paucisymptomatic		AY.98.1	21J (Delta)					FALSE	FALSE	gisaid_hcov-19_80_90_withClade_filtered.csv
hCoV-19/Italy/FVG-TS-37466678/2021	EPI_ISL_7469393	2021-11-08	Europe / Italy / Friuli Venezia Giulia	Male	25	Paucisymptomatic		AY.98.1	21J (Delta)					FALSE	FALSE	gisaid_hcov-19_80_90_withClade_filtered.csv
hCoV-19/Italy/FVG-GO-64034683/2021	EPI_ISL_7469394	2021-11-22	Europe / Italy / Friuli Venezia Giulia	Female	65	Mild disease	Pfeizer, 2nd 2021-06-30	AY.98.1	21J (Delta)	2021-06-30	2	pfeizer	145	TRUE	TRUE	gisaid_hcov-19_80_90_withClade_filtered.csv
hCoV-19/Italy/FVG-GO-64034684/2021	EPI_ISL_7469395	2021-11-22	Europe / Italy / Friuli Venezia Giulia	Female	72	Asymptomatic	Pfeizer, 2nd 2021-05-26	AY.122	21J (Delta)	2021-05-26	2	pfeizer	180	TRUE	TRUE	gisaid_hcov-19_80_90_withClade_filtered.csv
hCoV-19/Italy/FVG-GO-64034687/2021	EPI_ISL_7469396	2021-11-22	Europe / Italy / Friuli Venezia Giulia	Male	15	Mild disease		AY.122	21J (Delta)					FALSE	FALSE	gisaid_hcov-19_80_90_withClade_filtered.csv
hCoV-19/Italy/FVG-TS-37564060/2021	EPI_ISL_7469397	2021-11-24	Europe / Italy / Friuli Venezia Giulia	Male	55	Mild disease		AY.46.6	21J (Delta)					FALSE	FALSE	gisaid_hcov-19_80_90_withClade_filtered.csv
hCoV-19/Italy/FVG-TS-37563958/2021	EPI_ISL_7469398	2021-11-24	Europe / Italy / Friuli Venezia Giulia	Male	51	Paucisymptomatic	Astrazeneca, 2nd 2021-05-19	AY.98.1	21J (Delta)	2021-05-19	2	astrazeneca	189	TRUE	TRUE	gisaid_hcov-19_80_90_withClade_filtered.csv
hCoV-19/Italy/FVG-TS-37568690/2021	EPI_ISL_7469399	2021-11-24	Europe / Italy / Friuli Venezia Giulia	Female	77	Mild disease	Moderna, 1st 2021-11-17	AY.122	21J (Delta)	2021-11-17	1	moderna	7	FALSE	FALSE	gisaid_hcov-19_80_90_withClade_filtered.csv
hCoV-19/Italy/FVG-TS-37570076/2021	EPI_ISL_7469400	2021-11-24	Europe / Italy / Friuli Venezia Giulia	Female	30	Mild disease		AY.98.1	21J (Delta)					FALSE	FALSE	gisaid_hcov-19_80_90_withClade_filtered.csv
hCoV-19/Italy/FVG-TS-37563330/2021	EPI_ISL_7469401	2021-11-24	Europe / Italy / Friuli Venezia Giulia	Female	93	Asymptomatic	Pfeizer, 2nd 2021-02-05	AY.4	21J (Delta)	2021-02-05	2	pfeizer	292	TRUE	TRUE	gisaid_hcov-19_80_90_withClade_filtered.csv
hCoV-19/Italy/FVG-TS-37569451/2021	EPI_ISL_7469402	2021-11-24	Europe / Italy / Friuli Venezia Giulia	Female	49	Mild disease		AY.46.6	21J (Delta)					FALSE	FALSE	gisaid_hcov-19_80_90_withClade_filtered.csv
hCoV-19/Italy/FVG-TS-37563319/2021	EPI_ISL_7469403	2021-11-24	Europe / Italy / Friuli Venezia Giulia	Female	91	Asymptomatic		AY.4	21J (Delta)					FALSE	FALSE	gisaid_hcov-19_80_90_withClade_filtered.csv
hCoV-19/Italy/FVG-TS-37564228/2021	EPI_ISL_7469404	2021-11-24	Europe / Italy / Friuli Venezia Giulia	Male	27	Mild disease	Pfeizer, 2nd 2021-06-28	AY.122	21J (Delta)	2021-06-28	2	pfeizer	149	TRUE	TRUE	gisaid_hcov-19_80_90_withClade_filtered.csv
hCoV-19/Italy/FVG-TS-37569060/2021	EPI_ISL_7469405	2021-11-24	Europe / Italy / Friuli Venezia Giulia	Female	39	Mild disease	Pfeizer, 2nd 2021-07-03	AY.98.1	21J (Delta)	2021-07-03	2	pfeizer	144	TRUE	TRUE	gisaid_hcov-19_80_90_withClade_filtered.csv
hCoV-19/Italy/FVG-TS-37570108/2021	EPI_ISL_7469406	2021-11-24	Europe / Italy / Friuli Venezia Giulia	Male	58	Mild disease		AY.46.6	21J (Delta)					FALSE	FALSE	gisaid_hcov-19_80_90_withClade_filtered.csv
hCoV-19/Italy/FVG-TS-37563381/2021	EPI_ISL_7469407	2021-11-24	Europe / Italy / Friuli Venezia Giulia	Female	90	Asymptomatic	Pfeizer, 2nd 2021-02-05	AY.4	21J (Delta)	2021-02-05	2	pfeizer	292	TRUE	TRUE	gisaid_hcov-19_80_90_withClade_filtered.csv
hCoV-19/Italy/FVG-UD-37563293/2021	EPI_ISL_7469408	2021-11-24	Europe / Italy / Friuli Venezia Giulia	Female	47	Paucisymptomatic	Pfeizer, 2nd 2021-02-05	AY.4	21J (Delta)	2021-02-05	2	pfeizer	292	TRUE	TRUE	gisaid_hcov-19_80_90_withClade_filtered.csv
hCoV-19/Italy/FVG-PN-64034824/2021	EPI_ISL_7469409	2021-11-24	Europe / Italy / Friuli Venezia Giulia	Male	46	Mild disease		AY.36	21J (Delta)					FALSE	FALSE	gisaid_hcov-19_80_90_withClade_filtered.csv
hCoV-19/Italy/FVG-PN-64034825/2021	EPI_ISL_7469410	2021-11-24	Europe / Italy / Friuli Venezia Giulia	Female	52	Mild disease	Pfeizer, 2nd 2021-06-21	AY.98.1	21J (Delta)	2021-06-21	2	pfeizer	156	TRUE	TRUE	gisaid_hcov-19_80_90_withClade_filtered.csv
hCoV-19/Italy/FVG-PN-64034826/2021	EPI_ISL_7469411	2021-11-24	Europe / Italy / Friuli Venezia Giulia	Female	57	Mild disease	Astrazeneca, 2nd 2021-06-04	AY.4	21J (Delta)	2021-06-04	2	astrazeneca	173	TRUE	TRUE	gisaid_hcov-19_80_90_withClade_filtered.csv
hCoV-19/Italy/FVG-PN-64034827/2021	EPI_ISL_7469412	2021-11-24	Europe / Italy / Friuli Venezia Giulia	Female	55	Paucisymptomatic		AY.43	21J (Delta)					FALSE	FALSE	gisaid_hcov-19_80_90_withClade_filtered.csv
hCoV-19/Italy/FVG-PN-64034829/2021	EPI_ISL_7469413	2021-11-24	Europe / Italy / Friuli Venezia Giulia	Male	45	Paucisymptomatic		AY.4	21J (Delta)					FALSE	FALSE	gisaid_hcov-19_80_90_withClade_filtered.csv
hCoV-19/Italy/FVG-PN-64034830/2021	EPI_ISL_7469414	2021-11-24	Europe / Italy / Friuli Venezia Giulia	Female	88	Mild disease	Pfeizer, 2nd 2021-03-26	AY.4	21J (Delta)	2021-03-26	2	pfeizer	243	TRUE	TRUE	gisaid_hcov-19_80_90_withClade_filtered.csv
hCoV-19/Italy/FVG-PN-64034831/2021	EPI_ISL_7469415	2021-11-24	Europe / Italy / Friuli Venezia Giulia	Male	80	Mild disease	Pfeizer, 2nd 2021-03-26	AY.4	21J (Delta)	2021-03-26	2	pfeizer	243	TRUE	TRUE	gisaid_hcov-19_80_90_withClade_filtered.csv
hCoV-19/Italy/FVG-PN-64034832/2021	EPI_ISL_7469416	2021-11-24	Europe / Italy / Friuli Venezia Giulia	Female	61	unknown		AY.122	21J (Delta)					FALSE	FALSE	gisaid_hcov-19_80_90_withClade_filtered.csv
hCoV-19/Italy/FVG-PN-64034833/2021	EPI_ISL_7469417	2021-11-24	Europe / Italy / Friuli Venezia Giulia	Female	61	Paucisymptomatic		AY.122	21J (Delta)					FALSE	FALSE	gisaid_hcov-19_80_90_withClade_filtered.csv
hCoV-19/Italy/FVG-PN-64034834/2021	EPI_ISL_7469418	2021-11-24	Europe / Italy / Friuli Venezia Giulia	Male	8	Mild disease		AY.4	21J (Delta)					FALSE	FALSE	gisaid_hcov-19_80_90_withClade_filtered.csv
hCoV-19/Italy/FVG-GO-64034688/2021	EPI_ISL_7469419	2021-11-22	Europe / Italy / Friuli Venezia Giulia	Female	81	Asymptomatic	Pfeizer, 2nd 2021-02-05	AY.122	21J (Delta)	2021-02-05	2	pfeizer	290	TRUE	TRUE	gisaid_hcov-19_80_90_withClade_filtered.csv
hCoV-19/Italy/FVG-GO-64034689/2021	EPI_ISL_7469420	2021-11-23	Europe / Italy / Friuli Venezia Giulia	Female	55	Mild disease		AY.121	21J (Delta)					FALSE	FALSE	gisaid_hcov-19_80_90_withClade_filtered.csv
hCoV-19/Italy/FVG-GO-64034690/2021	EPI_ISL_7469421	2021-11-23	Europe / Italy / Friuli Venezia Giulia	Female	9	Paucisymptomatic		AY.43	21J (Delta)					FALSE	FALSE	gisaid_hcov-19_80_90_withClade_filtered.csv
hCoV-19/Italy/FVG-GO-64034691/2021	EPI_ISL_7469422	2021-11-23	Europe / Italy / Friuli Venezia Giulia	Female	14	Paucisymptomatic		AY.43	21J (Delta)					FALSE	FALSE	gisaid_hcov-19_80_90_withClade_filtered.csv
hCoV-19/Italy/FVG-UD-64034694/2021	EPI_ISL_7469423	2021-11-23	Europe / Italy / Friuli Venezia Giulia	Male	52	Mild disease		AY.122	21J (Delta)					FALSE	FALSE	gisaid_hcov-19_80_90_withClade_filtered.csv
hCoV-19/Italy/FVG-UD-64034695/2021	EPI_ISL_7469424	2021-11-23	Europe / Italy / Friuli Venezia Giulia	Female	9	Mild disease		AY.43	21J (Delta)					FALSE	FALSE	gisaid_hcov-19_80_90_withClade_filtered.csv
hCoV-19/Italy/FVG-GO-64034696/2021	EPI_ISL_7469425	2021-11-23	Europe / Italy / Friuli Venezia Giulia	Female	47	Paucisymptomatic		AY.98.1	21J (Delta)					FALSE	FALSE	gisaid_hcov-19_80_90_withClade_filtered.csv
hCoV-19/Italy/FVG-UD-547371/2021	EPI_ISL_7573681	2021-12-04	Europe / Italy / Friuli Venezia Giulia / Udine	Female	48	unknown		AY.122	21J (Delta)					FALSE	FALSE	gisaid_hcov-19_80_90_withClade_filtered.csv
hCoV-19/Italy/FVG-UD-547173/2021	EPI_ISL_7573682	2021-12-04	Europe / Italy / Friuli Venezia Giulia / Udine	Male	54	unknown		AY.122	21J (Delta)					FALSE	FALSE	gisaid_hcov-19_80_90_withClade_filtered.csv
hCoV-19/Italy/FVG-UD-547245/2021	EPI_ISL_7573683	2021-12-04	Europe / Italy / Friuli Venezia Giulia / Udine	Male	49	unknown		AY.43	21J (Delta)					FALSE	FALSE	gisaid_hcov-19_80_90_withClade_filtered.csv
hCoV-19/Italy/FVG-Unimi36134/2021	EPI_ISL_7698448	2021-07-08	Europe / Italy / Friuli Venezia Giulia / Trieste	Male	7	unknown		AY.43	21J (Delta)					FALSE	FALSE	gisaid_hcov-19_80_90_withClade_filtered.csv
hCoV-19/Italy/FVG-TS-37634549/2021	EPI_ISL_7852390	2021-12-07	Europe / Italy / Friuli Venezia Giulia	Male	83	Mild disease	Pfizer, 2nd 2021-04-03	AY.122	21J (Delta)	2021-04-03	2	pfizer	248	TRUE	TRUE	gisaid_hcov-19_80_90_withClade_filtered.csv
hCoV-19/Italy/FVG-TS-37634822/2021	EPI_ISL_7852391	2021-12-07	Europe / Italy / Friuli Venezia Giulia	Female	47	Asymptomatic		AY.43	21J (Delta)					FALSE	FALSE	gisaid_hcov-19_80_90_withClade_filtered.csv
hCoV-19/Italy/FVG-TS-37634849/2021	EPI_ISL_7852392	2021-12-07	Europe / Italy / Friuli Venezia Giulia	Male	47	unknown		AY.43	21J (Delta)					FALSE	FALSE	gisaid_hcov-19_80_90_withClade_filtered.csv
hCoV-19/Italy/FVG-TS-37636571/2021	EPI_ISL_7852393	2021-12-07	Europe / Italy / Friuli Venezia Giulia	Female	50	Paucisymptomatic		AY.46.6	21J (Delta)					FALSE	FALSE	gisaid_hcov-19_80_90_withClade_filtered.csv
hCoV-19/Italy/FVG-TS-37637446/2021	EPI_ISL_7852394	2021-12-07	Europe / Italy / Friuli Venezia Giulia	Female	54	Mild disease	Astrazeneca, 2nd 2021-05-19	AY.46.6	21J (Delta)	2021-05-19	2	astrazeneca	202	TRUE	TRUE	gisaid_hcov-19_80_90_withClade_filtered.csv
hCoV-19/Italy/FVG-TS-37637619/2021	EPI_ISL_7852395	2021-12-07	Europe / Italy / Friuli Venezia Giulia	Female	61	Mild disease		AY.122	21J (Delta)					FALSE	FALSE	gisaid_hcov-19_80_90_withClade_filtered.csv
hCoV-19/Italy/FVG-TS-37637812/2021	EPI_ISL_7852396	2021-12-07	Europe / Italy / Friuli Venezia Giulia	Female	70	Paucisymptomatic	Janssen, 1st 2021-05-30	AY.122	21J (Delta)	2021-05-30	1	janssen	191	TRUE	TRUE	gisaid_hcov-19_80_90_withClade_filtered.csv
hCoV-19/Italy/FVG-TS-37637877/2021	EPI_ISL_7852397	2021-12-07	Europe / Italy / Friuli Venezia Giulia	Female	42	Paucisymptomatic	Astrazeneca, 1st 2021-02-27	AY.122	21J (Delta)	2021-02-27	1	astrazeneca	283	FALSE	FALSE	gisaid_hcov-19_80_90_withClade_filtered.csv
hCoV-19/Italy/FVG-TS-37638291/2021	EPI_ISL_7852398	2021-12-07	Europe / Italy / Friuli Venezia Giulia	Female	22	Paucisymptomatic	Pfizer, 2nd 2021-07-14	AY.43	21J (Delta)	2021-07-14	2	pfizer	146	TRUE	TRUE	gisaid_hcov-19_80_90_withClade_filtered.csv
hCoV-19/Italy/FVG-TS-37638403/2021	EPI_ISL_7852399	2021-12-07	Europe / Italy / Friuli Venezia Giulia	Male	26	Paucisymptomatic	Pfizer, 2nd 2021-05-23	AY.122	21J (Delta)	2021-05-23	2	pfizer	198	TRUE	TRUE	gisaid_hcov-19_80_90_withClade_filtered.csv
hCoV-19/Italy/FVG-37638423/2021	EPI_ISL_7852400	2021-12-07	Europe / Italy / Friuli Venezia Giulia	Male	60	unknown		AY.46.6	21J (Delta)					FALSE	FALSE	gisaid_hcov-19_80_90_withClade_filtered.csv
hCoV-19/Italy/FVG-TS-37639929/2021	EPI_ISL_7852401	2021-12-07	Europe / Italy / Friuli Venezia Giulia	Male	63	Asymptomatic		AY.46.6	21J (Delta)					FALSE	FALSE	gisaid_hcov-19_80_90_withClade_filtered.csv
hCoV-19/Italy/FVG-TS-37641193/2021	EPI_ISL_7852402	2021-12-07	Europe / Italy / Friuli Venezia Giulia	Male	57	Paucisymptomatic	Pfizer, 2nd 2021-06-27	AY.43	21J (Delta)	2021-06-27	2	pfizer	163	TRUE	TRUE	gisaid_hcov-19_80_90_withClade_filtered.csv
hCoV-19/Italy/FVG-TS-37641498/2021	EPI_ISL_7852403	2021-12-07	Europe / Italy / Friuli Venezia Giulia	Female	47	Mild disease	Astrazeneca, 2nd 2021-05-27	AY.98.1	21J (Delta)	2021-05-27	2	astrazeneca	194	TRUE	TRUE	gisaid_hcov-19_80_90_withClade_filtered.csv
hCoV-19/Italy/FVG-TS-37641714/2021	EPI_ISL_7852404	2021-12-07	Europe / Italy / Friuli Venezia Giulia	Female	82	Mild disease		AY.98.1	21J (Delta)					FALSE	FALSE	gisaid_hcov-19_80_90_withClade_filtered.csv
hCoV-19/Italy/FVG-TS-64034985/2021	EPI_ISL_7852405	2021-12-06	Europe / Italy / Friuli Venezia Giulia	Male	24	Paucisymptomatic		AY.98.1	21J (Delta)					FALSE	FALSE	gisaid_hcov-19_80_90_withClade_filtered.csv
hCoV-19/Italy/FVG-TS-64034987/2021	EPI_ISL_7852406	2021-12-06	Europe / Italy / Friuli Venezia Giulia	Female	49	Paucisymptomatic		AY.46.6	21J (Delta)					FALSE	FALSE	gisaid_hcov-19_80_90_withClade_filtered.csv
hCoV-19/Italy/FVG-TS-64034988/2021	EPI_ISL_7852407	2021-12-06	Europe / Italy / Friuli Venezia Giulia	Female	54	Paucisymptomatic		AY.129	21J (Delta)					FALSE	FALSE	gisaid_hcov-19_80_90_withClade_filtered.csv
hCoV-19/Italy/FVG-GO-64034990/2021	EPI_ISL_7852408	2021-12-06	Europe / Italy / Friuli Venezia Giulia	Female	41	Paucisymptomatic		AY.43	21J (Delta)					FALSE	FALSE	gisaid_hcov-19_80_90_withClade_filtered.csv
hCoV-19/Italy/FVG-TS-64034991/2021	EPI_ISL_7852409	2021-12-06	Europe / Italy / Friuli Venezia Giulia	Female	39	Mild disease	Astrazeneca, 2nd 2021-05-25	AY.9.2	21I (Delta)	2021-05-25	2	astrazeneca	195	TRUE	TRUE	gisaid_hcov-19_80_90_withClade_filtered.csv
hCoV-19/Italy/FVG-TS-64034992/2021	EPI_ISL_7852410	2021-12-06	Europe / Italy / Friuli Venezia Giulia	Male	5	Mild disease		AY.46.6	21J (Delta)					FALSE	FALSE	gisaid_hcov-19_80_90_withClade_filtered.csv
hCoV-19/Italy/FVG-TS-64034994/2021	EPI_ISL_7852411	2021-12-06	Europe / Italy / Friuli Venezia Giulia	Male	45	Paucisymptomatic	Astrazeneca, 2nd 2021-05-19	AY.98.1	21J (Delta)	2021-05-19	2	astrazeneca	201	TRUE	TRUE	gisaid_hcov-19_80_90_withClade_filtered.csv
hCoV-19/Italy/FVG-TS-64035003/2021	EPI_ISL_7852412	2021-12-06	Europe / Italy / Friuli Venezia Giulia	Male	22	Mild disease		AY.4	21J (Delta)					FALSE	FALSE	gisaid_hcov-19_80_90_withClade_filtered.csv
hCoV-19/Italy/FVG-UD-64035006/2021	EPI_ISL_7852413	2021-12-06	Europe / Italy / Friuli Venezia Giulia	Male	66	Paucisymptomatic	Astrazeneca, 2nd 2021-07-30	AY.98.1	21J (Delta)	2021-07-30	2	astrazeneca	129	TRUE	TRUE	gisaid_hcov-19_80_90_withClade_filtered.csv
hCoV-19/Italy/FVG-UD-64035007/2021	EPI_ISL_7852414	2021-12-06	Europe / Italy / Friuli Venezia Giulia	Male	59	Mild disease		AY.122	21J (Delta)					FALSE	FALSE	gisaid_hcov-19_80_90_withClade_filtered.csv
hCoV-19/Italy/FVG-UD-64035009/2021	EPI_ISL_7852415	2021-12-06	Europe / Italy / Friuli Venezia Giulia	Male	56	Paucisymptomatic		AY.46.6	21J (Delta)					FALSE	FALSE	gisaid_hcov-19_80_90_withClade_filtered.csv
hCoV-19/Italy/FVG-UD-64035010/2021	EPI_ISL_7852416	2021-12-06	Europe / Italy / Friuli Venezia Giulia	Male	7	Paucisymptomatic		AY.122	21J (Delta)					FALSE	FALSE	gisaid_hcov-19_80_90_withClade_filtered.csv
hCoV-19/Italy/FVG-UD-64035018/2021	EPI_ISL_7852417	2021-12-06	Europe / Italy / Friuli Venezia Giulia	Male	48	Paucisymptomatic	Moderna, 2nd 2021-07-02	AY.43	21J (Delta)	2021-07-02	2	moderna	157	TRUE	TRUE	gisaid_hcov-19_80_90_withClade_filtered.csv
hCoV-19/Italy/FVG-UD-64035019/2021	EPI_ISL_7852418	2021-12-06	Europe / Italy / Friuli Venezia Giulia	Female	21	Paucisymptomatic	Astrazeneca, 2nd 2021-06-21	AY.121	21J (Delta)	2021-06-21	2	astrazeneca	168	TRUE	TRUE	gisaid_hcov-19_80_90_withClade_filtered.csv
hCoV-19/Italy/FVG-UD-64035020/2021	EPI_ISL_7852419	2021-12-06	Europe / Italy / Friuli Venezia Giulia	Male	32	Mild disease	Astrazeneca, 2nd 2021-05-13	AY.122	21J (Delta)	2021-05-13	2	astrazeneca	207	TRUE	TRUE	gisaid_hcov-19_80_90_withClade_filtered.csv
hCoV-19/Italy/FVG-PN-64035023/2021	EPI_ISL_7852420	2021-12-06	Europe / Italy / Friuli Venezia Giulia	Female	38	unknown		AY.122	21J (Delta)					FALSE	FALSE	gisaid_hcov-19_80_90_withClade_filtered.csv
hCoV-19/Italy/FVG-TS-64035026/2021	EPI_ISL_7852421	2021-12-06	Europe / Italy / Friuli Venezia Giulia	Male	75	Asymptomatic	Pfizer, 2nd 2021-06-28	AY.46.6	21J (Delta)	2021-06-28	2	pfizer	161	TRUE	TRUE	gisaid_hcov-19_80_90_withClade_filtered.csv
hCoV-19/Italy/FVG-TS-64035027/2021	EPI_ISL_7852422	2021-12-06	Europe / Italy / Friuli Venezia Giulia	Male	86	Hospitalized	Pfizer, 2nd 2021-04-19	AY.46.6	21J (Delta)	2021-04-19	2	pfizer	231	TRUE	TRUE	gisaid_hcov-19_80_90_withClade_filtered.csv
hCoV-19/Italy/FVG-TS-64035029/2021	EPI_ISL_7852423	2021-12-06	Europe / Italy / Friuli Venezia Giulia	Female	32	Paucisymptomatic		AY.98.1	21J (Delta)					FALSE	FALSE	gisaid_hcov-19_80_90_withClade_filtered.csv
hCoV-19/Italy/FVG-TS-64035030/2021	EPI_ISL_7852424	2021-12-06	Europe / Italy / Friuli Venezia Giulia	Male	33	Mild disease	Pfizer, 2nd 2021-08-03	AY.43	21J (Delta)	2021-08-03	2	pfizer	125	TRUE	TRUE	gisaid_hcov-19_80_90_withClade_filtered.csv
hCoV-19/Italy/FVG-TS-64035031/2021	EPI_ISL_7852425	2021-12-06	Europe / Italy / Friuli Venezia Giulia	Female	43	Paucisymptomatic		AY.46.6	21J (Delta)					FALSE	FALSE	gisaid_hcov-19_80_90_withClade_filtered.csv
hCoV-19/Italy/FVG-TS-64035033/2021	EPI_ISL_7852426	2021-12-06	Europe / Italy / Friuli Venezia Giulia	Male	62	Paucisymptomatic	Janssen, 1st 2021-05-16	AY.46.6	21J (Delta)	2021-05-16	1	janssen	204	TRUE	TRUE	gisaid_hcov-19_80_90_withClade_filtered.csv
hCoV-19/Italy/FVG-TS-64035034/2021	EPI_ISL_7852427	2021-12-06	Europe / Italy / Friuli Venezia Giulia	Female	86	Paucisymptomatic		AY.46.6	21J (Delta)					FALSE	FALSE	gisaid_hcov-19_80_90_withClade_filtered.csv
hCoV-19/Italy/FVG-TS-64035035/2021	EPI_ISL_7852428	2021-12-06	Europe / Italy / Friuli Venezia Giulia	Male	53	Mild disease		AY.43	21J (Delta)					FALSE	FALSE	gisaid_hcov-19_80_90_withClade_filtered.csv
hCoV-19/Italy/FVG-64035036/2021	EPI_ISL_7852429	2021-12-06	Europe / Italy / Friuli Venezia Giulia	Male	22	Asymptomatic		AY.98.1	21J (Delta)					FALSE	FALSE	gisaid_hcov-19_80_90_withClade_filtered.csv
hCoV-19/Italy/FVG-TS-64035037/2021	EPI_ISL_7852430	2021-12-06	Europe / Italy / Friuli Venezia Giulia	Male	56	Hospitalized		AY.46.6	21J (Delta)					FALSE	FALSE	gisaid_hcov-19_80_90_withClade_filtered.csv
hCoV-19/Italy/FVG-TS-64035038/2021	EPI_ISL_7852431	2021-12-06	Europe / Italy / Friuli Venezia Giulia	Female	45	Mild disease		AY.46.6	21J (Delta)					FALSE	FALSE	gisaid_hcov-19_80_90_withClade_filtered.csv
hCoV-19/Italy/FVG-TS-64035039/2021	EPI_ISL_7852432	2021-12-06	Europe / Italy / Friuli Venezia Giulia	Female	52	Paucisymptomatic	Astrazeneca, 2nd 2021-05-25	AY.43	21J (Delta)	2021-05-25	2	astrazeneca	195	TRUE	TRUE	gisaid_hcov-19_80_90_withClade_filtered.csv
hCoV-19/Italy/FVG-TS-64035040/2021	EPI_ISL_7852433	2021-12-06	Europe / Italy / Friuli Venezia Giulia	Female	18	Asymptomatic		AY.4	21J (Delta)					FALSE	FALSE	gisaid_hcov-19_80_90_withClade_filtered.csv
hCoV-19/Italy/FVG-TS-64035041/2021	EPI_ISL_7852434	2021-12-06	Europe / Italy / Friuli Venezia Giulia	Male	60	Paucisymptomatic		AY.43	21J (Delta)					FALSE	FALSE	gisaid_hcov-19_80_90_withClade_filtered.csv
hCoV-19/Italy/FVG-TS-64035042/2021	EPI_ISL_7852435	2021-12-06	Europe / Italy / Friuli Venezia Giulia	Female	50	Mild disease		AY.98.1	21J (Delta)					FALSE	FALSE	gisaid_hcov-19_80_90_withClade_filtered.csv
hCoV-19/Italy/FVG-TS-64035043/2021	EPI_ISL_7852436	2021-12-06	Europe / Italy / Friuli Venezia Giulia	Male	12	Paucisymptomatic		AY.46.6	21J (Delta)					FALSE	FALSE	gisaid_hcov-19_80_90_withClade_filtered.csv
hCoV-19/Italy/FVG-TS-64035044/2021	EPI_ISL_7852437	2021-12-06	Europe / Italy / Friuli Venezia Giulia	Female	50	Paucisymptomatic		AY.46.6	21J (Delta)					FALSE	FALSE	gisaid_hcov-19_80_90_withClade_filtered.csv
hCoV-19/Italy/FVG-TS-64035046/2021	EPI_ISL_7852438	2021-12-06	Europe / Italy / Friuli Venezia Giulia	Male	63	Asymptomatic	Pfizer, 2nd 2021-06-25	AY.46.6	21J (Delta)	2021-06-25	2	pfizer	164	TRUE	TRUE	gisaid_hcov-19_80_90_withClade_filtered.csv
hCoV-19/Italy/FVG-GO-64035048/2021	EPI_ISL_7852439	2021-12-06	Europe / Italy / Friuli Venezia Giulia	Male	16	Paucisymptomatic		AY.43	21J (Delta)					FALSE	FALSE	gisaid_hcov-19_80_90_withClade_filtered.csv
hCoV-19/Italy/FVG-GO-64035049/2021	EPI_ISL_7852440	2021-12-06	Europe / Italy / Friuli Venezia Giulia	Male	52	Paucisymptomatic		AY.122	21J (Delta)					FALSE	FALSE	gisaid_hcov-19_80_90_withClade_filtered.csv
hCoV-19/Italy/FVG-GO-64035051/2021	EPI_ISL_7852441	2021-12-06	Europe / Italy / Friuli Venezia Giulia	Female	47	Paucisymptomatic	Astrazeneca, 2nd 2021-05-28	AY.36	21J (Delta)	2021-05-28	2	astrazeneca	192	TRUE	TRUE	gisaid_hcov-19_80_90_withClade_filtered.csv
hCoV-19/Italy/FVG-GO-64035052/2021	EPI_ISL_7852442	2021-12-06	Europe / Italy / Friuli Venezia Giulia	Female	56	Paucisymptomatic		AY.98.1	21J (Delta)					FALSE	FALSE	gisaid_hcov-19_80_90_withClade_filtered.csv
hCoV-19/Italy/FVG-GO-64035053/2021	EPI_ISL_7852443	2021-12-06	Europe / Italy / Friuli Venezia Giulia	Female	25	Paucisymptomatic	Astrazeneca+Comirnaty, 2nd 2021-06-12	AY.122	21J (Delta)	2021-06-12	2	astrazeneca+comirnaty	177	TRUE	TRUE	gisaid_hcov-19_80_90_withClade_filtered.csv
hCoV-19/Italy/FVG-GO-64035054/2021	EPI_ISL_7852444	2021-12-06	Europe / Italy / Friuli Venezia Giulia	Male	33	Paucisymptomatic		AY.122	21J (Delta)					FALSE	FALSE	gisaid_hcov-19_80_90_withClade_filtered.csv
hCoV-19/Italy/FVG-GO-64035055/2021	EPI_ISL_7852445	2021-12-06	Europe / Italy / Friuli Venezia Giulia	Female	20	Paucisymptomatic	Pfizer, 2nd 2021-06-15	AY.4	21J (Delta)	2021-06-15	2	pfizer	174	TRUE	TRUE	gisaid_hcov-19_80_90_withClade_filtered.csv
hCoV-19/Italy/FVG-GO-64035058/2021	EPI_ISL_7852446	2021-12-06	Europe / Italy / Friuli Venezia Giulia	Female	61	Paucisymptomatic	Pfizer, 2nd 2021-05-02	AY.46.6	21J (Delta)	2021-05-02	2	pfizer	218	TRUE	TRUE	gisaid_hcov-19_80_90_withClade_filtered.csv
hCoV-19/Italy/FVG-GO-64035060/2021	EPI_ISL_7852447	2021-12-06	Europe / Italy / Friuli Venezia Giulia	Female	43	Paucisymptomatic	Pfizer, 2nd 2021-07-06	AY.122	21J (Delta)	2021-07-06	2	pfizer	153	TRUE	TRUE	gisaid_hcov-19_80_90_withClade_filtered.csv
hCoV-19/Italy/FVG-TS-64035062/2021	EPI_ISL_7852448	2021-12-06	Europe / Italy / Friuli Venezia Giulia	Male	55	Paucisymptomatic	Moderna, 2nd 2021-06-29	AY.98.1	21J (Delta)	2021-06-29	2	moderna	160	TRUE	TRUE	gisaid_hcov-19_80_90_withClade_filtered.csv
hCoV-19/Italy/FVG-PN-64035064/2021	EPI_ISL_7852449	2021-12-06	Europe / Italy / Friuli Venezia Giulia	Male	73	Hospitalized	Astrazeneca, 2nd 2021-08-05	AY.43	21J (Delta)	2021-08-05	2	astrazeneca	123	TRUE	TRUE	gisaid_hcov-19_80_90_withClade_filtered.csv
hCoV-19/Italy/FVG-PN-64035065/2021	EPI_ISL_7852450	2021-12-06	Europe / Italy / Friuli Venezia Giulia	Female	40	Paucisymptomatic		AY.43	21J (Delta)					FALSE	FALSE	gisaid_hcov-19_80_90_withClade_filtered.csv
hCoV-19/Italy/FVG-PN-64035066/2021	EPI_ISL_7852451	2021-12-06	Europe / Italy / Friuli Venezia Giulia	Male	55	Mild disease	Pfizer, 2nd 2021-06-26	AY.43	21J (Delta)	2021-06-26	2	pfizer	163	TRUE	TRUE	gisaid_hcov-19_80_90_withClade_filtered.csv
hCoV-19/Italy/FVG-PN-64035067/2021	EPI_ISL_7852452	2021-12-06	Europe / Italy / Friuli Venezia Giulia	Female	62	Paucisymptomatic		AY.43.4	21J (Delta)					FALSE	FALSE	gisaid_hcov-19_80_90_withClade_filtered.csv
hCoV-19/Italy/FVG-PN-64035068/2021	EPI_ISL_7852453	2021-12-06	Europe / Italy / Friuli Venezia Giulia	Female	50	Mild disease		AY.46.6	21J (Delta)					FALSE	FALSE	gisaid_hcov-19_80_90_withClade_filtered.csv
hCoV-19/Italy/FVG-PN-64035069/2021	EPI_ISL_7852454	2021-12-06	Europe / Italy / Friuli Venezia Giulia	Female	100	unknown		AY.122	21J (Delta)					FALSE	FALSE	gisaid_hcov-19_80_90_withClade_filtered.csv
hCoV-19/Italy/FVG-PN-64035070/2021	EPI_ISL_7852455	2021-12-06	Europe / Italy / Friuli Venezia Giulia	Male	68	Mild disease	Janssen, 1st 2021-06-04	AY.98.1	21J (Delta)	2021-06-04	1	janssen	185	TRUE	TRUE	gisaid_hcov-19_80_90_withClade_filtered.csv
hCoV-19/Italy/FVG-PN-64035071/2021	EPI_ISL_7852456	2021-12-06	Europe / Italy / Friuli Venezia Giulia	Male	14	Paucisymptomatic		AY.122	21J (Delta)					FALSE	FALSE	gisaid_hcov-19_80_90_withClade_filtered.csv
hCoV-19/Italy/FVG-PN-64035072/2021	EPI_ISL_7852457	2021-12-06	Europe / Italy / Friuli Venezia Giulia	Female	11	Mild disease		AY.9.2	21I (Delta)					FALSE	FALSE	gisaid_hcov-19_80_90_withClade_filtered.csv
hCoV-19/Italy/FVG-PN-64035073/2021	EPI_ISL_7852458	2021-12-06	Europe / Italy / Friuli Venezia Giulia	Female	61	Paucisymptomatic		AY.126	21J (Delta)					FALSE	FALSE	gisaid_hcov-19_80_90_withClade_filtered.csv
hCoV-19/Italy/FVG-PN-64035074/2021	EPI_ISL_7852459	2021-12-06	Europe / Italy / Friuli Venezia Giulia	Female	33	Mild disease	Pfizer, 2nd 2021-05-27	AY.4	21J (Delta)	2021-05-27	2	pfizer	193	TRUE	TRUE	gisaid_hcov-19_80_90_withClade_filtered.csv
hCoV-19/Italy/FVG-PN-64035075/2021	EPI_ISL_7852460	2021-12-06	Europe / Italy / Friuli Venezia Giulia	Female	63	Mild disease	Pfizer, 2nd 2021-07-04	AY.43	21J (Delta)	2021-07-04	2	pfizer	155	TRUE	TRUE	gisaid_hcov-19_80_90_withClade_filtered.csv
hCoV-19/Italy/FVG-PN-64035076/2021	EPI_ISL_7852461	2021-12-06	Europe / Italy / Friuli Venezia Giulia	Male	62	Mild disease		AY.98.1	21J (Delta)					FALSE	FALSE	gisaid_hcov-19_80_90_withClade_filtered.csv
hCoV-19/Italy/FVG-PN-64035078/2021	EPI_ISL_7852462	2021-12-06	Europe / Italy / Friuli Venezia Giulia	Female	60	Mild disease		AY.98.1	21J (Delta)					FALSE	FALSE	gisaid_hcov-19_80_90_withClade_filtered.csv
hCoV-19/Italy/FVG-PN-64035079/2021	EPI_ISL_7852463	2021-12-06	Europe / Italy / Friuli Venezia Giulia	Female	89	Hospitalized		B.1.617.2	21J (Delta)					FALSE	FALSE	gisaid_hcov-19_80_90_withClade_filtered.csv
hCoV-19/Italy/FVG-PN-64035080/2021	EPI_ISL_7852464	2021-12-06	Europe / Italy / Friuli Venezia Giulia	Male	49	Mild disease	Pfizer, 2nd 2021-07-04	AY.122	21J (Delta)	2021-07-04	2	pfizer	155	TRUE	TRUE	gisaid_hcov-19_80_90_withClade_filtered.csv
hCoV-19/Italy/FVG-PN-64035081/2021	EPI_ISL_7852465	2021-12-06	Europe / Italy / Friuli Venezia Giulia	Female	50	Mild disease	Pfizer, 2nd 2021-07-30	AY.122	21J (Delta)	2021-07-30	2	pfizer	129	TRUE	TRUE	gisaid_hcov-19_80_90_withClade_filtered.csv
hCoV-19/Italy/FVG-PN-64035082/2021	EPI_ISL_7852466	2021-12-06	Europe / Italy / Friuli Venezia Giulia	Male	74	Asymptomatic		AY.122	21J (Delta)					FALSE	FALSE	gisaid_hcov-19_80_90_withClade_filtered.csv
hCoV-19/Italy/FVG-PN-64035083/2021	EPI_ISL_7852467	2021-12-06	Europe / Italy / Friuli Venezia Giulia	Female	54	Paucisymptomatic	Pfizer, 2nd 2021-06-16	AY.122	21J (Delta)	2021-06-16	2	pfizer	173	TRUE	TRUE	gisaid_hcov-19_80_90_withClade_filtered.csv
hCoV-19/Italy/FVG-PN-64035084/2021	EPI_ISL_7852468	2021-12-06	Europe / Italy / Friuli Venezia Giulia	Female	41	Mild disease		AY.122	21J (Delta)					FALSE	FALSE	gisaid_hcov-19_80_90_withClade_filtered.csv
hCoV-19/Italy/FVG-PN-64035085/2021	EPI_ISL_7852469	2021-12-06	Europe / Italy / Friuli Venezia Giulia	Female	45	Mild disease		AY.46.6	21J (Delta)					FALSE	FALSE	gisaid_hcov-19_80_90_withClade_filtered.csv
hCoV-19/Italy/FVG-PN-64035088/2021	EPI_ISL_7852470	2021-12-06	Europe / Italy / Friuli Venezia Giulia	Female	85	Mild disease	Pfizer, 2nd 2021-03-30	AY.122	21J (Delta)	2021-03-30	2	pfizer	251	TRUE	TRUE	gisaid_hcov-19_80_90_withClade_filtered.csv
hCoV-19/Italy/FVG-UD-64035090/2021	EPI_ISL_7852471	2021-12-06	Europe / Italy / Friuli Venezia Giulia	Male	15	Paucisymptomatic	Pfizer, 2nd 2021-09-02	AY.98.1	21J (Delta)	2021-09-02	2	pfizer	95	TRUE	TRUE	gisaid_hcov-19_80_90_withClade_filtered.csv
hCoV-19/Italy/FVG-UD-64035091/2021	EPI_ISL_7852472	2021-12-06	Europe / Italy / Friuli Venezia Giulia	Female	54	Mild disease	Pfizer, 2nd 2021-07-04	AY.4	21J (Delta)	2021-07-04	2	pfizer	155	TRUE	TRUE	gisaid_hcov-19_80_90_withClade_filtered.csv
hCoV-19/Italy/FVG-UD-64035093/2021	EPI_ISL_7852473	2021-12-06	Europe / Italy / Friuli Venezia Giulia	Male	62	Mild disease	Pfizer, 2nd 2021-06-22	AY.4	21J (Delta)	2021-06-22	2	pfizer	167	TRUE	TRUE	gisaid_hcov-19_80_90_withClade_filtered.csv
hCoV-19/Italy/FVG-UD-64035096/2021	EPI_ISL_7852474	2021-12-06	Europe / Italy / Friuli Venezia Giulia	Male	47	Paucisymptomatic		AY.43	21J (Delta)					FALSE	FALSE	gisaid_hcov-19_80_90_withClade_filtered.csv
hCoV-19/Italy/FVG-UD-64035098/2021	EPI_ISL_7852475	2021-12-06	Europe / Italy / Friuli Venezia Giulia	Male	47	Mild disease		AY.4	21J (Delta)					FALSE	FALSE	gisaid_hcov-19_80_90_withClade_filtered.csv
hCoV-19/Italy/FVG-UD-64035100/2021	EPI_ISL_7852476	2021-12-06	Europe / Italy / Friuli Venezia Giulia	Male	53	Mild disease	Astrazeneca, 2nd 2021-05-23	AY.43	21J (Delta)	2021-05-23	2	astrazeneca	197	TRUE	TRUE	gisaid_hcov-19_80_90_withClade_filtered.csv
hCoV-19/Italy/FVG-UD-64035101/2021	EPI_ISL_7852477	2021-12-06	Europe / Italy / Friuli Venezia Giulia	Female	41	Paucisymptomatic		AY.5.4	21J (Delta)					FALSE	FALSE	gisaid_hcov-19_80_90_withClade_filtered.csv
hCoV-19/Italy/FVG-UD-64035103/2021	EPI_ISL_7852478	2021-12-06	Europe / Italy / Friuli Venezia Giulia	Female	20	Paucisymptomatic		B.1.617.2	21J (Delta)					FALSE	FALSE	gisaid_hcov-19_80_90_withClade_filtered.csv
hCoV-19/Italy/FVG-UD-64035104/2021	EPI_ISL_7852479	2021-12-06	Europe / Italy / Friuli Venezia Giulia	Male	52	Paucisymptomatic		AY.122	21J (Delta)					FALSE	FALSE	gisaid_hcov-19_80_90_withClade_filtered.csv
hCoV-19/Italy/FVG-UD-64035105/2021	EPI_ISL_7852480	2021-12-06	Europe / Italy / Friuli Venezia Giulia	Female	49	Paucisymptomatic	Pfizer, 2nd 2021-10-14	B.1.617.2	21J (Delta)	2021-10-14	2	pfizer	53	TRUE	TRUE	gisaid_hcov-19_80_90_withClade_filtered.csv
hCoV-19/Italy/FVG-UD-64035106/2021	EPI_ISL_7852481	2021-12-06	Europe / Italy / Friuli Venezia Giulia	Male	21	Mild disease	Pfizer, 2nd 2021-07-20	AY.4	21J (Delta)	2021-07-20	2	pfizer	139	TRUE	TRUE	gisaid_hcov-19_80_90_withClade_filtered.csv
hCoV-19/Italy/FVG-UD-64035107/2021	EPI_ISL_7852482	2021-12-06	Europe / Italy / Friuli Venezia Giulia	Female	32	Paucisymptomatic	Pfizer, 2nd 2021-07-09	AY.122	21J (Delta)	2021-07-09	2	pfizer	150	TRUE	TRUE	gisaid_hcov-19_80_90_withClade_filtered.csv
hCoV-19/Italy/FVG-UD-64035108/2021	EPI_ISL_7852483	2021-12-06	Europe / Italy / Friuli Venezia Giulia	Female	69	Mild disease	Astrazeneca, 2nd 2021-08-04	AY.43	21J (Delta)	2021-08-04	2	astrazeneca	124	TRUE	TRUE	gisaid_hcov-19_80_90_withClade_filtered.csv
hCoV-19/Italy/FVG-UD-64035110/2021	EPI_ISL_7852484	2021-12-06	Europe / Italy / Friuli Venezia Giulia	Female	57	Paucisymptomatic	Pfizer, 2nd 2021-05-08	AY.98.1	21J (Delta)	2021-05-08	2	pfizer	212	TRUE	TRUE	gisaid_hcov-19_80_90_withClade_filtered.csv
hCoV-19/Italy/FVG-UD-64035114/2021	EPI_ISL_7852485	2021-12-06	Europe / Italy / Friuli Venezia Giulia	Female	48	Mild disease	Pfizer, 2nd 2021-05-29	AY.122	21J (Delta)	2021-05-29	2	pfizer	191	TRUE	TRUE	gisaid_hcov-19_80_90_withClade_filtered.csv
hCoV-19/Italy/FVG-UD-64035117/2021	EPI_ISL_7852486	2021-12-06	Europe / Italy / Friuli Venezia Giulia	Female	19	Paucisymptomatic		AY.122	21J (Delta)					FALSE	FALSE	gisaid_hcov-19_80_90_withClade_filtered.csv
hCoV-19/Italy/FVG-UD-64035119/2021	EPI_ISL_7852487	2021-12-06	Europe / Italy / Friuli Venezia Giulia	Female	26	Paucisymptomatic	Astrazeneca, 2nd 2021-05-30	AY.98.1	21J (Delta)	2021-05-30	2	astrazeneca	190	TRUE	TRUE	gisaid_hcov-19_80_90_withClade_filtered.csv
hCoV-19/Italy/FVG-UD-64035120/2021	EPI_ISL_7852488	2021-12-06	Europe / Italy / Friuli Venezia Giulia	Female	13	Paucisymptomatic		B.1.617.2	21J (Delta)					FALSE	FALSE	gisaid_hcov-19_80_90_withClade_filtered.csv
hCoV-19/Italy/FVG-UD-64035121/2021	EPI_ISL_7852489	2021-12-06	Europe / Italy / Friuli Venezia Giulia	Male	54	Mild disease	Pfizer, 2nd 2021-06-21	AY.43	21J (Delta)	2021-06-21	2	pfizer	168	TRUE	TRUE	gisaid_hcov-19_80_90_withClade_filtered.csv
hCoV-19/Italy/FVG-UD-64035123/2021	EPI_ISL_7852490	2021-12-06	Europe / Italy / Friuli Venezia Giulia	Female	58	Paucisymptomatic	Pfizer, 2nd 2021-06-29	AY.122.4	21J (Delta)	2021-06-29	2	pfizer	160	TRUE	TRUE	gisaid_hcov-19_80_90_withClade_filtered.csv
hCoV-19/Italy/FVG-UD-64035124/2021	EPI_ISL_7852491	2021-12-06	Europe / Italy / Friuli Venezia Giulia	Male	66	Mild disease		B.1.617.2	21J (Delta)					FALSE	FALSE	gisaid_hcov-19_80_90_withClade_filtered.csv
hCoV-19/Italy/FVG-UD-64035125/2021	EPI_ISL_7852492	2021-12-06	Europe / Italy / Friuli Venezia Giulia	Female	70	Mild disease		AY.43	21J (Delta)					FALSE	FALSE	gisaid_hcov-19_80_90_withClade_filtered.csv
hCoV-19/Italy/FVG-UD-64035126/2021	EPI_ISL_7852493	2021-12-06	Europe / Italy / Friuli Venezia Giulia	Male	14	Paucisymptomatic		B.1.617.2	21J (Delta)					FALSE	FALSE	gisaid_hcov-19_80_90_withClade_filtered.csv
hCoV-19/Italy/FVG-UD-64035130/2021	EPI_ISL_7852494	2021-12-06	Europe / Italy / Friuli Venezia Giulia	Male	42	Paucisymptomatic	Pfizer, 2nd 2021-07-17	AY.122	21J (Delta)	2021-07-17	2	pfizer	142	TRUE	TRUE	gisaid_hcov-19_80_90_withClade_filtered.csv
hCoV-19/Italy/FVG-UD-64035132/2021	EPI_ISL_7852495	2021-12-06	Europe / Italy / Friuli Venezia Giulia	Male	10	Asymptomatic		AY.9.2	21I (Delta)					FALSE	FALSE	gisaid_hcov-19_80_90_withClade_filtered.csv
hCoV-19/Italy/FVG-UD-64035133/2021	EPI_ISL_7852496	2021-12-06	Europe / Italy / Friuli Venezia Giulia	Female	56	Paucisymptomatic	Astrazeneca, 2nd 2021-06-06	AY.4	21J (Delta)	2021-06-06	2	astrazeneca	183	TRUE	TRUE	gisaid_hcov-19_80_90_withClade_filtered.csv
hCoV-19/Italy/FVG-UD-64035134/2021	EPI_ISL_7852497	2021-12-06	Europe / Italy / Friuli Venezia Giulia	Female	37	Paucisymptomatic		AY.122	21J (Delta)					FALSE	FALSE	gisaid_hcov-19_80_90_withClade_filtered.csv
hCoV-19/Italy/FVG-UD-64035135/2021	EPI_ISL_7852498	2021-12-06	Europe / Italy / Friuli Venezia Giulia	Male	61	Paucisymptomatic	Pfizer, 2nd 2021-06-21	AY.4	21J (Delta)	2021-06-21	2	pfizer	168	TRUE	TRUE	gisaid_hcov-19_80_90_withClade_filtered.csv
hCoV-19/Italy/FVG-UD-64035136/2021	EPI_ISL_7852499	2021-12-06	Europe / Italy / Friuli Venezia Giulia	Male	37	Paucisymptomatic		AY.98.1	21J (Delta)					FALSE	FALSE	gisaid_hcov-19_80_90_withClade_filtered.csv
hCoV-19/Italy/FVG-UD-64035137/2021	EPI_ISL_7852500	2021-12-06	Europe / Italy / Friuli Venezia Giulia	Male	40	Paucisymptomatic	Pfizer, 1st 2021-06-02	AY.98.1	21J (Delta)	2021-06-02	1	pfizer	187	FALSE	FALSE	gisaid_hcov-19_80_90_withClade_filtered.csv
hCoV-19/Italy/FVG-UD-64035138/2021	EPI_ISL_7852501	2021-12-06	Europe / Italy / Friuli Venezia Giulia	Female	43	Mild disease		AY.43	21J (Delta)					FALSE	FALSE	gisaid_hcov-19_80_90_withClade_filtered.csv
hCoV-19/Italy/FVG-UD-64035139/2021	EPI_ISL_7852502	2021-12-06	Europe / Italy / Friuli Venezia Giulia	Female	76	Paucisymptomatic		B.1.617.2	21J (Delta)					FALSE	FALSE	gisaid_hcov-19_80_90_withClade_filtered.csv
hCoV-19/Italy/FVG-TS-64035140/2021	EPI_ISL_7852503	2021-12-06	Europe / Italy / Friuli Venezia Giulia	Male	39	Mild disease		AY.127	21J (Delta)					FALSE	FALSE	gisaid_hcov-19_80_90_withClade_filtered.csv
hCoV-19/Italy/FVG-TS-64035141/2021	EPI_ISL_7852504	2021-12-06	Europe / Italy / Friuli Venezia Giulia	Female	74	Mild disease		AY.46.6	21J (Delta)					FALSE	FALSE	gisaid_hcov-19_80_90_withClade_filtered.csv
hCoV-19/Italy/FVG-UD-64035143/2021	EPI_ISL_7852505	2021-12-06	Europe / Italy / Friuli Venezia Giulia	Male	32	Paucisymptomatic	Pfizer, 2nd 2021-07-23	AY.122	21J (Delta)	2021-07-23	2	pfizer	136	TRUE	TRUE	gisaid_hcov-19_80_90_withClade_filtered.csv
hCoV-19/Italy/FVG-UD-64035144/2021	EPI_ISL_7852506	2021-12-06	Europe / Italy / Friuli Venezia Giulia	Female	16	Mild disease	Pfizer, 2nd 2021-07-09	AY.4	21J (Delta)	2021-07-09	2	pfizer	150	TRUE	TRUE	gisaid_hcov-19_80_90_withClade_filtered.csv
hCoV-19/Italy/FVG-UD-64035149/2021	EPI_ISL_7852507	2021-12-06	Europe / Italy / Friuli Venezia Giulia	Female	44	Paucisymptomatic	Pfizer, 2nd 2021-09-03	AY.122	21J (Delta)	2021-09-03	2	pfizer	94	TRUE	TRUE	gisaid_hcov-19_80_90_withClade_filtered.csv
hCoV-19/Italy/FVG-UD-64035150/2021	EPI_ISL_7852508	2021-12-06	Europe / Italy / Friuli Venezia Giulia	Male	11	Paucisymptomatic		AY.122	21J (Delta)					FALSE	FALSE	gisaid_hcov-19_80_90_withClade_filtered.csv
hCoV-19/Italy/FVG-UD-64035151/2021	EPI_ISL_7852509	2021-12-06	Europe / Italy / Friuli Venezia Giulia	Female	63	Paucisymptomatic	Astrazeneca, 2nd 2021-07-13	AY.43	21J (Delta)	2021-07-13	2	astrazeneca	146	TRUE	TRUE	gisaid_hcov-19_80_90_withClade_filtered.csv
hCoV-19/Italy/FVG-UD-64035154/2021	EPI_ISL_7852510	2021-12-06	Europe / Italy / Friuli Venezia Giulia	Male	65	Paucisymptomatic	Astrazeneca, 2nd 2021-07-22	AY.122	21J (Delta)	2021-07-22	2	astrazeneca	137	TRUE	TRUE	gisaid_hcov-19_80_90_withClade_filtered.csv
hCoV-19/Italy/FVG-UD-64035155/2021	EPI_ISL_7852511	2021-12-06	Europe / Italy / Friuli Venezia Giulia	Female	43	Paucisymptomatic	Pfizer, 2nd 2021-07-05	AY.4	21J (Delta)	2021-07-05	2	pfizer	154	TRUE	TRUE	gisaid_hcov-19_80_90_withClade_filtered.csv
hCoV-19/Italy/FVG-UD-64035156/2021	EPI_ISL_7852512	2021-12-06	Europe / Italy / Friuli Venezia Giulia	Male	43	Paucisymptomatic	Pfizer, 2nd 2021-07-07	AY.122	21J (Delta)	2021-07-07	2	pfizer	152	TRUE	TRUE	gisaid_hcov-19_80_90_withClade_filtered.csv
hCoV-19/Italy/FVG-UD-64035157/2021	EPI_ISL_7852513	2021-12-06	Europe / Italy / Friuli Venezia Giulia	Female	52	Paucisymptomatic	Pfizer, 2nd 2021-03-02	AY.122	21J (Delta)	2021-03-02	2	pfizer	279	TRUE	TRUE	gisaid_hcov-19_80_90_withClade_filtered.csv
hCoV-19/Italy/FVG-UD-64035159/2021	EPI_ISL_7852514	2021-12-06	Europe / Italy / Friuli Venezia Giulia	Female	52	Paucisymptomatic		AY.122	21J (Delta)					FALSE	FALSE	gisaid_hcov-19_80_90_withClade_filtered.csv
hCoV-19/Italy/FVG-UD-64035163/2021	EPI_ISL_7852515	2021-12-06	Europe / Italy / Friuli Venezia Giulia	Female	16	Mild disease		AY.122	21J (Delta)					FALSE	FALSE	gisaid_hcov-19_80_90_withClade_filtered.csv
hCoV-19/Italy/FVG-UD-64035166/2021	EPI_ISL_7852516	2021-12-06	Europe / Italy / Friuli Venezia Giulia	Female	39	Paucisymptomatic	Pfizer, 2nd 2021-10-25	AY.122	21J (Delta)	2021-10-25	2	pfizer	42	TRUE	TRUE	gisaid_hcov-19_80_90_withClade_filtered.csv
hCoV-19/Italy/FVG-UD-64035168/2021	EPI_ISL_7852517	2021-12-06	Europe / Italy / Friuli Venezia Giulia	Female	76	unknown		AY.46.6	21J (Delta)					FALSE	FALSE	gisaid_hcov-19_80_90_withClade_filtered.csv
hCoV-19/Italy/FVG-UD-64035171/2021	EPI_ISL_7852518	2021-12-06	Europe / Italy / Friuli Venezia Giulia	Male	14	Paucisymptomatic	Pfizer, 2nd 2021-09-22	AY.121	21J (Delta)	2021-09-22	2	pfizer	75	TRUE	TRUE	gisaid_hcov-19_80_90_withClade_filtered.csv
hCoV-19/Italy/FVG-UD-64035176/2021	EPI_ISL_7852519	2021-12-06	Europe / Italy / Friuli Venezia Giulia	Male	62	Asymptomatic		AY.122	21J (Delta)					FALSE	FALSE	gisaid_hcov-19_80_90_withClade_filtered.csv
hCoV-19/Italy/FVG-UD-64035177/2021	EPI_ISL_7852520	2021-12-06	Europe / Italy / Friuli Venezia Giulia	Male	42	Paucisymptomatic	Astrazeneca, 2nd 2021-05-20	AY.122	21J (Delta)	2021-05-20	2	astrazeneca	200	TRUE	TRUE	gisaid_hcov-19_80_90_withClade_filtered.csv
hCoV-19/Italy/FVG-UD-64035180/2021	EPI_ISL_7852521	2021-12-06	Europe / Italy / Friuli Venezia Giulia	Female	73	Paucisymptomatic		AY.122	21J (Delta)					FALSE	FALSE	gisaid_hcov-19_80_90_withClade_filtered.csv
hCoV-19/Italy/FVG-UD-64035194/2021	EPI_ISL_7852522	2021-12-06	Europe / Italy / Friuli Venezia Giulia	Female	57	Mild disease	Pfizer, 2nd 2021-07-10	AY.4	21J (Delta)	2021-07-10	2	pfizer	149	TRUE	TRUE	gisaid_hcov-19_80_90_withClade_filtered.csv
hCoV-19/Italy/FVG-UD-64035196/2021	EPI_ISL_7852523	2021-12-06	Europe / Italy / Friuli Venezia Giulia	Male	44	Paucisymptomatic		AY.122	21J (Delta)					FALSE	FALSE	gisaid_hcov-19_80_90_withClade_filtered.csv
hCoV-19/Italy/FVG-UD-64035197/2021	EPI_ISL_7852524	2021-12-06	Europe / Italy / Friuli Venezia Giulia	Male	42	Mild disease		AY.43	21J (Delta)					FALSE	FALSE	gisaid_hcov-19_80_90_withClade_filtered.csv
hCoV-19/Italy/FVG-UD-64035200/2021	EPI_ISL_7852525	2021-12-06	Europe / Italy / Friuli Venezia Giulia	Male	44	Paucisymptomatic		B.1.617.2	21J (Delta)					FALSE	FALSE	gisaid_hcov-19_80_90_withClade_filtered.csv
hCoV-19/Italy/FVG-64035201/2021	EPI_ISL_7852526	2021-12-06	Europe / Italy / Friuli Venezia Giulia	Male	55	Asymptomatic		AY.122	21J (Delta)					FALSE	FALSE	gisaid_hcov-19_80_90_withClade_filtered.csv
hCoV-19/Italy/FVG-UD-64035202/2021	EPI_ISL_7852527	2021-12-06	Europe / Italy / Friuli Venezia Giulia	Female	45	Paucisymptomatic	Pfizer, 2nd 2021-07-04	AY.127	21J (Delta)	2021-07-04	2	pfizer	155	TRUE	TRUE	gisaid_hcov-19_80_90_withClade_filtered.csv
hCoV-19/Italy/FVG-UD-64035205/2021	EPI_ISL_7852528	2021-12-06	Europe / Italy / Friuli Venezia Giulia	Male	15	Paucisymptomatic		AY.98.1	21J (Delta)					FALSE	FALSE	gisaid_hcov-19_80_90_withClade_filtered.csv
hCoV-19/Italy/FVG-UD-64035210/2021	EPI_ISL_7852529	2021-12-06	Europe / Italy / Friuli Venezia Giulia	Male	77	Paucisymptomatic		AY.122	21J (Delta)					FALSE	FALSE	gisaid_hcov-19_80_90_withClade_filtered.csv
hCoV-19/Italy/FVG-UD-64035213/2021	EPI_ISL_7852530	2021-12-06	Europe / Italy / Friuli Venezia Giulia	Female	40	Mild disease	Pfizer, 2nd 2021-09-06	AY.122	21J (Delta)	2021-09-06	2	pfizer	91	TRUE	TRUE	gisaid_hcov-19_80_90_withClade_filtered.csv
hCoV-19/Italy/FVG-UD-64035214/2021	EPI_ISL_7852531	2021-12-06	Europe / Italy / Friuli Venezia Giulia	Female	7	Paucisymptomatic		AY.122	21J (Delta)					FALSE	FALSE	gisaid_hcov-19_80_90_withClade_filtered.csv
hCoV-19/Italy/FVG-UD-64035217/2021	EPI_ISL_7852532	2021-12-06	Europe / Italy / Friuli Venezia Giulia	Female	14	Paucisymptomatic	Pfizer, 2nd 2021-08-11	AY.122	21J (Delta)	2021-08-11	2	pfizer	117	TRUE	TRUE	gisaid_hcov-19_80_90_withClade_filtered.csv
hCoV-19/Italy/FVG-64035220/2021	EPI_ISL_7852533	2021-12-06	Europe / Italy / Friuli Venezia Giulia	Male	27	Paucisymptomatic		AY.122.4	21J (Delta)					FALSE	FALSE	gisaid_hcov-19_80_90_withClade_filtered.csv
hCoV-19/Italy/FVG-TS-64035224/2021	EPI_ISL_7852534	2021-12-06	Europe / Italy / Friuli Venezia Giulia	Female	47	Mild disease	Astrazeneca, 2nd 2021-05-27	AY.43	21J (Delta)	2021-05-27	2	astrazeneca	193	TRUE	TRUE	gisaid_hcov-19_80_90_withClade_filtered.csv
hCoV-19/Italy/FVG-UD-64035225/2021	EPI_ISL_7852535	2021-12-06	Europe / Italy / Friuli Venezia Giulia	Female	53	Paucisymptomatic	Pfizer, 2nd 2021-07-03	AY.122	21J (Delta)	2021-07-03	2	pfizer	156	TRUE	TRUE	gisaid_hcov-19_80_90_withClade_filtered.csv
hCoV-19/Italy/FVG-UD-64035244/2021	EPI_ISL_7852536	2021-12-06	Europe / Italy / Friuli Venezia Giulia	Male	14	Asymptomatic		AY.122	21J (Delta)					FALSE	FALSE	gisaid_hcov-19_80_90_withClade_filtered.csv
hCoV-19/Italy/FVG-UD-64035253/2021	EPI_ISL_7852537	2021-12-06	Europe / Italy / Friuli Venezia Giulia	Female	86	Hospitalized		AY.4	21J (Delta)					FALSE	FALSE	gisaid_hcov-19_80_90_withClade_filtered.csv
hCoV-19/Italy/FVG-UD-64035254/2021	EPI_ISL_7852538	2021-12-06	Europe / Italy / Friuli Venezia Giulia	Female	25	Mild disease		B.1.617.2	21J (Delta)					FALSE	FALSE	gisaid_hcov-19_80_90_withClade_filtered.csv
hCoV-19/Italy/FVG-UD-64035255/2021	EPI_ISL_7852539	2021-12-06	Europe / Italy / Friuli Venezia Giulia	Male	58	Mild disease	Astrazeneca, 2nd 2021-05-21	AY.122	21J (Delta)	2021-05-21	2	astrazeneca	199	TRUE	TRUE	gisaid_hcov-19_80_90_withClade_filtered.csv
hCoV-19/Italy/FVG-UD-64035256/2021	EPI_ISL_7852540	2021-12-06	Europe / Italy / Friuli Venezia Giulia	Male	69	Paucisymptomatic	Astrazeneca, 2nd 2021-07-12	AY.46.6	21J (Delta)	2021-07-12	2	astrazeneca	147	TRUE	TRUE	gisaid_hcov-19_80_90_withClade_filtered.csv
hCoV-19/Italy/FVG-UD-64035258/2021	EPI_ISL_7852541	2021-12-06	Europe / Italy / Friuli Venezia Giulia	Female	55	Paucisymptomatic		AY.98.1	21J (Delta)					FALSE	FALSE	gisaid_hcov-19_80_90_withClade_filtered.csv
hCoV-19/Italy/FVG-GO-64035259/2021	EPI_ISL_7852542	2021-12-06	Europe / Italy / Friuli Venezia Giulia	Male	42	Mild disease		AY.122	21J (Delta)					FALSE	FALSE	gisaid_hcov-19_80_90_withClade_filtered.csv
hCoV-19/Italy/FVG-UD-64035260/2021	EPI_ISL_7852543	2021-12-06	Europe / Italy / Friuli Venezia Giulia	Female	61	Mild disease	Astrazeneca, 2nd 2021-07-28	AY.122	21J (Delta)	2021-07-28	2	astrazeneca	131	TRUE	TRUE	gisaid_hcov-19_80_90_withClade_filtered.csv
hCoV-19/Italy/FVG-UD-64035263/2021	EPI_ISL_7852544	2021-12-06	Europe / Italy / Friuli Venezia Giulia	Male	75	Mild disease		AY.122	21J (Delta)					FALSE	FALSE	gisaid_hcov-19_80_90_withClade_filtered.csv
hCoV-19/Italy/FVG-UD-64035266/2021	EPI_ISL_7852545	2021-12-06	Europe / Italy / Friuli Venezia Giulia	Male	26	Paucisymptomatic		AY.98.1	21J (Delta)					FALSE	FALSE	gisaid_hcov-19_80_90_withClade_filtered.csv
hCoV-19/Italy/FVG-UD-64035269/2021	EPI_ISL_7852546	2021-12-06	Europe / Italy / Friuli Venezia Giulia	Male	7	Asymptomatic		AY.122	21J (Delta)					FALSE	FALSE	gisaid_hcov-19_80_90_withClade_filtered.csv
hCoV-19/Italy/FVG-UD-64035272/2021	EPI_ISL_7852547	2021-12-06	Europe / Italy / Friuli Venezia Giulia	Female	59	Mild disease		AY.46.6	21J (Delta)					FALSE	FALSE	gisaid_hcov-19_80_90_withClade_filtered.csv
hCoV-19/Italy/FVG-UD-64035274/2021	EPI_ISL_7852548	2021-12-06	Europe / Italy / Friuli Venezia Giulia	Female	5	Asymptomatic		AY.122	21J (Delta)					FALSE	FALSE	gisaid_hcov-19_80_90_withClade_filtered.csv
hCoV-19/Italy/FVG-UD-64035275/2021	EPI_ISL_7852549	2021-12-06	Europe / Italy / Friuli Venezia Giulia	Female	49	Paucisymptomatic	Pfizer, 2nd 2021-07-06	AY.122	21J (Delta)	2021-07-06	2	pfizer	153	TRUE	TRUE	gisaid_hcov-19_80_90_withClade_filtered.csv
hCoV-19/Italy/FVG-UD-64035276/2021	EPI_ISL_7852550	2021-12-06	Europe / Italy / Friuli Venezia Giulia	Male	36	Paucisymptomatic	Moderna, 1st 2021-11-25	AY.4	21J (Delta)	2021-11-25	1	moderna	11	FALSE	FALSE	gisaid_hcov-19_80_90_withClade_filtered.csv
hCoV-19/Italy/FVG-UD-64035278/2021	EPI_ISL_7852551	2021-12-06	Europe / Italy / Friuli Venezia Giulia	Female	29	Paucisymptomatic		AY.122	21J (Delta)					FALSE	FALSE	gisaid_hcov-19_80_90_withClade_filtered.csv
hCoV-19/Italy/FVG-UD-64035280/2021	EPI_ISL_7852552	2021-12-06	Europe / Italy / Friuli Venezia Giulia	Female	38	Paucisymptomatic		B.1.617.2	21J (Delta)					FALSE	FALSE	gisaid_hcov-19_80_90_withClade_filtered.csv
hCoV-19/Italy/FVG-UD-64035281/2021	EPI_ISL_7852553	2021-12-06	Europe / Italy / Friuli Venezia Giulia	Female	16	Paucisymptomatic		AY.36.1	21J (Delta)					FALSE	FALSE	gisaid_hcov-19_80_90_withClade_filtered.csv
hCoV-19/Italy/FVG-UD-64035283/2021	EPI_ISL_7852554	2021-12-06	Europe / Italy / Friuli Venezia Giulia	Female	58	Paucisymptomatic	Pfizer, 2nd 2021-05-29	AY.43	21J (Delta)	2021-05-29	2	pfizer	191	TRUE	TRUE	gisaid_hcov-19_80_90_withClade_filtered.csv
hCoV-19/Italy/FVG-UD-64035299/2021	EPI_ISL_7852555	2021-12-06	Europe / Italy / Friuli Venezia Giulia	Male	83	Hospitalized	Pfizer, 2nd 2021-05-08	AY.46.6	21J (Delta)	2021-05-08	2	pfizer	212	TRUE	TRUE	gisaid_hcov-19_80_90_withClade_filtered.csv
hCoV-19/Italy/FVG-UD-64035304/2021	EPI_ISL_7852556	2021-12-06	Europe / Italy / Friuli Venezia Giulia	Female	63	Mild disease		AY.46.6	21J (Delta)					FALSE	FALSE	gisaid_hcov-19_80_90_withClade_filtered.csv
hCoV-19/Italy/FVG-UD-64035316/2021	EPI_ISL_7852557	2021-12-06	Europe / Italy / Friuli Venezia Giulia	Male	35	Paucisymptomatic	Pfizer, 2nd 2021-07-08	AY.122	21J (Delta)	2021-07-08	2	pfizer	151	TRUE	TRUE	gisaid_hcov-19_80_90_withClade_filtered.csv
hCoV-19/Italy/FVG-UD-64035318/2021	EPI_ISL_7852558	2021-12-06	Europe / Italy / Friuli Venezia Giulia	Female	85	Asymptomatic	Pfizer, 2nd 2021-02-06	AY.43	21J (Delta)	2021-02-06	2	pfizer	303	TRUE	TRUE	gisaid_hcov-19_80_90_withClade_filtered.csv
hCoV-19/Italy/FVG-UD-64035319/2021	EPI_ISL_7852559	2021-12-06	Europe / Italy / Friuli Venezia Giulia	Male	85	Paucisymptomatic	Pfizer, 2nd 2021-03-24	AY.122	21J (Delta)	2021-03-24	2	pfizer	257	TRUE	TRUE	gisaid_hcov-19_80_90_withClade_filtered.csv
hCoV-19/Italy/FVG-TS-64035330/2021	EPI_ISL_7852560	2021-12-06	Europe / Italy / Friuli Venezia Giulia	Male	45	Paucisymptomatic		AY.98.1	21J (Delta)					FALSE	FALSE	gisaid_hcov-19_80_90_withClade_filtered.csv
hCoV-19/Italy/FVG-TS-64035332/2021	EPI_ISL_7852561	2021-12-06	Europe / Italy / Friuli Venezia Giulia	Female	10	Mild disease		AY.98.1	21J (Delta)					FALSE	FALSE	gisaid_hcov-19_80_90_withClade_filtered.csv
hCoV-19/Italy/FVG-TS-64035333/2021	EPI_ISL_7852562	2021-12-06	Europe / Italy / Friuli Venezia Giulia	Male	17	Paucisymptomatic		AY.43	21J (Delta)					FALSE	FALSE	gisaid_hcov-19_80_90_withClade_filtered.csv
hCoV-19/Italy/FVG-TS-64035334/2021	EPI_ISL_7852563	2021-12-06	Europe / Italy / Friuli Venezia Giulia	Male	38	Mild disease		AY.43	21J (Delta)					FALSE	FALSE	gisaid_hcov-19_80_90_withClade_filtered.csv
hCoV-19/Italy/FVG-TS-64035335/2021	EPI_ISL_7852564	2021-12-06	Europe / Italy / Friuli Venezia Giulia	Male	54	Mild disease		AY.98.1	21J (Delta)					FALSE	FALSE	gisaid_hcov-19_80_90_withClade_filtered.csv
hCoV-19/Italy/FVG-TS-64035336/2021	EPI_ISL_7852565	2021-12-06	Europe / Italy / Friuli Venezia Giulia	Male	8	Paucisymptomatic		AY.98.1	21J (Delta)					FALSE	FALSE	gisaid_hcov-19_80_90_withClade_filtered.csv
hCoV-19/Italy/FVG-TS-64035337/2021	EPI_ISL_7852566	2021-12-06	Europe / Italy / Friuli Venezia Giulia	Male	48	Mild disease		AY.43	21J (Delta)					FALSE	FALSE	gisaid_hcov-19_80_90_withClade_filtered.csv
hCoV-19/Italy/FVG-TS-64035426/2021	EPI_ISL_7852567	2021-12-06	Europe / Italy / Friuli Venezia Giulia	Male	41	Mild disease	Pfizer, 2nd 2021-07-23	AY.98.1	21J (Delta)	2021-07-23	2	pfizer	136	TRUE	TRUE	gisaid_hcov-19_80_90_withClade_filtered.csv
hCoV-19/Italy/FVG-TS-64035427/2021	EPI_ISL_7852568	2021-12-06	Europe / Italy / Friuli Venezia Giulia	Male	26	Paucisymptomatic	Pfizer, 2nd 2021-07-12	AY.43	21J (Delta)	2021-07-12	2	pfizer	147	TRUE	TRUE	gisaid_hcov-19_80_90_withClade_filtered.csv
hCoV-19/Italy/FVG-TS-64035428/2021	EPI_ISL_7852569	2021-12-06	Europe / Italy / Friuli Venezia Giulia	Male	33	Mild disease		AY.98.1	21J (Delta)					FALSE	FALSE	gisaid_hcov-19_80_90_withClade_filtered.csv
hCoV-19/Italy/FVG-TS-64035431/2021	EPI_ISL_7852570	2021-12-06	Europe / Italy / Friuli Venezia Giulia	Male	25	Paucisymptomatic		AY.98.1	21J (Delta)					FALSE	FALSE	gisaid_hcov-19_80_90_withClade_filtered.csv
hCoV-19/Italy/FVG-TS-64035432/2021	EPI_ISL_7852571	2021-12-06	Europe / Italy / Friuli Venezia Giulia	Male	50	Paucisymptomatic	Pfizer, 2nd 2021-06-29	AY.98.1	21J (Delta)	2021-06-29	2	pfizer	160	TRUE	TRUE	gisaid_hcov-19_80_90_withClade_filtered.csv
hCoV-19/Italy/FVG-TS-64035433/2021	EPI_ISL_7852572	2021-12-06	Europe / Italy / Friuli Venezia Giulia	Male	61	Paucisymptomatic		AY.98.1	21J (Delta)					FALSE	FALSE	gisaid_hcov-19_80_90_withClade_filtered.csv
hCoV-19/Italy/FVG-PN-64035435/2021	EPI_ISL_7852573	2021-11-26	Europe / Italy / Friuli Venezia Giulia	Female	94	Hospitalized	Moderna, 2nd 2021-05-18	AY.46.6	21J (Delta)	2021-05-18	2	moderna	192	TRUE	TRUE	gisaid_hcov-19_80_90_withClade_filtered.csv
hCoV-19/Italy/FVG-TS-64035436/2021	EPI_ISL_7852574	2021-11-26	Europe / Italy / Friuli Venezia Giulia	Male	81	Hospitalized	Moderna, 2nd 2021-05-17	AY.46.6	21J (Delta)	2021-05-17	2	moderna	193	TRUE	TRUE	gisaid_hcov-19_80_90_withClade_filtered.csv
hCoV-19/Italy/FVG-PN-64035438/2021	EPI_ISL_7852575	2021-11-26	Europe / Italy / Friuli Venezia Giulia	Male	87	unknown		AY.122	21J (Delta)					FALSE	FALSE	gisaid_hcov-19_80_90_withClade_filtered.csv
hCoV-19/Italy/FVG-GO-37689606/2021	EPI_ISL_8024587	2021-12-16	Europe / Italy / Friuli Venezia Giulia	Female	26	Asymptomatic	Astrazeneca, 2nd 2021-06-16	BA.1.13	21K (Omicron)	2021-06-16	2	astrazeneca	183	FALSE	TRUE	gisaid_hcov-19_80_90_withClade_filtered.csv
hCoV-19/Italy/FVG-TS-64035803/2021	EPI_ISL_8024588	2021-12-13	Europe / Italy / Friuli Venezia Giulia	Male	60	Severe, Hospitalized	Janssen, 1st 2021-06-01	AY.98.1	21J (Delta)	2021-06-01	1	janssen	195	TRUE	TRUE	gisaid_hcov-19_80_90_withClade_filtered.csv
hCoV-19/Italy/FVG-TS-64035808/2021	EPI_ISL_8024589	2021-12-13	Europe / Italy / Friuli Venezia Giulia	Male	50	Paucisymptomatic	Pfeizer, 2nd 2021-03-05	AY.46.6	21J (Delta)	2021-03-05	2	pfeizer	283	TRUE	TRUE	gisaid_hcov-19_80_90_withClade_filtered.csv
hCoV-19/Italy/FVG-TS-64035809/2021	EPI_ISL_8024590	2021-12-13	Europe / Italy / Friuli Venezia Giulia	Male	75	Severe, Hospitalized	Pfeizer, 2nd 2021-12-06	AY.46.6	21J (Delta)	2021-12-06	2	pfeizer	7	FALSE	FALSE	gisaid_hcov-19_80_90_withClade_filtered.csv
hCoV-19/Italy/FVG-TS-64035810/2021	EPI_ISL_8024591	2021-12-13	Europe / Italy / Friuli Venezia Giulia	Female	58	Asymptomatic	Pfeizer, 2nd 2021-07-12	AY.98.1	21J (Delta)	2021-07-12	2	pfeizer	154	TRUE	TRUE	gisaid_hcov-19_80_90_withClade_filtered.csv
hCoV-19/Italy/FVG-TS-64035811/2021	EPI_ISL_8024592	2021-12-13	Europe / Italy / Friuli Venezia Giulia	Male	79	Asymptomatic		AY.98.1	21J (Delta)					FALSE	FALSE	gisaid_hcov-19_80_90_withClade_filtered.csv
hCoV-19/Italy/FVG-TS-64035820/2021	EPI_ISL_8024593	2021-12-13	Europe / Italy / Friuli Venezia Giulia	Female	30	Paucisymptomatic	Moderna, 2nd 2021-09-14	AY.98.1	21J (Delta)	2021-09-14	2	moderna	90	TRUE	TRUE	gisaid_hcov-19_80_90_withClade_filtered.csv
hCoV-19/Italy/FVG-TS-64035826/2021	EPI_ISL_8024594	2021-12-13	Europe / Italy / Friuli Venezia Giulia	Female	16	Paucisymptomatic		AY.98.1	21J (Delta)					FALSE	FALSE	gisaid_hcov-19_80_90_withClade_filtered.csv
hCoV-19/Italy/FVG-GO-64035878/2021	EPI_ISL_8024595	2021-12-13	Europe / Italy / Friuli Venezia Giulia	Male	4	Paucisymptomatic		AY.39.1	21J (Delta)					FALSE	FALSE	gisaid_hcov-19_80_90_withClade_filtered.csv
hCoV-19/Italy/FVG-GO-64035880/2021	EPI_ISL_8024596	2021-12-14	Europe / Italy / Friuli Venezia Giulia	Male	72	Paucisymptomatic	Pfeizer, 2nd 2021-07-09	AY.122	21J (Delta)	2021-07-09	2	pfeizer	158	TRUE	TRUE	gisaid_hcov-19_80_90_withClade_filtered.csv
hCoV-19/Italy/FVG-GO-64035882/2021	EPI_ISL_8024597	2021-12-14	Europe / Italy / Friuli Venezia Giulia	Male	5	Asymptomatic		AY.98.1	21J (Delta)					FALSE	FALSE	gisaid_hcov-19_80_90_withClade_filtered.csv
hCoV-19/Italy/FVG-GO-64035883/2021	EPI_ISL_8024598	2021-12-14	Europe / Italy / Friuli Venezia Giulia	Male	66	Paucisymptomatic	Astrazeneca, 2nd 2021-06-07	AY.98.1	21J (Delta)	2021-06-07	2	astrazeneca	190	TRUE	TRUE	gisaid_hcov-19_80_90_withClade_filtered.csv
hCoV-19/Italy/FVG-GO-64035884/2021	EPI_ISL_8024599	2021-12-14	Europe / Italy / Friuli Venezia Giulia	Male	57	Paucisymptomatic	Pfeizer, 2nd 2021-06-30	AY.125	21J (Delta)	2021-06-30	2	pfeizer	167	TRUE	TRUE	gisaid_hcov-19_80_90_withClade_filtered.csv
hCoV-19/Italy/FVG-GO-64035886/2021	EPI_ISL_8024600	2021-12-14	Europe / Italy / Friuli Venezia Giulia	Male	49	Paucisymptomatic		AY.122	21J (Delta)					FALSE	FALSE	gisaid_hcov-19_80_90_withClade_filtered.csv
hCoV-19/Italy/FVG-GO-64035887/2021	EPI_ISL_8024601	2021-12-14	Europe / Italy / Friuli Venezia Giulia	Male	24	Paucisymptomatic		AY.46.6	21J (Delta)					FALSE	FALSE	gisaid_hcov-19_80_90_withClade_filtered.csv
hCoV-19/Italy/FVG-TS-64035908/2021	EPI_ISL_8024602	2021-12-14	Europe / Italy / Friuli Venezia Giulia	Female	76	Paucisymptomatic		AY.98.1	21J (Delta)					FALSE	FALSE	gisaid_hcov-19_80_90_withClade_filtered.csv
hCoV-19/Italy/FVG-TS-64035909/2021	EPI_ISL_8024603	2021-12-14	Europe / Italy / Friuli Venezia Giulia	Male	52	Paucisymptomatic		AY.98.1	21J (Delta)					FALSE	FALSE	gisaid_hcov-19_80_90_withClade_filtered.csv
hCoV-19/Italy/FVG-TS-64035910/2021	EPI_ISL_8024604	2021-12-14	Europe / Italy / Friuli Venezia Giulia	Female	46	Mild disease	Moderna, 2nd 2021-07-13	AY.43	21J (Delta)	2021-07-13	2	moderna	154	TRUE	TRUE	gisaid_hcov-19_80_90_withClade_filtered.csv
hCoV-19/Italy/FVG-TS-64035913/2021	EPI_ISL_8024606	2021-12-14	Europe / Italy / Friuli Venezia Giulia	Female	15	Mild disease	Pfeizer, 2nd 2021-09-09	AY.43	21J (Delta)	2021-09-09	2	pfeizer	96	TRUE	TRUE	gisaid_hcov-19_80_90_withClade_filtered.csv
hCoV-19/Italy/FVG-TS-64035914/2021	EPI_ISL_8024607	2021-12-14	Europe / Italy / Friuli Venezia Giulia	Male	9	Paucisymptomatic		AY.98.1	21J (Delta)					FALSE	FALSE	gisaid_hcov-19_80_90_withClade_filtered.csv
hCoV-19/Italy/FVG-GO-64035708/2021	EPI_ISL_8024608	2021-12-13	Europe / Italy / Friuli Venezia Giulia	Male	52	Paucisymptomatic	Moderna, 1st 2021-11-18	B.1.617.2	21J (Delta)	2021-11-18	1	moderna	25	FALSE	FALSE	gisaid_hcov-19_80_90_withClade_filtered.csv
hCoV-19/Italy/FVG-64035709/2021	EPI_ISL_8024609	2021-12-13	Europe / Italy / Friuli Venezia Giulia	Male	29	Mild disease	Astrazeneca, 2nd 2021-06-03	AY.4	21J (Delta)	2021-06-03	2	astrazeneca	193	TRUE	TRUE	gisaid_hcov-19_80_90_withClade_filtered.csv
hCoV-19/Italy/FVG-GO-64035712/2021	EPI_ISL_8024610	2021-12-13	Europe / Italy / Friuli Venezia Giulia	Female	70	Paucisymptomatic		AY.98.1	21J (Delta)					FALSE	FALSE	gisaid_hcov-19_80_90_withClade_filtered.csv
hCoV-19/Italy/FVG-GO-64035713/2021	EPI_ISL_8024611	2021-12-13	Europe / Italy / Friuli Venezia Giulia	Female	46	Paucisymptomatic		AY.98.1	21J (Delta)					FALSE	FALSE	gisaid_hcov-19_80_90_withClade_filtered.csv
hCoV-19/Italy/FVG-GO-64035715/2021	EPI_ISL_8024612	2021-12-13	Europe / Italy / Friuli Venezia Giulia	Female	38	Paucisymptomatic	Pfeizer, 2nd 2021-07-13	AY.122	21J (Delta)	2021-07-13	2	pfeizer	153	TRUE	TRUE	gisaid_hcov-19_80_90_withClade_filtered.csv
hCoV-19/Italy/FVG-GO-64035716/2021	EPI_ISL_8024613	2021-12-13	Europe / Italy / Friuli Venezia Giulia	Male	27	Mild disease	Pfeizer, 2nd 2021-09-10	AY.98.1	21J (Delta)	2021-09-10	2	pfeizer	94	TRUE	TRUE	gisaid_hcov-19_80_90_withClade_filtered.csv
hCoV-19/Italy/FVG-UD-64035718/2021	EPI_ISL_8024614	2021-12-13	Europe / Italy / Friuli Venezia Giulia	Female	43	Mild disease	Pfeizer, 2nd 2021-06-29	AY.122	21J (Delta)	2021-06-29	2	pfeizer	167	TRUE	TRUE	gisaid_hcov-19_80_90_withClade_filtered.csv
hCoV-19/Italy/FVG-UD-64035719/2021	EPI_ISL_8024615	2021-12-13	Europe / Italy / Friuli Venezia Giulia	Male	47	Paucisymptomatic	Pfeizer, 2nd 2021-05-23	AY.122	21J (Delta)	2021-05-23	2	pfeizer	204	TRUE	TRUE	gisaid_hcov-19_80_90_withClade_filtered.csv
hCoV-19/Italy/FVG-GO-64035720/2021	EPI_ISL_8024616	2021-12-13	Europe / Italy / Friuli Venezia Giulia	Male	17	Mild disease	Pfeizer, 2nd 2021-07-19	AY.98.1	21J (Delta)	2021-07-19	2	pfeizer	147	TRUE	TRUE	gisaid_hcov-19_80_90_withClade_filtered.csv
hCoV-19/Italy/FVG-UD-64035729/2021	EPI_ISL_8024617	2021-12-13	Europe / Italy / Friuli Venezia Giulia	Female	68	Mild disease	Janssen, 1st 2021-06-16	AY.121	21J (Delta)	2021-06-16	1	janssen	180	TRUE	TRUE	gisaid_hcov-19_80_90_withClade_filtered.csv
hCoV-19/Italy/FVG-UD-64035736/2021	EPI_ISL_8024618	2021-12-13	Europe / Italy / Friuli Venezia Giulia	Female	25	Paucisymptomatic		AY.46.6	21J (Delta)					FALSE	FALSE	gisaid_hcov-19_80_90_withClade_filtered.csv
hCoV-19/Italy/FVG-UD-64035738/2021	EPI_ISL_8024619	2021-12-13	Europe / Italy / Friuli Venezia Giulia	Male	67	Mild disease		AY.43	21J (Delta)					FALSE	FALSE	gisaid_hcov-19_80_90_withClade_filtered.csv
hCoV-19/Italy/FVG-UD-64035739/2021	EPI_ISL_8024620	2021-12-13	Europe / Italy / Friuli Venezia Giulia	Male	60	Severe, Hospitalized		AY.46.6	21J (Delta)					FALSE	FALSE	gisaid_hcov-19_80_90_withClade_filtered.csv
hCoV-19/Italy/FVG-UD-64035740/2021	EPI_ISL_8024621	2021-12-13	Europe / Italy / Friuli Venezia Giulia	Male	15	Mild disease		AY.122	21J (Delta)					FALSE	FALSE	gisaid_hcov-19_80_90_withClade_filtered.csv
hCoV-19/Italy/FVG-UD-64035741/2021	EPI_ISL_8024622	2021-12-13	Europe / Italy / Friuli Venezia Giulia	Male	46	Mild disease		AY.122	21J (Delta)					FALSE	FALSE	gisaid_hcov-19_80_90_withClade_filtered.csv
hCoV-19/Italy/FVG-UD-64035742/2021	EPI_ISL_8024623	2021-12-13	Europe / Italy / Friuli Venezia Giulia	Male	64	Mild disease	Astrazeneca, 2nd 2021-07-20	AY.122	21J (Delta)	2021-07-20	2	astrazeneca	146	TRUE	TRUE	gisaid_hcov-19_80_90_withClade_filtered.csv
hCoV-19/Italy/FVG-UD-64035743/2021	EPI_ISL_8024624	2021-12-13	Europe / Italy / Friuli Venezia Giulia	Male	40	Paucisymptomatic	Pfeizer, 2nd 2021-07-01	AY.4	21J (Delta)	2021-07-01	2	pfeizer	165	TRUE	TRUE	gisaid_hcov-19_80_90_withClade_filtered.csv
hCoV-19/Italy/FVG-UD-64035744/2021	EPI_ISL_8024625	2021-12-13	Europe / Italy / Friuli Venezia Giulia	Female	58	Paucisymptomatic		AY.70	21I (Delta)					FALSE	FALSE	gisaid_hcov-19_80_90_withClade_filtered.csv
hCoV-19/Italy/FVG-64035774/2021	EPI_ISL_8024626	2021-12-13	Europe / Italy / Friuli Venezia Giulia	Female	43	unknown		AY.98.1	21J (Delta)					FALSE	FALSE	gisaid_hcov-19_80_90_withClade_filtered.csv
hCoV-19/Italy/FVG-PN-64035776/2021	EPI_ISL_8024627	2021-12-13	Europe / Italy / Friuli Venezia Giulia	Female	46	Mild disease	Pfeizer, 2nd 2021-07-22	AY.4	21J (Delta)	2021-07-22	2	pfeizer	144	TRUE	TRUE	gisaid_hcov-19_80_90_withClade_filtered.csv
hCoV-19/Italy/FVG-GO-64035881/2021	EPI_ISL_8024628	2021-12-14	Europe / Italy / Friuli Venezia Giulia	Male	28	Asymptomatic		BA.1.17.2	21K (Omicron)					FALSE	FALSE	gisaid_hcov-19_80_90_withClade_filtered.csv
hCoV-19/Italy/FVG-UD-64035184/2021	EPI_ISL_8024901	2021-12-06	Europe / Italy / Friuli Venezia Giulia	Male	49	Paucisymptomatic	Pfizer, 2nd 2021-07-01	AY.122	21J (Delta)	2021-07-01	2	pfizer	158	TRUE	TRUE	gisaid_hcov-19_80_90_withClade_filtered.csv
hCoV-19/Italy/FVG-GO-64035710/2021	EPI_ISL_8037903	2021-12-13	Europe / Italy / Friuli Venezia Giulia	Female	50	Paucisymptomatic		AY.43	21J (Delta)					FALSE	FALSE	gisaid_hcov-19_80_90_withClade_filtered.csv
hCoV-19/Italy/FVG-GO-64035717/2021	EPI_ISL_8037904	2021-12-13	Europe / Italy / Friuli Venezia Giulia	Male	27	Paucisymptomatic	Pfeizer, 2nd 2021-07-17	AY.43	21J (Delta)	2021-07-17	2	pfeizer	149	TRUE	TRUE	gisaid_hcov-19_80_90_withClade_filtered.csv
hCoV-19/Italy/FVG-Unimi-55971/2021	EPI_ISL_8063479	2021-11-09	Europe / Italy / Friuli Venezia Giulia / Trieste	Male	0	unknown		Unassigned	21J (Delta)					FALSE	FALSE	gisaid_hcov-19_80_90_withClade_filtered.csv
hCoV-19/Italy/FVG-Unimi-54692/2021	EPI_ISL_8063480	2021-11-02	Europe / Italy / Friuli Venezia Giulia / Trieste	Female	9	unknown		Unassigned	21J (Delta)					FALSE	FALSE	gisaid_hcov-19_80_90_withClade_filtered.csv
hCoV-19/Italy/FVG-Unimi-55270/2021	EPI_ISL_8063573	2021-11-05	Europe / Italy / Friuli Venezia Giulia / Trieste	Male	11	unknown		Unassigned	21J (Delta)					FALSE	FALSE	gisaid_hcov-19_80_90_withClade_filtered.csv
hCoV-19/Italy/FVG-Unimi-59693/2021	EPI_ISL_8063575	2021-11-26	Europe / Italy / Friuli Venezia Giulia / Trieste	Male	0	unknown		Unassigned	21J (Delta)					FALSE	FALSE	gisaid_hcov-19_80_90_withClade_filtered.csv
hCoV-19/Italy/FVG-Unimi-59740/2021	EPI_ISL_8063576	2021-11-27	Europe / Italy / Friuli Venezia Giulia / Trieste	Female	0	unknown		Unassigned	21J (Delta)					FALSE	FALSE	gisaid_hcov-19_80_90_withClade_filtered.csv
hCoV-19/Italy/FVG-Unimi-55379/2021	EPI_ISL_8063577	2021-11-07	Europe / Italy / Friuli Venezia Giulia / Trieste	Male	0	unknown		Unassigned	21J (Delta)					FALSE	FALSE	gisaid_hcov-19_80_90_withClade_filtered.csv
hCoV-19/Italy/FVG-UD-602371/2021	EPI_ISL_8250853	2021-12-26	Europe / Italy / Friuli Venezia Giulia / Udine	Male	20	unknown		BA.1.17	21K (Omicron)					FALSE	FALSE	gisaid_hcov-19_80_90_withClade_filtered.csv
hCoV-19/Italy/FVG-UD-602108/2021	EPI_ISL_8250854	2021-12-25	Europe / Italy / Friuli Venezia Giulia / Udine	Female	77	unknown		AY.4	21J (Delta)					FALSE	FALSE	gisaid_hcov-19_80_90_withClade_filtered.csv
hCoV-19/Italy/FVG-UD-602181/2021	EPI_ISL_8250855	2021-12-26	Europe / Italy / Friuli Venezia Giulia / Udine	Female	0	unknown		AY.4	21J (Delta)					FALSE	FALSE	gisaid_hcov-19_80_90_withClade_filtered.csv
hCoV-19/Italy/FVG-UD-602529/2021	EPI_ISL_8250856	2021-12-26	Europe / Italy / Friuli Venezia Giulia / Udine	Female	45	unknown		AY.98.1	21J (Delta)					FALSE	FALSE	gisaid_hcov-19_80_90_withClade_filtered.csv
hCoV-19/Italy/FVG-UD-602544/2021	EPI_ISL_8250857	2021-12-26	Europe / Italy / Friuli Venezia Giulia / Udine	Male	41	unknown		BA.1	21K (Omicron)					FALSE	FALSE	gisaid_hcov-19_80_90_withClade_filtered.csv
hCoV-19/Italy/FVG-UD-602474/2021	EPI_ISL_8250858	2021-12-26	Europe / Italy / Friuli Venezia Giulia / Udine	Male	64	unknown		AY.98.1	21J (Delta)					FALSE	FALSE	gisaid_hcov-19_80_90_withClade_filtered.csv
hCoV-19/Italy/FVG-UD-602082/2021	EPI_ISL_8250859	2021-12-26	Europe / Italy / Friuli Venezia Giulia / Udine	Female	76	unknown		AY.4.2	21J (Delta)					FALSE	FALSE	gisaid_hcov-19_80_90_withClade_filtered.csv
hCoV-19/Italy/FVG-UD-602319/2021	EPI_ISL_8250860	2021-12-26	Europe / Italy / Friuli Venezia Giulia / Udine	Female	0	unknown		BA.1.17.2	21K (Omicron)					FALSE	FALSE	gisaid_hcov-19_80_90_withClade_filtered.csv
hCoV-19/Italy/FVG-UD-602561/2021	EPI_ISL_8250861	2021-12-26	Europe / Italy / Friuli Venezia Giulia / Udine	Female	32	unknown		AY.46.6	21J (Delta)					FALSE	FALSE	gisaid_hcov-19_80_90_withClade_filtered.csv
hCoV-19/Italy/FVG-UD-602076/2021	EPI_ISL_8250862	2021-12-26	Europe / Italy / Friuli Venezia Giulia / Udine	Female	0	unknown		AY.43	21J (Delta)					FALSE	FALSE	gisaid_hcov-19_80_90_withClade_filtered.csv
hCoV-19/Italy/FVG-UD-602080/2021	EPI_ISL_8250863	2021-12-26	Europe / Italy / Friuli Venezia Giulia / Udine	Male	36	unknown		BA.1.17.2	21K (Omicron)					FALSE	FALSE	gisaid_hcov-19_80_90_withClade_filtered.csv
hCoV-19/Italy/FVG-UD-602077/2021	EPI_ISL_8250864	2021-12-25	Europe / Italy / Friuli Venezia Giulia / Udine	Male	12	unknown		AY.98.1	21J (Delta)					FALSE	FALSE	gisaid_hcov-19_80_90_withClade_filtered.csv
hCoV-19/Italy/FVG-UD-601958/2021	EPI_ISL_8250865	2021-12-25	Europe / Italy / Friuli Venezia Giulia / Udine	Male	39	unknown		AY.122	21J (Delta)					FALSE	FALSE	gisaid_hcov-19_80_90_withClade_filtered.csv
hCoV-19/Italy/FVG-UD-601962/2021	EPI_ISL_8250866	2021-12-25	Europe / Italy / Friuli Venezia Giulia / Udine	Male	23	unknown		BA.1.1.11	21K (Omicron)					FALSE	FALSE	gisaid_hcov-19_80_90_withClade_filtered.csv
hCoV-19/Italy/FVG-UD-602008/2021	EPI_ISL_8250867	2021-12-25	Europe / Italy / Friuli Venezia Giulia / Udine	Female	16	unknown		BA.1.17.2	21K (Omicron)					FALSE	FALSE	gisaid_hcov-19_80_90_withClade_filtered.csv
hCoV-19/Italy/FVG-UD-601765/2021	EPI_ISL_8250868	2021-12-25	Europe / Italy / Friuli Venezia Giulia / Udine	Female	79	unknown		AY.122	21J (Delta)					FALSE	FALSE	gisaid_hcov-19_80_90_withClade_filtered.csv
hCoV-19/Italy/FVG-UD-601766/2021	EPI_ISL_8250869	2021-12-25	Europe / Italy / Friuli Venezia Giulia / Udine	Female	98	unknown		AY.43	21J (Delta)					FALSE	FALSE	gisaid_hcov-19_80_90_withClade_filtered.csv
hCoV-19/Italy/FVG-UD-601759/2021	EPI_ISL_8250870	2021-12-24	Europe / Italy / Friuli Venezia Giulia / Udine	Female	80	unknown		AY.98.1	21J (Delta)					FALSE	FALSE	gisaid_hcov-19_80_90_withClade_filtered.csv
hCoV-19/Italy/FVG-UD-601763/2021	EPI_ISL_8250871	2021-12-25	Europe / Italy / Friuli Venezia Giulia / Udine	Male	79	unknown		AY.122	21J (Delta)					FALSE	FALSE	gisaid_hcov-19_80_90_withClade_filtered.csv
hCoV-19/Italy/FVG-UD-602515/2021	EPI_ISL_8250872	2021-12-26	Europe / Italy / Friuli Venezia Giulia / Udine	Male	7	unknown		BA.1.17.2	21K (Omicron)					FALSE	FALSE	gisaid_hcov-19_80_90_withClade_filtered.csv
hCoV-19/Italy/FVG-UD-602107/2021	EPI_ISL_8250873	2021-12-25	Europe / Italy / Friuli Venezia Giulia / Udine	Male	74	unknown		AY.4	21J (Delta)					FALSE	FALSE	gisaid_hcov-19_80_90_withClade_filtered.csv
hCoV-19/Italy/FVG-UD-601612/2021	EPI_ISL_8250874	2021-12-24	Europe / Italy / Friuli Venezia Giulia / Udine	Female	51	unknown		AY.121	21J (Delta)					FALSE	FALSE	gisaid_hcov-19_80_90_withClade_filtered.csv
hCoV-19/Italy/FVG-UD-601545/2021	EPI_ISL_8250875	2021-12-24	Europe / Italy / Friuli Venezia Giulia / Udine	Female	42	unknown		BA.1.17	21K (Omicron)					FALSE	FALSE	gisaid_hcov-19_80_90_withClade_filtered.csv
hCoV-19/Italy/FVG-UD-601534/2021	EPI_ISL_8250876	2021-12-24	Europe / Italy / Friuli Venezia Giulia / Udine	Female	65	unknown		AY.122	21J (Delta)					FALSE	FALSE	gisaid_hcov-19_80_90_withClade_filtered.csv
hCoV-19/Italy/FVG-UD-601528/2021	EPI_ISL_8250877	2021-12-24	Europe / Italy / Friuli Venezia Giulia / Udine	Male	11	unknown		AY.122	21J (Delta)					FALSE	FALSE	gisaid_hcov-19_80_90_withClade_filtered.csv
hCoV-19/Italy/FVG-UD-601490/2021	EPI_ISL_8250878	2021-12-24	Europe / Italy / Friuli Venezia Giulia / Udine	Female	37	unknown		AY.98.1	21J (Delta)					FALSE	FALSE	gisaid_hcov-19_80_90_withClade_filtered.csv
hCoV-19/Italy/FVG-UD-601395/2021	EPI_ISL_8250879	2021-12-24	Europe / Italy / Friuli Venezia Giulia / Udine	Female	33	unknown		AY.121	21J (Delta)					FALSE	FALSE	gisaid_hcov-19_80_90_withClade_filtered.csv
hCoV-19/Italy/FVG-UD-601396/2021	EPI_ISL_8250880	2021-12-24	Europe / Italy / Friuli Venezia Giulia / Udine	Male	21	unknown		BA.1.17	21K (Omicron)					FALSE	FALSE	gisaid_hcov-19_80_90_withClade_filtered.csv
hCoV-19/Italy/FVG-UD-601205/2021	EPI_ISL_8250881	2021-12-24	Europe / Italy / Friuli Venezia Giulia / Udine	Male	40	unknown		BA.1.17.2	21K (Omicron)					FALSE	FALSE	gisaid_hcov-19_80_90_withClade_filtered.csv
hCoV-19/Italy/FVG-UD-601212/2021	EPI_ISL_8250882	2021-12-24	Europe / Italy / Friuli Venezia Giulia / Udine	Male	48	unknown		AY.46.6	21J (Delta)					FALSE	FALSE	gisaid_hcov-19_80_90_withClade_filtered.csv
hCoV-19/Italy/FVG-UD-601478/2021	EPI_ISL_8250883	2021-12-24	Europe / Italy / Friuli Venezia Giulia / Udine	Female	45	unknown		AY.46.6	21J (Delta)					FALSE	FALSE	gisaid_hcov-19_80_90_withClade_filtered.csv
hCoV-19/Italy/FVG-UD-601486/2021	EPI_ISL_8250884	2021-12-24	Europe / Italy / Friuli Venezia Giulia / Udine	Male	45	unknown		BA.1.17	21K (Omicron)					FALSE	FALSE	gisaid_hcov-19_80_90_withClade_filtered.csv
hCoV-19/Italy/FVG-UD-601487/2021	EPI_ISL_8250885	2021-12-24	Europe / Italy / Friuli Venezia Giulia / Udine	Male	74	unknown		AY.46.6	21J (Delta)					FALSE	FALSE	gisaid_hcov-19_80_90_withClade_filtered.csv
hCoV-19/Italy/FVG-UD-601508/2021	EPI_ISL_8250886	2021-12-24	Europe / Italy / Friuli Venezia Giulia / Udine	Male	33	unknown		AY.121	21J (Delta)					FALSE	FALSE	gisaid_hcov-19_80_90_withClade_filtered.csv
hCoV-19/Italy/FVG-UD-598728/2021	EPI_ISL_8250887	2021-12-22	Europe / Italy / Friuli Venezia Giulia / Udine	Male	83	unknown		BA.1.17	21K (Omicron)					FALSE	FALSE	gisaid_hcov-19_80_90_withClade_filtered.csv
hCoV-19/Italy/FVG-UD-598621/2021	EPI_ISL_8250888	2021-12-24	Europe / Italy / Friuli Venezia Giulia / Udine	Female	84	unknown		BA.1.17	21K (Omicron)					FALSE	FALSE	gisaid_hcov-19_80_90_withClade_filtered.csv
hCoV-19/Italy/FVG-UD-598699/2021	EPI_ISL_8250889	2021-12-23	Europe / Italy / Friuli Venezia Giulia / Udine	Male	39	unknown		AY.98.1	21J (Delta)					FALSE	FALSE	gisaid_hcov-19_80_90_withClade_filtered.csv
hCoV-19/Italy/FVG-UD-600238/2021	EPI_ISL_8250890	2021-12-24	Europe / Italy / Friuli Venezia Giulia / Udine	Female	21	unknown		BA.1.17.2	21K (Omicron)					FALSE	FALSE	gisaid_hcov-19_80_90_withClade_filtered.csv
hCoV-19/Italy/FVG-UD-601964/2021	EPI_ISL_8250891	2021-12-25	Europe / Italy / Friuli Venezia Giulia / Udine	Female	23	unknown		BA.1.17	21K (Omicron)					FALSE	FALSE	gisaid_hcov-19_80_90_withClade_filtered.csv
hCoV-19/Italy/FVG-UD-594442/2021	EPI_ISL_8250892	2021-12-22	Europe / Italy / Friuli Venezia Giulia / Udine	Male	60	unknown		BA.1.17	21K (Omicron)					FALSE	FALSE	gisaid_hcov-19_80_90_withClade_filtered.csv
hCoV-19/Italy/FVG-UD-595023/2021	EPI_ISL_8250893	2021-12-22	Europe / Italy / Friuli Venezia Giulia / Udine	Male	89	unknown		BA.1.17	21K (Omicron)					FALSE	FALSE	gisaid_hcov-19_80_90_withClade_filtered.csv
hCoV-19/Italy/FVG-UD-597658/2021	EPI_ISL_8250894	2021-12-23	Europe / Italy / Friuli Venezia Giulia / Udine	Female	77	unknown		BA.1.17	21K (Omicron)					FALSE	FALSE	gisaid_hcov-19_80_90_withClade_filtered.csv
hCoV-19/Italy/FVG-UD-591376/2021	EPI_ISL_8250895	2021-12-22	Europe / Italy / Friuli Venezia Giulia / Udine	Male	73	unknown		AY.122	21J (Delta)					FALSE	FALSE	gisaid_hcov-19_80_90_withClade_filtered.csv
hCoV-19/Italy/FVG-UD-602363/2021	EPI_ISL_8253337	2021-12-26	Europe / Italy / Friuli Venezia Giulia / Udine	Male	20	unknown		BA.1.17	21K (Omicron)					FALSE	FALSE	gisaid_hcov-19_80_90_withClade_filtered.csv
hCoV-19/Italy/FVG-TS-64036392/2021	EPI_ISL_8257673	2021-12-20	Europe / Italy / Friuli Venezia Giulia	Male	51	Paucisymptomatic	Pfeizer, 2nd 2021-07-03	AY.46.6	21J (Delta)	2021-07-03	2	pfeizer	170	TRUE	TRUE	gisaid_hcov-19_80_90_withClade_filtered.csv
hCoV-19/Italy/FVG-TS-37708945/2021	EPI_ISL_8257674	2021-12-20	Europe / Italy / Friuli Venezia Giulia	Male	62	Mild disease		AY.98.1	21J (Delta)					FALSE	FALSE	gisaid_hcov-19_80_90_withClade_filtered.csv
hCoV-19/Italy/FVG-TS-64036168/2021	EPI_ISL_8257675	2021-12-20	Europe / Italy / Friuli Venezia Giulia	Male	26	Asymptomatic	Pfeizer, 2nd 2021-10-17	BA.1.17.2	21K (Omicron)	2021-10-17	2	pfeizer	64	FALSE	TRUE	gisaid_hcov-19_80_90_withClade_filtered.csv
hCoV-19/Italy/FVG-TS-37702610/2021	EPI_ISL_8257676	2021-12-20	Europe / Italy / Friuli Venezia Giulia	Female	57	Paucisymptomatic		AY.122	21J (Delta)					FALSE	FALSE	gisaid_hcov-19_80_90_withClade_filtered.csv
hCoV-19/Italy/FVG-UD-64036354/2021	EPI_ISL_8257677	2021-12-20	Europe / Italy / Friuli Venezia Giulia	Female	38	Paucisymptomatic		AY.98.1	21J (Delta)					FALSE	FALSE	gisaid_hcov-19_80_90_withClade_filtered.csv
hCoV-19/Italy/FVG-UD-64036368/2021	EPI_ISL_8257678	2021-12-20	Europe / Italy / Friuli Venezia Giulia	Male	58	unknown		AY.4	21J (Delta)					FALSE	FALSE	gisaid_hcov-19_80_90_withClade_filtered.csv
hCoV-19/Italy/FVG-TS-64036231/2021	EPI_ISL_8257679	2021-12-20	Europe / Italy / Friuli Venezia Giulia	Male	55	Paucisymptomatic		AY.9.2	21I (Delta)					FALSE	FALSE	gisaid_hcov-19_80_90_withClade_filtered.csv
hCoV-19/Italy/FVG-GO-37708101/2021	EPI_ISL_8257680	2021-12-20	Europe / Italy / Friuli Venezia Giulia	Male	24	Mild disease		AY.129	21J (Delta)					FALSE	FALSE	gisaid_hcov-19_80_90_withClade_filtered.csv
hCoV-19/Italy/FVG-PN-64036244/2021	EPI_ISL_8257681	2021-12-20	Europe / Italy / Friuli Venezia Giulia	Male	20	Paucisymptomatic		AY.4	21J (Delta)					FALSE	FALSE	gisaid_hcov-19_80_90_withClade_filtered.csv
hCoV-19/Italy/FVG-TS-64036165/2021	EPI_ISL_8257682	2021-12-20	Europe / Italy / Friuli Venezia Giulia	Male	84	Severe, Hospitalized	Pfeizer, 2nd 2021-05-08	AY.46.6	21J (Delta)	2021-05-08	2	pfeizer	226	TRUE	TRUE	gisaid_hcov-19_80_90_withClade_filtered.csv
hCoV-19/Italy/FVG-TS-37709711/2021	EPI_ISL_8257683	2021-12-20	Europe / Italy / Friuli Venezia Giulia	Male	54	Paucisymptomatic	Pfeizer, 2nd 2021-06-28	AY.42	21J (Delta)	2021-06-28	2	pfeizer	175	TRUE	TRUE	gisaid_hcov-19_80_90_withClade_filtered.csv
hCoV-19/Italy/FVG-TS-37711348/2021	EPI_ISL_8257684	2021-12-20	Europe / Italy / Friuli Venezia Giulia	Female	80	Paucisymptomatic		AY.46.6	21J (Delta)					FALSE	FALSE	gisaid_hcov-19_80_90_withClade_filtered.csv
hCoV-19/Italy/FVG-UD-64036386/2021	EPI_ISL_8257685	2021-12-20	Europe / Italy / Friuli Venezia Giulia	Female	80	Paucisymptomatic		AY.4	21J (Delta)					FALSE	FALSE	gisaid_hcov-19_80_90_withClade_filtered.csv
hCoV-19/Italy/FVG-UD-64036424/2021	EPI_ISL_8257686	2021-12-20	Europe / Italy / Friuli Venezia Giulia	Female	15	Paucisymptomatic		AY.122	21J (Delta)					FALSE	FALSE	gisaid_hcov-19_80_90_withClade_filtered.csv
hCoV-19/Italy/FVG-PN-64036408/2021	EPI_ISL_8257687	2021-12-20	Europe / Italy / Friuli Venezia Giulia	Male	33	Asymptomatic		AY.43	21J (Delta)					FALSE	FALSE	gisaid_hcov-19_80_90_withClade_filtered.csv
hCoV-19/Italy/FVG-TS-64036164/2021	EPI_ISL_8257688	2021-12-20	Europe / Italy / Friuli Venezia Giulia	Male	10	Paucisymptomatic		AY.98.1	21J (Delta)					FALSE	FALSE	gisaid_hcov-19_80_90_withClade_filtered.csv
hCoV-19/Italy/FVG-PN-64036195/2021	EPI_ISL_8257689	2021-12-20	Europe / Italy / Friuli Venezia Giulia	Male	52	Mild disease	Pfeizer, 2nd 2021-06-15	AY.4	21J (Delta)	2021-06-15	2	pfeizer	188	TRUE	TRUE	gisaid_hcov-19_80_90_withClade_filtered.csv
hCoV-19/Italy/FVG-TS-64036167/2021	EPI_ISL_8257690	2021-12-20	Europe / Italy / Friuli Venezia Giulia	Female	48	Paucisymptomatic	Pfeizer, 2nd 2021-07-05	AY.43	21J (Delta)	2021-07-05	2	pfeizer	168	TRUE	TRUE	gisaid_hcov-19_80_90_withClade_filtered.csv
hCoV-19/Italy/FVG-UD-64036226/2021	EPI_ISL_8257691	2021-12-20	Europe / Italy / Friuli Venezia Giulia	Female	52	Paucisymptomatic		AY.98.1	21J (Delta)					FALSE	FALSE	gisaid_hcov-19_80_90_withClade_filtered.csv
hCoV-19/Italy/FVG-TS-37709790/2021	EPI_ISL_8257692	2021-12-20	Europe / Italy / Friuli Venezia Giulia	Female	30	unknown		AY.125	21J (Delta)					FALSE	FALSE	gisaid_hcov-19_80_90_withClade_filtered.csv
hCoV-19/Italy/FVG-UD-64036313/2021	EPI_ISL_8257693	2021-12-20	Europe / Italy / Friuli Venezia Giulia	Male	12	Paucisymptomatic		AY.98.1	21J (Delta)					FALSE	FALSE	gisaid_hcov-19_80_90_withClade_filtered.csv
hCoV-19/Italy/FVG-UD-64036416/2021	EPI_ISL_8257694	2021-12-20	Europe / Italy / Friuli Venezia Giulia	Female	9	Paucisymptomatic		AY.122	21J (Delta)					FALSE	FALSE	gisaid_hcov-19_80_90_withClade_filtered.csv
hCoV-19/Italy/FVG-PN-64036239/2021	EPI_ISL_8257695	2021-12-20	Europe / Italy / Friuli Venezia Giulia	Female	58	Paucisymptomatic		AY.122	21J (Delta)					FALSE	FALSE	gisaid_hcov-19_80_90_withClade_filtered.csv
hCoV-19/Italy/FVG-PN-64036242/2021	EPI_ISL_8257696	2021-12-20	Europe / Italy / Friuli Venezia Giulia	Female	78	Severe, Hospitalized	Pfeizer, 2nd 2021-07-09	AY.122	21J (Delta)	2021-07-09	2	pfeizer	164	TRUE	TRUE	gisaid_hcov-19_80_90_withClade_filtered.csv
hCoV-19/Italy/FVG-PN-64036248/2021	EPI_ISL_8257697	2021-12-20	Europe / Italy / Friuli Venezia Giulia	Male	34	Mild disease	Pfeizer, 2nd 2021-01-26	AY.98.1	21J (Delta)	2021-01-26	2	pfeizer	328	TRUE	TRUE	gisaid_hcov-19_80_90_withClade_filtered.csv
hCoV-19/Italy/FVG-TS-37704534/2021	EPI_ISL_8257698	2021-12-20	Europe / Italy / Friuli Venezia Giulia	Female	68	Paucisymptomatic	Astrazeneca, 2nd 2021-08-05	AY.122	21J (Delta)	2021-08-05	2	astrazeneca	137	TRUE	TRUE	gisaid_hcov-19_80_90_withClade_filtered.csv
hCoV-19/Italy/FVG-UD-64036371/2021	EPI_ISL_8257699	2021-12-20	Europe / Italy / Friuli Venezia Giulia	Female	53	Asymptomatic	Moderna, 1st 2021-12-08	AY.43	21J (Delta)	2021-12-08	1	moderna	12	FALSE	FALSE	gisaid_hcov-19_80_90_withClade_filtered.csv
hCoV-19/Italy/FVG-TS-37712978/2021	EPI_ISL_8257700	2021-12-20	Europe / Italy / Friuli Venezia Giulia	Female	68	Paucisymptomatic		AY.43	21J (Delta)					FALSE	FALSE	gisaid_hcov-19_80_90_withClade_filtered.csv
hCoV-19/Italy/FVG-UD-64036280/2021	EPI_ISL_8257701	2021-12-20	Europe / Italy / Friuli Venezia Giulia	Male	5	Paucisymptomatic		AY.98.1	21J (Delta)					FALSE	FALSE	gisaid_hcov-19_80_90_withClade_filtered.csv
hCoV-19/Italy/FVG-UD-64036420/2021	EPI_ISL_8257702	2021-12-20	Europe / Italy / Friuli Venezia Giulia	Male	36	Paucisymptomatic	Pfeizer, 2nd 2021-07-21	AY.46.6	21J (Delta)	2021-07-21	2	pfeizer	152	TRUE	TRUE	gisaid_hcov-19_80_90_withClade_filtered.csv
hCoV-19/Italy/FVG-PN-64036247/2021	EPI_ISL_8257703	2021-12-20	Europe / Italy / Friuli Venezia Giulia	Male	83	unknown		AY.122	21J (Delta)					FALSE	FALSE	gisaid_hcov-19_80_90_withClade_filtered.csv
hCoV-19/Italy/FVG-TS-37704499/2021	EPI_ISL_8257704	2021-12-20	Europe / Italy / Friuli Venezia Giulia	Female	57	Paucisymptomatic	Moderna, 1st 2021-12-14	AY.98.1	21J (Delta)	2021-12-14	1	moderna	6	FALSE	FALSE	gisaid_hcov-19_80_90_withClade_filtered.csv
hCoV-19/Italy/FVG-UD-64036394/2021	EPI_ISL_8257705	2021-12-20	Europe / Italy / Friuli Venezia Giulia	Female	31	Paucisymptomatic	Pfeizer, 2nd 2021-06-05	AY.122	21J (Delta)	2021-06-05	2	pfeizer	198	TRUE	TRUE	gisaid_hcov-19_80_90_withClade_filtered.csv
hCoV-19/Italy/FVG-TS-37709414/2021	EPI_ISL_8257706	2021-12-20	Europe / Italy / Friuli Venezia Giulia	Female	47	Paucisymptomatic	Moderna, 2nd 2021-07-02	AY.122	21J (Delta)	2021-07-02	2	moderna	171	TRUE	TRUE	gisaid_hcov-19_80_90_withClade_filtered.csv
hCoV-19/Italy/FVG-TS-37705779/2021	EPI_ISL_8257707	2021-12-20	Europe / Italy / Friuli Venezia Giulia	Male	52	Paucisymptomatic	Astrazeneca, 2nd 2021-06-09	AY.9.2	21I (Delta)	2021-06-09	2	astrazeneca	194	TRUE	TRUE	gisaid_hcov-19_80_90_withClade_filtered.csv
hCoV-19/Italy/FVG-UD-64036304/2021	EPI_ISL_8257708	2021-12-20	Europe / Italy / Friuli Venezia Giulia	Male	15	Paucisymptomatic		AY.122	21J (Delta)					FALSE	FALSE	gisaid_hcov-19_80_90_withClade_filtered.csv
hCoV-19/Italy/FVG-UD-64036413/2021	EPI_ISL_8257709	2021-12-20	Europe / Italy / Friuli Venezia Giulia	Male	82	Paucisymptomatic		AY.4	21J (Delta)					FALSE	FALSE	gisaid_hcov-19_80_90_withClade_filtered.csv
hCoV-19/Italy/FVG-PN-64036243/2021	EPI_ISL_8257710	2021-12-20	Europe / Italy / Friuli Venezia Giulia	Female	91	Paucisymptomatic	Pfeizer, 1st 2021-04-09	AY.122	21J (Delta)	2021-04-09	1	pfeizer	255	FALSE	FALSE	gisaid_hcov-19_80_90_withClade_filtered.csv
hCoV-19/Italy/FVG-TS-37709323/2021	EPI_ISL_8257711	2021-12-20	Europe / Italy / Friuli Venezia Giulia	Male	83	Asymptomatic	Pfeizer, 2nd 2021-05-03	AY.46.6	21J (Delta)	2021-05-03	2	pfeizer	231	TRUE	TRUE	gisaid_hcov-19_80_90_withClade_filtered.csv
hCoV-19/Italy/FVG-TS-37709678/2021	EPI_ISL_8257712	2021-12-20	Europe / Italy / Friuli Venezia Giulia	Female	31	Paucisymptomatic		AY.122	21J (Delta)					FALSE	FALSE	gisaid_hcov-19_80_90_withClade_filtered.csv
hCoV-19/Italy/FVG-TS-37710567/2021	EPI_ISL_8257713	2021-12-20	Europe / Italy / Friuli Venezia Giulia	Female	45	Paucisymptomatic		AY.98.1	21J (Delta)					FALSE	FALSE	gisaid_hcov-19_80_90_withClade_filtered.csv
hCoV-19/Italy/FVG-37710403/2021	EPI_ISL_8257714	2021-12-20	Europe / Italy / Friuli Venezia Giulia	Male	22	Mild disease	Pfeizer, 2nd 2021-01-30	BA.1	21K (Omicron)	2021-01-30	2	pfeizer	324	FALSE	TRUE	gisaid_hcov-19_80_90_withClade_filtered.csv
hCoV-19/Italy/FVG-UD-64036327/2021	EPI_ISL_8257715	2021-12-20	Europe / Italy / Friuli Venezia Giulia	Female	15	Mild disease		AY.43	21J (Delta)					FALSE	FALSE	gisaid_hcov-19_80_90_withClade_filtered.csv
hCoV-19/Italy/FVG-GO-64036274/2021	EPI_ISL_8257716	2021-12-20	Europe / Italy / Friuli Venezia Giulia	Male	76	Paucisymptomatic	Pfeizer, 2nd 2021-07-05	AY.122	21J (Delta)	2021-07-05	2	pfeizer	168	TRUE	TRUE	gisaid_hcov-19_80_90_withClade_filtered.csv
hCoV-19/Italy/FVG-PN-64036241/2021	EPI_ISL_8257717	2021-12-20	Europe / Italy / Friuli Venezia Giulia	Male	81	Severe, Hospitalized	Pfeizer, 2nd 2021-05-11	AY.122	21J (Delta)	2021-05-11	2	pfeizer	223	TRUE	TRUE	gisaid_hcov-19_80_90_withClade_filtered.csv
hCoV-19/Italy/FVG-TS-64036170/2021	EPI_ISL_8257718	2021-12-20	Europe / Italy / Friuli Venezia Giulia	Male	50	Paucisymptomatic	Pfeizer, 2nd 2021-08-02	AY.4	21J (Delta)	2021-08-02	2	pfeizer	140	TRUE	TRUE	gisaid_hcov-19_80_90_withClade_filtered.csv
hCoV-19/Italy/FVG-UD-64036316/2021	EPI_ISL_8257719	2021-12-20	Europe / Italy / Friuli Venezia Giulia	Male	58	Paucisymptomatic		AY.36.1	21J (Delta)					FALSE	FALSE	gisaid_hcov-19_80_90_withClade_filtered.csv
hCoV-19/Italy/FVG-UD-64036324/2021	EPI_ISL_8257720	2021-12-20	Europe / Italy / Friuli Venezia Giulia	Male	86	Paucisymptomatic	Pfeizer, 2nd 2021-04-28	AY.122	21J (Delta)	2021-04-28	2	pfeizer	236	TRUE	TRUE	gisaid_hcov-19_80_90_withClade_filtered.csv
hCoV-19/Italy/FVG-TS-37712425/2021	EPI_ISL_8257721	2021-12-20	Europe / Italy / Friuli Venezia Giulia	Female	45	Paucisymptomatic	Pfeizer, 2nd 2021-07-10	AY.98.1	21J (Delta)	2021-07-10	2	pfeizer	163	TRUE	TRUE	gisaid_hcov-19_80_90_withClade_filtered.csv
hCoV-19/Italy/FVG-UD-64036279/2021	EPI_ISL_8257722	2021-12-20	Europe / Italy / Friuli Venezia Giulia	Male	79	Severe, Hospitalized	Astrazeneca, 2nd 2021-06-17	AY.4	21J (Delta)	2021-06-17	2	astrazeneca	186	TRUE	TRUE	gisaid_hcov-19_80_90_withClade_filtered.csv
hCoV-19/Italy/FVG-PN-64036237/2021	EPI_ISL_8257723	2021-12-20	Europe / Italy / Friuli Venezia Giulia	Male	85	Asymptomatic	Pfeizer, 2nd 2021-04-10	AY.122	21J (Delta)	2021-04-10	2	pfeizer	254	TRUE	TRUE	gisaid_hcov-19_80_90_withClade_filtered.csv
hCoV-19/Italy/FVG-PN-64036238/2021	EPI_ISL_8257724	2021-12-20	Europe / Italy / Friuli Venezia Giulia	Female	58	Paucisymptomatic		AY.43	21J (Delta)					FALSE	FALSE	gisaid_hcov-19_80_90_withClade_filtered.csv
hCoV-19/Italy/FVG-PN-64036269/2021	EPI_ISL_8257725	2021-12-20	Europe / Italy / Friuli Venezia Giulia	Female	90	Paucisymptomatic	Pfeizer, 2nd 2021-04-23	AY.127	21J (Delta)	2021-04-23	2	pfeizer	241	TRUE	TRUE	gisaid_hcov-19_80_90_withClade_filtered.csv
hCoV-19/Italy/FVG-UD-64036319/2021	EPI_ISL_8257726	2021-12-20	Europe / Italy / Friuli Venezia Giulia	Female	70	Paucisymptomatic	Astrazeneca, 2nd 2021-08-02	AY.125	21J (Delta)	2021-08-02	2	astrazeneca	140	TRUE	TRUE	gisaid_hcov-19_80_90_withClade_filtered.csv
hCoV-19/Italy/FVG-UD-64036381/2021	EPI_ISL_8257727	2021-12-20	Europe / Italy / Friuli Venezia Giulia	Male	34	Paucisymptomatic	Pfeizer, 2nd 2021-07-21	AY.46.6	21J (Delta)	2021-07-21	2	pfeizer	152	TRUE	TRUE	gisaid_hcov-19_80_90_withClade_filtered.csv
hCoV-19/Italy/FVG-TS-37708984/2021	EPI_ISL_8257728	2021-12-20	Europe / Italy / Friuli Venezia Giulia	Male	35	Paucisymptomatic		BA.1.1	21K (Omicron)					FALSE	FALSE	gisaid_hcov-19_80_90_withClade_filtered.csv
hCoV-19/Italy/FVG-37710416/2021	EPI_ISL_8263776	2021-12-20	Europe / Italy / Friuli Venezia Giulia	Female	22	Mild disease	Pfeizer, 2nd 2021-01-31	BA.1	21K (Omicron)	2021-01-31	2	pfeizer	323	FALSE	TRUE	gisaid_hcov-19_80_90_withClade_filtered.csv
hCoV-19/Italy/FVG-TS-37709436/2021	EPI_ISL_8263777	2021-12-20	Europe / Italy / Friuli Venezia Giulia	Female	24	Paucisymptomatic	Moderna, 2nd 2021-07-16	BA.1.17.2	21K (Omicron)	2021-07-16	2	moderna	157	FALSE	TRUE	gisaid_hcov-19_80_90_withClade_filtered.csv
hCoV-19/Italy/FVG-Unimi-65091/2021	EPI_ISL_8377413	2021-12-26	Europe / Italy / Friuli Venezia Giulia / Trieste	Female	37	unknown		Unassigned	21K (Omicron)					FALSE	FALSE	gisaid_hcov-19_80_90_withClade_filtered.csv
hCoV-19/Italy/FVG-Unimi-64805/2021	EPI_ISL_8377416	2021-12-23	Europe / Italy / Friuli Venezia Giulia / Trieste	Female	36	unknown		Unassigned	21K (Omicron)					FALSE	FALSE	gisaid_hcov-19_80_90_withClade_filtered.csv
hCoV-19/Italy/FVG-Unimi-65295/2021	EPI_ISL_8378728	2021-12-27	Europe / Italy / Friuli Venezia Giulia / Trieste	Male	46	unknown		Unassigned	21J (Delta)					FALSE	FALSE	gisaid_hcov-19_80_90_withClade_filtered.csv
hCoV-19/Italy/FVG-UD-37731274/2021	EPI_ISL_8607096	2021-12-24	Europe / Italy / Friuli Venezia Giulia	Male	28	Paucisymptomatic	Pfizer, 2nd 2021/01/21	BA.1.17.2	21K (Omicron)	2021-01-21	2	pfizer	337	FALSE	TRUE	gisaid_hcov-19_80_90_withClade_filtered.csv
hCoV-19/Italy/FVG-TS-37729248/2021	EPI_ISL_8607097	2021-12-24	Europe / Italy / Friuli Venezia Giulia	Female	63	Asymptomatic		AY.4	21J (Delta)					FALSE	FALSE	gisaid_hcov-19_80_90_withClade_filtered.csv
hCoV-19/Italy/FVG-GO-64036854/2021	EPI_ISL_8607098	2021-12-27	Europe / Italy / Friuli Venezia Giulia	Female	56	Paucisymptomatic	Pfizer, 2nd 2021/06/14	BA.1	21K (Omicron)	2021-06-14	2	pfizer	196	FALSE	TRUE	gisaid_hcov-19_80_90_withClade_filtered.csv
hCoV-19/Italy/FVG-TS-64036878/2021	EPI_ISL_8607099	2021-12-27	Europe / Italy / Friuli Venezia Giulia	Male	49	Paucisymptomatic		BA.1.1.1	21K (Omicron)					FALSE	FALSE	gisaid_hcov-19_80_90_withClade_filtered.csv
hCoV-19/Italy/FVG-TS-37749128/2021	EPI_ISL_8607100	2021-12-28	Europe / Italy / Friuli Venezia Giulia	Female	26	Asymptomatic	Pfizer, 2nd 2021/04/10	BA.1.17.2	21K (Omicron)	2021-04-10	2	pfizer	262	FALSE	TRUE	gisaid_hcov-19_80_90_withClade_filtered.csv
hCoV-19/Italy/FVG-TS-64036841/2021	EPI_ISL_8607101	2021-12-27	Europe / Italy / Friuli Venezia Giulia	Female	50	Asymptomatic		BA.1.17.2	21K (Omicron)					FALSE	FALSE	gisaid_hcov-19_80_90_withClade_filtered.csv
hCoV-19/Italy/FVG-TS-64036834/2021	EPI_ISL_8607102	2021-12-27	Europe / Italy / Friuli Venezia Giulia	Female	31	Paucisymptomatic	Pfizer, 2nd 2021/01/27	BA.1.1	21K (Omicron)	2021-01-27	2	pfizer	334	FALSE	TRUE	gisaid_hcov-19_80_90_withClade_filtered.csv
hCoV-19/Italy/FVG-TS-64036848/2021	EPI_ISL_8607103	2021-12-27	Europe / Italy / Friuli Venezia Giulia	Male	76	Paucisymptomatic	Astrazeneca, 2nd 2021/06/16	BA.1.17.2	21K (Omicron)	2021-06-16	2	astrazeneca	194	FALSE	TRUE	gisaid_hcov-19_80_90_withClade_filtered.csv
hCoV-19/Italy/FVG-TS-37752616/2021	EPI_ISL_8607104	2021-12-28	Europe / Italy / Friuli Venezia Giulia	Female	55	Reinfection, Mild disease	Pfizer, 2nd 2021/06/30	BA.1.17.2	21K (Omicron)	2021-06-30	2	pfizer	181	FALSE	TRUE	gisaid_hcov-19_80_90_withClade_filtered.csv
hCoV-19/Italy/FVG-GO-64036928/2021	EPI_ISL_8607105	2021-12-27	Europe / Italy / Friuli Venezia Giulia	Female	32	Mild disease	Pfizer, 2nd 2021/07/20	BA.1.17.2	21K (Omicron)	2021-07-20	2	pfizer	160	FALSE	TRUE	gisaid_hcov-19_80_90_withClade_filtered.csv
hCoV-19/Italy/FVG-GO-64036872/2021	EPI_ISL_8607106	2021-12-27	Europe / Italy / Friuli Venezia Giulia	Female	17	Paucisymptomatic	Pfizer, 2nd 2021/07/28	BA.1.1	21K (Omicron)	2021-07-28	2	pfizer	152	FALSE	TRUE	gisaid_hcov-19_80_90_withClade_filtered.csv
hCoV-19/Italy/FVG-TS-37743698/2021	EPI_ISL_8607107	2021-12-27	Europe / Italy / Friuli Venezia Giulia	Male	24	Paucisymptomatic		BA.1.1.1	21K (Omicron)					FALSE	FALSE	gisaid_hcov-19_80_90_withClade_filtered.csv
hCoV-19/Italy/FVG-TS-37744039/2021	EPI_ISL_8607108	2021-12-27	Europe / Italy / Friuli Venezia Giulia	Female	32	Paucisymptomatic	Moderna, 2021/09/07	BA.1	21K (Omicron)	2021-09-07	1	moderna	111	FALSE	FALSE	gisaid_hcov-19_80_90_withClade_filtered.csv
hCoV-19/Italy/FVG-TS-64036837/2021	EPI_ISL_8607109	2021-12-27	Europe / Italy / Friuli Venezia Giulia	Female	25	Mild disease	Pfizer, 2nd 2021/07/12	BA.1.17.2	21K (Omicron)	2021-07-12	2	pfizer	168	FALSE	TRUE	gisaid_hcov-19_80_90_withClade_filtered.csv
hCoV-19/Italy/FVG-TS-64036973/2021	EPI_ISL_8607110	2021-12-27	Europe / Italy / Friuli Venezia Giulia	Male	39	Paucisymptomatic	Astrazeneca+Comirnaty, 2021/06/17	BA.1.17	21K (Omicron)	2021-06-17	1	astrazeneca+comirnaty	193	FALSE	FALSE	gisaid_hcov-19_80_90_withClade_filtered.csv
hCoV-19/Italy/FVG-TS-37746853/2021	EPI_ISL_8607111	2021-12-28	Europe / Italy / Friuli Venezia Giulia	Female	34	Mild disease	Pfizer, 2nd 2021/07/17	BA.1.17.2	21K (Omicron)	2021-07-17	2	pfizer	164	FALSE	TRUE	gisaid_hcov-19_80_90_withClade_filtered.csv
hCoV-19/Italy/FVG-TS-37749087/2021	EPI_ISL_8607112	2021-12-28	Europe / Italy / Friuli Venezia Giulia	Male	25	Asymptomatic	Pfizer, 2nd 2021/07/15	BA.1.17.2	21K (Omicron)	2021-07-15	2	pfizer	166	FALSE	TRUE	gisaid_hcov-19_80_90_withClade_filtered.csv
hCoV-19/Italy/FVG-GO-64036921/2021	EPI_ISL_8607113	2021-12-27	Europe / Italy / Friuli Venezia Giulia	Female	28	Paucisymptomatic	Pfizer, 2nd 2021/08/02	BA.1.17.2	21K (Omicron)	2021-08-02	2	pfizer	147	FALSE	TRUE	gisaid_hcov-19_80_90_withClade_filtered.csv
hCoV-19/Italy/FVG-GO-64036915/2021	EPI_ISL_8607114	2021-12-27	Europe / Italy / Friuli Venezia Giulia	Female	16	Paucisymptomatic	Pfizer, 1st 2021/10/12	BA.1.1	21K (Omicron)	2021-10-12	1	pfizer	76	FALSE	FALSE	gisaid_hcov-19_80_90_withClade_filtered.csv
hCoV-19/Italy/FVG-TS-64036838/2021	EPI_ISL_8607115	2021-12-27	Europe / Italy / Friuli Venezia Giulia	Female	65	Paucisymptomatic	Moderna, 1st 2021/11/27	BA.1.17.2	21K (Omicron)	2021-11-27	1	moderna	30	FALSE	FALSE	gisaid_hcov-19_80_90_withClade_filtered.csv
hCoV-19/Italy/FVG-GO-64036904/2021	EPI_ISL_8607116	2021-12-27	Europe / Italy / Friuli Venezia Giulia	Male	58	Paucisymptomatic	Moderna, 2nd 2021/06/01	BA.1.17	21K (Omicron)	2021-06-01	2	moderna	209	FALSE	TRUE	gisaid_hcov-19_80_90_withClade_filtered.csv
hCoV-19/Italy/FVG-GO-64036856/2021	EPI_ISL_8607117	2021-12-27	Europe / Italy / Friuli Venezia Giulia	Female	22	Paucisymptomatic	Pfizer, 2nd 2021/07/23	BA.1	21K (Omicron)	2021-07-23	2	pfizer	157	FALSE	TRUE	gisaid_hcov-19_80_90_withClade_filtered.csv
hCoV-19/Italy/FVG-GO-64036877/2021	EPI_ISL_8607118	2021-12-27	Europe / Italy / Friuli Venezia Giulia	Female	38	Paucisymptomatic	Pfizer, 2nd 2021/08/26	BA.1.17	21K (Omicron)	2021-08-26	2	pfizer	123	FALSE	TRUE	gisaid_hcov-19_80_90_withClade_filtered.csv
hCoV-19/Italy/FVG-TS-64036851/2021	EPI_ISL_8607119	2021-12-28	Europe / Italy / Friuli Venezia Giulia	Female	51	Paucisymptomatic		BA.1.17	21K (Omicron)					FALSE	FALSE	gisaid_hcov-19_80_90_withClade_filtered.csv
hCoV-19/Italy/FVG-TS-64036850/2021	EPI_ISL_8607120	2021-12-27	Europe / Italy / Friuli Venezia Giulia	Male	31	Paucisymptomatic	Pfizer, 2nd 2021/07/11	BA.1.1	21K (Omicron)	2021-07-11	2	pfizer	169	FALSE	TRUE	gisaid_hcov-19_80_90_withClade_filtered.csv
hCoV-19/Italy/FVG-TS-64036933/2021	EPI_ISL_8607121	2021-12-27	Europe / Italy / Friuli Venezia Giulia	Female	27	Paucisymptomatic		BA.1.17	21K (Omicron)					FALSE	FALSE	gisaid_hcov-19_80_90_withClade_filtered.csv
hCoV-19/Italy/FVG-TS-64036885/2021	EPI_ISL_8618401	2021-12-27	Europe / Italy / Friuli Venezia Giulia	Male	34	Paucisymptomatic	Pfizer, 2nd 2021/07/14	BA.1.17.2	21K (Omicron)	2021-07-14	2	pfizer	166	FALSE	TRUE	gisaid_hcov-19_80_90_withClade_filtered.csv
hCoV-19/Italy/FVG-UD-25031/2022	EPI_ISL_8790058	2022-01-10	Europe / Italy / Friuli Venezia Giulia / Udine	Female	50	unknown		BA.1.17	21K (Omicron)					FALSE	FALSE	gisaid_hcov-19_80_90_withClade_filtered.csv
hCoV-19/Italy/FVG-UD-24785/2022	EPI_ISL_8790059	2022-01-10	Europe / Italy / Friuli Venezia Giulia / Udine	Female	75	unknown		AY.46.6	21J (Delta)					FALSE	FALSE	gisaid_hcov-19_80_90_withClade_filtered.csv
hCoV-19/Italy/FVG-UD-19424/2022	EPI_ISL_8790060	2022-01-10	Europe / Italy / Friuli Venezia Giulia / Udine	Female	34	unknown		BA.1.1	21K (Omicron)					FALSE	FALSE	gisaid_hcov-19_80_90_withClade_filtered.csv
hCoV-19/Italy/FVG-UD-24776/2022	EPI_ISL_8790061	2022-01-10	Europe / Italy / Friuli Venezia Giulia / Udine	Female	21	unknown		BA.1.1 (marker override)	21K (Omicron)					FALSE	FALSE	gisaid_hcov-19_80_90_withClade_filtered.csv
hCoV-19/Italy/FVG-UD-24784/2022	EPI_ISL_8790062	2022-01-10	Europe / Italy / Friuli Venezia Giulia / Udine	Female	55	unknown		BA.1	21K (Omicron)					FALSE	FALSE	gisaid_hcov-19_80_90_withClade_filtered.csv
hCoV-19/Italy/FVG-UD-24466/2022	EPI_ISL_8790063	2022-01-10	Europe / Italy / Friuli Venezia Giulia / Udine	Female	36	unknown		BA.1.17.2	21K (Omicron)					FALSE	FALSE	gisaid_hcov-19_80_90_withClade_filtered.csv
hCoV-19/Italy/FVG-UD-24467/2022	EPI_ISL_8790064	2022-01-10	Europe / Italy / Friuli Venezia Giulia / Udine	Male	50	unknown		BA.2	21L (Omicron)					FALSE	FALSE	gisaid_hcov-19_80_90_withClade_filtered.csv
hCoV-19/Italy/FVG-UD-24481/2022	EPI_ISL_8790065	2022-01-10	Europe / Italy / Friuli Venezia Giulia / Udine	Female	34	unknown		AY.98.1	21J (Delta)					FALSE	FALSE	gisaid_hcov-19_80_90_withClade_filtered.csv
hCoV-19/Italy/FVG-UD-24486/2022	EPI_ISL_8790066	2022-01-10	Europe / Italy / Friuli Venezia Giulia / Udine	Female	46	unknown		BA.1.17	21K (Omicron)					FALSE	FALSE	gisaid_hcov-19_80_90_withClade_filtered.csv
hCoV-19/Italy/FVG-UD-23115/2022	EPI_ISL_8790067	2022-01-10	Europe / Italy / Friuli Venezia Giulia / Udine	Male	63	unknown		BA.1.17.2	21K (Omicron)					FALSE	FALSE	gisaid_hcov-19_80_90_withClade_filtered.csv
hCoV-19/Italy/FVG-UD-22944/2022	EPI_ISL_8790068	2022-01-10	Europe / Italy / Friuli Venezia Giulia / Udine	Male	65	unknown		AY.98.1	21J (Delta)					FALSE	FALSE	gisaid_hcov-19_80_90_withClade_filtered.csv
hCoV-19/Italy/FVG-UD-22967/2022	EPI_ISL_8790069	2022-01-10	Europe / Italy / Friuli Venezia Giulia / Udine	Male	16	unknown		BA.1	21K (Omicron)					FALSE	FALSE	gisaid_hcov-19_80_90_withClade_filtered.csv
hCoV-19/Italy/FVG-UD-24767/2022	EPI_ISL_8790070	2022-01-10	Europe / Italy / Friuli Venezia Giulia / Udine	Male	23	unknown		BA.1.1 (marker override)	21K (Omicron)					FALSE	FALSE	gisaid_hcov-19_80_90_withClade_filtered.csv
hCoV-19/Italy/FVG-UD-22851/2022	EPI_ISL_8790071	2022-01-10	Europe / Italy / Friuli Venezia Giulia / Udine	Male	43	unknown		BA.1.1	21K (Omicron)					FALSE	FALSE	gisaid_hcov-19_80_90_withClade_filtered.csv
hCoV-19/Italy/FVG-UD-23942/2022	EPI_ISL_8790072	2022-01-10	Europe / Italy / Friuli Venezia Giulia / Udine	Male	58	unknown		AY.43	21J (Delta)					FALSE	FALSE	gisaid_hcov-19_80_90_withClade_filtered.csv
hCoV-19/Italy/FVG-UD-23999/2022	EPI_ISL_8790073	2022-01-10	Europe / Italy / Friuli Venezia Giulia / Udine	Female	8	unknown		AY.4	21J (Delta)					FALSE	FALSE	gisaid_hcov-19_80_90_withClade_filtered.csv
hCoV-19/Italy/FVG-UD-24528/2022	EPI_ISL_8790074	2022-01-10	Europe / Italy / Friuli Venezia Giulia / Udine	Female	50	unknown		AY.34.1	21J (Delta)					FALSE	FALSE	gisaid_hcov-19_80_90_withClade_filtered.csv
hCoV-19/Italy/FVG-UD-24530/2022	EPI_ISL_8790075	2022-01-10	Europe / Italy / Friuli Venezia Giulia / Udine	Male	54	unknown		BA.1.17	21K (Omicron)					FALSE	FALSE	gisaid_hcov-19_80_90_withClade_filtered.csv
hCoV-19/Italy/FVG-UD-20181/2022	EPI_ISL_8790076	2022-01-10	Europe / Italy / Friuli Venezia Giulia / Udine	Male	63	unknown		AY.122	21J (Delta)					FALSE	FALSE	gisaid_hcov-19_80_90_withClade_filtered.csv
hCoV-19/Italy/FVG-UD-20753/2022	EPI_ISL_8790077	2022-01-10	Europe / Italy / Friuli Venezia Giulia / Udine	Male	27	unknown		BA.1.17	21K (Omicron)					FALSE	FALSE	gisaid_hcov-19_80_90_withClade_filtered.csv
hCoV-19/Italy/FVG-UD-20714/2022	EPI_ISL_8790078	2022-01-10	Europe / Italy / Friuli Venezia Giulia / Udine	Female	55	unknown		BA.1.1.1	21K (Omicron)					FALSE	FALSE	gisaid_hcov-19_80_90_withClade_filtered.csv
hCoV-19/Italy/FVG-UD-22061/2022	EPI_ISL_8790079	2022-01-10	Europe / Italy / Friuli Venezia Giulia / Udine	Male	25	unknown		BA.1.1 (marker override)	21K (Omicron)					FALSE	FALSE	gisaid_hcov-19_80_90_withClade_filtered.csv
hCoV-19/Italy/FVG-UD-21544/2022	EPI_ISL_8790080	2022-01-10	Europe / Italy / Friuli Venezia Giulia / Udine	Female	53	unknown		BA.1.1	21K (Omicron)					FALSE	FALSE	gisaid_hcov-19_80_90_withClade_filtered.csv
hCoV-19/Italy/FVG-UD-21605/2022	EPI_ISL_8790081	2022-01-10	Europe / Italy / Friuli Venezia Giulia / Udine	Female	62	unknown		BA.1.1	21K (Omicron)					FALSE	FALSE	gisaid_hcov-19_80_90_withClade_filtered.csv
hCoV-19/Italy/FVG-UD-21609/2022	EPI_ISL_8790082	2022-01-10	Europe / Italy / Friuli Venezia Giulia / Udine	Female	48	unknown		BA.1.21.1	21K (Omicron)					FALSE	FALSE	gisaid_hcov-19_80_90_withClade_filtered.csv
hCoV-19/Italy/FVG-UD-21075/2022	EPI_ISL_8790083	2022-01-10	Europe / Italy / Friuli Venezia Giulia / Udine	Female	56	unknown		BA.1.17.2	21K (Omicron)					FALSE	FALSE	gisaid_hcov-19_80_90_withClade_filtered.csv
hCoV-19/Italy/FVG-UD-21100/2022	EPI_ISL_8790084	2022-01-10	Europe / Italy / Friuli Venezia Giulia / Udine	Male	57	unknown		BA.1.17.2	21K (Omicron)					FALSE	FALSE	gisaid_hcov-19_80_90_withClade_filtered.csv
hCoV-19/Italy/FVG-UD-22117/2022	EPI_ISL_8790085	2022-01-10	Europe / Italy / Friuli Venezia Giulia / Udine	Male	18	unknown		BA.1.1 (marker override)	21K (Omicron)					FALSE	FALSE	gisaid_hcov-19_80_90_withClade_filtered.csv
hCoV-19/Italy/FVG-UD-21946/2022	EPI_ISL_8790086	2022-01-10	Europe / Italy / Friuli Venezia Giulia / Udine	Male	43	unknown		BA.1.17.2	21K (Omicron)					FALSE	FALSE	gisaid_hcov-19_80_90_withClade_filtered.csv
hCoV-19/Italy/FVG-UD-21935/2022	EPI_ISL_8790087	2022-01-10	Europe / Italy / Friuli Venezia Giulia / Udine	Female	38	unknown		BA.1	21K (Omicron)					FALSE	FALSE	gisaid_hcov-19_80_90_withClade_filtered.csv
hCoV-19/Italy/FVG-UD-22122/2022	EPI_ISL_8790088	2022-01-10	Europe / Italy / Friuli Venezia Giulia / Udine	Male	23	unknown		BA.1.1	21K (Omicron)					FALSE	FALSE	gisaid_hcov-19_80_90_withClade_filtered.csv
hCoV-19/Italy/FVG-UD-22145/2022	EPI_ISL_8790089	2022-01-10	Europe / Italy / Friuli Venezia Giulia / Udine	Male	74	unknown		BA.1.17	21K (Omicron)					FALSE	FALSE	gisaid_hcov-19_80_90_withClade_filtered.csv
hCoV-19/Italy/FVG-UD-22154/2022	EPI_ISL_8790090	2022-01-10	Europe / Italy / Friuli Venezia Giulia / Udine	Female	52	unknown		AY.4	21J (Delta)					FALSE	FALSE	gisaid_hcov-19_80_90_withClade_filtered.csv
hCoV-19/Italy/FVG-UD-22160/2022	EPI_ISL_8790091	2022-01-10	Europe / Italy / Friuli Venezia Giulia / Udine	Male	24	unknown		BA.2.9	21L (Omicron)					FALSE	FALSE	gisaid_hcov-19_80_90_withClade_filtered.csv
hCoV-19/Italy/FVG-UD-20231/2022	EPI_ISL_8790092	2022-01-10	Europe / Italy / Friuli Venezia Giulia / Udine	Male	89	unknown		BA.1.1.1	21K (Omicron)					FALSE	FALSE	gisaid_hcov-19_80_90_withClade_filtered.csv
hCoV-19/Italy/FVG-UD-22313/2022	EPI_ISL_8790093	2022-01-10	Europe / Italy / Friuli Venezia Giulia / Udine	Male	60	unknown		BA.1.17	21K (Omicron)					FALSE	FALSE	gisaid_hcov-19_80_90_withClade_filtered.csv
hCoV-19/Italy/FVG-UD-22083/2022	EPI_ISL_8790094	2022-01-10	Europe / Italy / Friuli Venezia Giulia / Udine	Male	47	unknown		BA.1.1	21K (Omicron)					FALSE	FALSE	gisaid_hcov-19_80_90_withClade_filtered.csv
hCoV-19/Italy/FVG-UD-20723/2022	EPI_ISL_8790095	2022-01-10	Europe / Italy / Friuli Venezia Giulia / Udine	Female	33	unknown		BA.1.17	21K (Omicron)					FALSE	FALSE	gisaid_hcov-19_80_90_withClade_filtered.csv
hCoV-19/Italy/FVG-UD-20706/2022	EPI_ISL_8790096	2022-01-10	Europe / Italy / Friuli Venezia Giulia / Udine	Female	53	unknown		BA.1.1.1	21K (Omicron)					FALSE	FALSE	gisaid_hcov-19_80_90_withClade_filtered.csv
hCoV-19/Italy/FVG-UD-21961/2022	EPI_ISL_8790097	2022-01-10	Europe / Italy / Friuli Venezia Giulia / Udine	Female	64	unknown		BA.1.1.11	21K (Omicron)					FALSE	FALSE	gisaid_hcov-19_80_90_withClade_filtered.csv
hCoV-19/Italy/FVG-UD-22118/2022	EPI_ISL_8790098	2022-01-10	Europe / Italy / Friuli Venezia Giulia / Udine	Female	55	unknown		BA.1.1.15	21K (Omicron)					FALSE	FALSE	gisaid_hcov-19_80_90_withClade_filtered.csv
hCoV-19/Italy/FVG-UD-21943/2022	EPI_ISL_8790099	2022-01-10	Europe / Italy / Friuli Venezia Giulia / Udine	Female	34	unknown		BA.1.1	21K (Omicron)					FALSE	FALSE	gisaid_hcov-19_80_90_withClade_filtered.csv
hCoV-19/Italy/FVG-TS-37751997/2022	EPI_ISL_8885222	2022-01-03	Europe / Italy / Friuli Venezia Giulia	Male	43	Paucisymptomatic	Pfizer, 2nd 2021-10-11	BA.1.1.15	21K (Omicron)	2021-10-11	2	pfizer	84	FALSE	TRUE	gisaid_hcov-19_80_90_withClade_filtered.csv
hCoV-19/Italy/FVG-TS-37765665/2022	EPI_ISL_8885223	2022-01-03	Europe / Italy / Friuli Venezia Giulia	Female	29	Paucisymptomatic	Pfizer, 2nd 2021-07-31	AY.122	21J (Delta)	2021-07-31	2	pfizer	156	TRUE	TRUE	gisaid_hcov-19_80_90_withClade_filtered.csv
hCoV-19/Italy/FVG-TS-37768820/2022	EPI_ISL_8885224	2022-01-03	Europe / Italy / Friuli Venezia Giulia	Male	74	Paucisymptomatic	Janssen, 1st 2021-07-19	AY.122	21J (Delta)	2021-07-19	1	janssen	168	TRUE	TRUE	gisaid_hcov-19_80_90_withClade_filtered.csv
hCoV-19/Italy/FVG-TS-37769106/2022	EPI_ISL_8885225	2022-01-03	Europe / Italy / Friuli Venezia Giulia	Female	27	Mild disease	Pfizer, 2nd 2021-07-06	AY.43	21J (Delta)	2021-07-06	2	pfizer	181	TRUE	TRUE	gisaid_hcov-19_80_90_withClade_filtered.csv
hCoV-19/Italy/FVG-TS-37769276/2022	EPI_ISL_8885226	2022-01-03	Europe / Italy / Friuli Venezia Giulia	Male	73	Asymptomatic	Pfizer, 1st 2021-11-30	AY.46.6	21J (Delta)	2021-11-30	1	pfizer	34	FALSE	FALSE	gisaid_hcov-19_80_90_withClade_filtered.csv
hCoV-19/Italy/FVG-TS-37769312/2022	EPI_ISL_8885227	2022-01-03	Europe / Italy / Friuli Venezia Giulia	Female	70	Asymptomatic	Astrazeneca, 2nd 2021-06-27	BA.1	21K (Omicron)	2021-06-27	2	astrazeneca	190	FALSE	TRUE	gisaid_hcov-19_80_90_withClade_filtered.csv
hCoV-19/Italy/FVG-TS-37769623/2022	EPI_ISL_8885228	2022-01-03	Europe / Italy / Friuli Venezia Giulia	Female	33	Asymptomatic		BA.1.15	21K (Omicron)					FALSE	FALSE	gisaid_hcov-19_80_90_withClade_filtered.csv
hCoV-19/Italy/FVG-TS-37770580/2022	EPI_ISL_8885229	2022-01-03	Europe / Italy / Friuli Venezia Giulia	Female	40	Asymptomatic		BA.1	21K (Omicron)					FALSE	FALSE	gisaid_hcov-19_80_90_withClade_filtered.csv
hCoV-19/Italy/FVG-TS-37770825/2022	EPI_ISL_8885230	2022-01-03	Europe / Italy / Friuli Venezia Giulia	Male	30	Asymptomatic		BA.1.1	21K (Omicron)					FALSE	FALSE	gisaid_hcov-19_80_90_withClade_filtered.csv
hCoV-19/Italy/FVG-TS-37771087/2022	EPI_ISL_8885231	2022-01-03	Europe / Italy / Friuli Venezia Giulia	Female	42	Asymptomatic	Pfizer, 1st 2021-06-19	BA.1.17.2	21K (Omicron)	2021-06-19	1	pfizer	198	FALSE	FALSE	gisaid_hcov-19_80_90_withClade_filtered.csv
hCoV-19/Italy/FVG-TS-37771309/2022	EPI_ISL_8885232	2022-01-03	Europe / Italy / Friuli Venezia Giulia	Female	62	Asymptomatic	Astrazeneca, 2nd 2021-07-26	AY.122	21J (Delta)	2021-07-26	2	astrazeneca	161	TRUE	TRUE	gisaid_hcov-19_80_90_withClade_filtered.csv
hCoV-19/Italy/FVG-TS-37771420/2022	EPI_ISL_8885233	2022-01-03	Europe / Italy / Friuli Venezia Giulia	Female	28	Asymptomatic	Pfizer, 2nd 2021-07-18	BA.1.1	21K (Omicron)	2021-07-18	2	pfizer	169	FALSE	TRUE	gisaid_hcov-19_80_90_withClade_filtered.csv
hCoV-19/Italy/FVG-TS-37772007/2022	EPI_ISL_8885234	2022-01-03	Europe / Italy / Friuli Venezia Giulia	Male	55	Asymptomatic	Pfizer, 2nd 2021-11-05	BA.1	21K (Omicron)	2021-11-05	2	pfizer	59	FALSE	TRUE	gisaid_hcov-19_80_90_withClade_filtered.csv
hCoV-19/Italy/FVG-TS-37773015/2022	EPI_ISL_8885235	2022-01-03	Europe / Italy / Friuli Venezia Giulia	Male	69	Paucisymptomatic	Janssen, 1st 2021-06-07	AY.122	21J (Delta)	2021-06-07	1	janssen	210	TRUE	TRUE	gisaid_hcov-19_80_90_withClade_filtered.csv
hCoV-19/Italy/FVG-TS-37776432/2022	EPI_ISL_8885236	2022-01-03	Europe / Italy / Friuli Venezia Giulia	Female	62	Paucisymptomatic	Pfizer, 2nd 2021-05-29	AY.43	21J (Delta)	2021-05-29	2	pfizer	219	TRUE	TRUE	gisaid_hcov-19_80_90_withClade_filtered.csv
hCoV-19/Italy/FVG-TS-37776861/2022	EPI_ISL_8885237	2022-01-03	Europe / Italy / Friuli Venezia Giulia	Female	88	Asymptomatic		BA.1.17.2	21K (Omicron)					FALSE	FALSE	gisaid_hcov-19_80_90_withClade_filtered.csv
hCoV-19/Italy/FVG-TS-37779055/2022	EPI_ISL_8885238	2022-01-03	Europe / Italy / Friuli Venezia Giulia	Female	28	Paucisymptomatic		AY.43	21J (Delta)					FALSE	FALSE	gisaid_hcov-19_80_90_withClade_filtered.csv
hCoV-19/Italy/FVG-TS-37779164/2022	EPI_ISL_8885239	2022-01-03	Europe / Italy / Friuli Venezia Giulia	Female	61	Paucisymptomatic		AY.43	21J (Delta)					FALSE	FALSE	gisaid_hcov-19_80_90_withClade_filtered.csv
hCoV-19/Italy/FVG-TS-37779850/2022	EPI_ISL_8885240	2022-01-03	Europe / Italy / Friuli Venezia Giulia	Female	49	Mild disease		BA.1	21K (Omicron)					FALSE	FALSE	gisaid_hcov-19_80_90_withClade_filtered.csv
hCoV-19/Italy/FVG-TS-37781826/2022	EPI_ISL_8885241	2022-01-03	Europe / Italy / Friuli Venezia Giulia	Male	42	Paucisymptomatic	Astrazeneca+Comirnaty, 2nd 2021-06-17	BA.1.1 (marker override)	21K (Omicron)	2021-06-17	2	astrazeneca+comirnaty	200	FALSE	TRUE	gisaid_hcov-19_80_90_withClade_filtered.csv
hCoV-19/Italy/FVG-TS-37782643/2022	EPI_ISL_8885242	2022-01-03	Europe / Italy / Friuli Venezia Giulia	Male	31	Asymptomatic	Pfizer, 2nd 2021-07-20	BA.1.1 (marker override)	21K (Omicron)	2021-07-20	2	pfizer	167	FALSE	TRUE	gisaid_hcov-19_80_90_withClade_filtered.csv
hCoV-19/Italy/FVG-TS-64037598/2022	EPI_ISL_8885243	2022-01-03	Europe / Italy / Friuli Venezia Giulia	Female	18	Mild disease		BA.1.1 (marker override)	21K (Omicron)					FALSE	FALSE	gisaid_hcov-19_80_90_withClade_filtered.csv
hCoV-19/Italy/FVG-TS-64037675/2022	EPI_ISL_8885244	2022-01-03	Europe / Italy / Friuli Venezia Giulia	Female	79	Paucisymptomatic		AY.4	21J (Delta)					FALSE	FALSE	gisaid_hcov-19_80_90_withClade_filtered.csv
hCoV-19/Italy/FVG-TS-64037677/2022	EPI_ISL_8885245	2022-01-03	Europe / Italy / Friuli Venezia Giulia	Male	76	Paucisymptomatic		BA.1.1	21K (Omicron)					FALSE	FALSE	gisaid_hcov-19_80_90_withClade_filtered.csv
hCoV-19/Italy/FVG-TS-64037714/2022	EPI_ISL_8885246	2022-01-03	Europe / Italy / Friuli Venezia Giulia	Male	73	Hospitalized, severe		BA.1.1 (marker override)	21K (Omicron)					FALSE	FALSE	gisaid_hcov-19_80_90_withClade_filtered.csv
hCoV-19/Italy/FVG-TS-64037716/2022	EPI_ISL_8885247	2022-01-03	Europe / Italy / Friuli Venezia Giulia	Female	18	Asymptomatic	Pfizer, 2nd 2021-09-17	BA.1.1 (marker override)	21K (Omicron)	2021-09-17	2	pfizer	108	FALSE	TRUE	gisaid_hcov-19_80_90_withClade_filtered.csv
hCoV-19/Italy/FVG-TS-64037719/2022	EPI_ISL_8885248	2022-01-03	Europe / Italy / Friuli Venezia Giulia	Female	45	Asymptomatic	Pfizer, 2nd 2021-01-23	BA.1.17.2	21K (Omicron)	2021-01-23	2	pfizer	345	FALSE	TRUE	gisaid_hcov-19_80_90_withClade_filtered.csv
hCoV-19/Italy/FVG-GO-64037720/2022	EPI_ISL_8885249	2022-01-03	Europe / Italy / Friuli Venezia Giulia	Male	60	Asymptomatic	Pfizer, 2nd 2021-03-04	BA.1.17.2	21K (Omicron)	2021-03-04	2	pfizer	305	FALSE	TRUE	gisaid_hcov-19_80_90_withClade_filtered.csv
hCoV-19/Italy/FVG-GO-64037721/2022	EPI_ISL_8885250	2022-01-03	Europe / Italy / Friuli Venezia Giulia	Female	44	Paucisymptomatic	Astrazeneca, 2nd 2021-05-17	AY.4	21J (Delta)	2021-05-17	2	astrazeneca	231	TRUE	TRUE	gisaid_hcov-19_80_90_withClade_filtered.csv
hCoV-19/Italy/FVG-GO-64037722/2022	EPI_ISL_8885251	2022-01-03	Europe / Italy / Friuli Venezia Giulia	Female	59	Paucisymptomatic	Pfizer, 2nd 2021-07-13	AY.43	21J (Delta)	2021-07-13	2	pfizer	174	TRUE	TRUE	gisaid_hcov-19_80_90_withClade_filtered.csv
hCoV-19/Italy/FVG-GO-64037723/2022	EPI_ISL_8885252	2022-01-03	Europe / Italy / Friuli Venezia Giulia	Male	8	Asymptomatic		AY.43	21J (Delta)					FALSE	FALSE	gisaid_hcov-19_80_90_withClade_filtered.csv
hCoV-19/Italy/FVG-GO-64037724/2022	EPI_ISL_8885253	2022-01-03	Europe / Italy / Friuli Venezia Giulia	Male	63	Hospitalized, severe	Pfizer, 2nd 2021-05-17	BA.1.17	21K (Omicron)	2021-05-17	2	pfizer	231	FALSE	TRUE	gisaid_hcov-19_80_90_withClade_filtered.csv
hCoV-19/Italy/FVG-GO-64037726/2022	EPI_ISL_8885254	2022-01-03	Europe / Italy / Friuli Venezia Giulia	Male	36	Asymptomatic	Pfizer, 2nd 2021-03-04	BA.1.17.2	21K (Omicron)	2021-03-04	2	pfizer	305	FALSE	TRUE	gisaid_hcov-19_80_90_withClade_filtered.csv
hCoV-19/Italy/FVG-GO-64037729/2022	EPI_ISL_8885255	2022-01-03	Europe / Italy / Friuli Venezia Giulia	Male	40	Paucisymptomatic	Pfizer, 2nd 2021-01-26	BA.1.17	21K (Omicron)	2021-01-26	2	pfizer	342	FALSE	TRUE	gisaid_hcov-19_80_90_withClade_filtered.csv
hCoV-19/Italy/FVG-PN-64037735/2022	EPI_ISL_8885256	2022-01-03	Europe / Italy / Friuli Venezia Giulia	Female	72	Mild disease	Pfizer, 2nd 2021-06-25	BA.1.17.2	21K (Omicron)	2021-06-25	2	pfizer	192	FALSE	TRUE	gisaid_hcov-19_80_90_withClade_filtered.csv
hCoV-19/Italy/FVG-TS-64044664/2022	EPI_ISL_13372133	2022-06-06	Europe / Italy / Friuli Venezia Giulia / Trieste	Male	68	Asymptomatic	not vaccinated	BA.2	21L (Omicron)					FALSE	FALSE	gisaid_hcov-19_36_46_withClade_filtered.csv
hCoV-19/Italy/FVG-TS-64044666/2022	EPI_ISL_13372134	2022-06-06	Europe / Italy / Friuli Venezia Giulia / Trieste	Male	32	Paucisymptomatic	not vaccinated	BA.2	21L (Omicron)					FALSE	FALSE	gisaid_hcov-19_36_46_withClade_filtered.csv
hCoV-19/Italy/FVG-GO-64044586/2022	EPI_ISL_13372135	2022-06-06	Europe / Italy / Friuli Venezia Giulia / Gorizia	Male	83	Mild	Pfizer, Pfizer, Pfizer 2021-12-07	BA.2.12.1	22C (Omicron)	2021-12-07	3	pfizer	181	TRUE	TRUE	gisaid_hcov-19_36_46_withClade_filtered.csv
hCoV-19/Italy/FVG-GO-64044619/2022	EPI_ISL_13372136	2022-06-06	Europe / Italy / Friuli Venezia Giulia / Gorizia	Female	38	Paucisymptomatic	Pfizer, Pfizer, 2022-02-23	BA.2	21L (Omicron)	2022-02-23	2	Pfizer	103	FALSE	TRUE	gisaid_hcov-19_36_46_withClade_filtered.csv
hCoV-19/Italy/FVG-PN-64044602/2022	EPI_ISL_13372137	2022-06-06	Europe / Italy / Friuli Venezia Giulia / Pordenone	Male	82	Paucisymptomatic	Pfizer, Pfizer, Pfizer 2021-12-16	BA.2	21L (Omicron)	2021-12-16	3	pfizer	172	TRUE	TRUE	gisaid_hcov-19_36_46_withClade_filtered.csv
hCoV-19/Italy/FVG-PN-64044603/2022	EPI_ISL_13372138	2022-06-06	Europe / Italy / Friuli Venezia Giulia / Pordenone	Male	39	Mild	Pfizer, Pfizer, Moderna 2021-12-08	BA.2	21L (Omicron)	2021-12-08	3	moderna	180	TRUE	TRUE	gisaid_hcov-19_36_46_withClade_filtered.csv
hCoV-19/Italy/FVG-PN-64044604/2022	EPI_ISL_13372139	2022-06-06	Europe / Italy / Friuli Venezia Giulia / Pordenone	Male	25	Mild	Pfizer, Pfizer, Pfizer 2022-02-23	BA.5.2.1	22B (Omicron)	2022-02-23	3	pfizer	103	TRUE	TRUE	gisaid_hcov-19_36_46_withClade_filtered.csv
hCoV-19/Italy/FVG-UD-64044614/2022	EPI_ISL_13372140	2022-06-06	Europe / Italy / Friuli Venezia Giulia / Udine	Male	76	Severe	Moderna, Moderna, 2021-05-22	BA.2.9	21L (Omicron)	2021-05-22	2	Moderna	380	FALSE	TRUE	gisaid_hcov-19_36_46_withClade_filtered.csv
hCoV-19/Italy/FVG-UD-64044616/2022	EPI_ISL_13372141	2022-06-06	Europe / Italy / Friuli Venezia Giulia / Udine	Female	31	Paucisymptomatic	Moderna, Moderna, 2022-01-18	BA.4	22A (Omicron)	2022-01-18	2	Moderna	139	FALSE	TRUE	gisaid_hcov-19_36_46_withClade_filtered.csv
hCoV-19/Italy/FVG-UD-64044630/2022	EPI_ISL_13372142	2022-06-06	Europe / Italy / Friuli Venezia Giulia / Udine	Male	53	Mild	Moderna, Moderna, Moderna 2021-12-14	BA.2	21L (Omicron)	2021-12-14	3	moderna	174	TRUE	TRUE	gisaid_hcov-19_36_46_withClade_filtered.csv
hCoV-19/Italy/FVG-UD-64044632/2022	EPI_ISL_13372143	2022-06-06	Europe / Italy / Friuli Venezia Giulia / Udine	Female	74	Paucisymptomatic	Astrazeneca, Astrazeneca, Moderna 2021-12-15	BA.2.9	21L (Omicron)	2021-12-15	3	moderna	173	TRUE	TRUE	gisaid_hcov-19_36_46_withClade_filtered.csv
hCoV-19/Italy/FVG-UD-64044639/2022	EPI_ISL_13372144	2022-06-06	Europe / Italy / Friuli Venezia Giulia / Udine	Female	80	Asymptomatic	Moderna, Moderna, Pfizer 2021-12-02	BA.2	21L (Omicron)	2021-12-02	3	pfizer	186	TRUE	TRUE	gisaid_hcov-19_36_46_withClade_filtered.csv
hCoV-19/Italy/FVG-UD-64044645/2022	EPI_ISL_13372145	2022-06-06	Europe / Italy / Friuli Venezia Giulia / Udine	Female	56	Paucisymptomatic	Astrazeneca, Astrazeneca, Pfizer 2021-12-03	BA.2.3	21L (Omicron)	2021-12-03	3	pfizer	185	TRUE	TRUE	gisaid_hcov-19_36_46_withClade_filtered.csv
hCoV-19/Italy/FVG-UD-64044656/2022	EPI_ISL_13372146	2022-06-07	Europe / Italy / Friuli Venezia Giulia / Udine	Female	43	Paucisymptomatic	not vaccinated	BF.1	22B (Omicron)					FALSE	FALSE	gisaid_hcov-19_36_46_withClade_filtered.csv
hCoV-19/Italy/FVG-UD-64044657/2022	EPI_ISL_13372147	2022-06-07	Europe / Italy / Friuli Venezia Giulia / Udine	Female	87	Asymptomatic	Pfizer, Pfizer, Moderna 2021-12-24	BA.2	21L (Omicron)	2021-12-24	3	moderna	165	TRUE	TRUE	gisaid_hcov-19_36_46_withClade_filtered.csv
hCoV-19/Italy/FVG-UD-64044694/2022	EPI_ISL_13372148	2022-06-07	Europe / Italy / Friuli Venezia Giulia / Udine	Female	52	Asymptomatic	Pfizer, Pfizer, Moderna 2022-01-07	BA.2.52	21L (Omicron)	2022-01-07	3	moderna	151	TRUE	TRUE	gisaid_hcov-19_36_46_withClade_filtered.csv
hCoV-19/Italy/FVG-UD-64044625/2022	EPI_ISL_13372149	2022-06-06	Europe / Italy / Friuli Venezia Giulia / Udine	Female	60	Paucisymptomatic	Pfizer, Pfizer, Moderna 2022-01-02	BA.2.52	21L (Omicron)	2022-01-02	3	moderna	155	TRUE	TRUE	gisaid_hcov-19_36_46_withClade_filtered.csv
hCoV-19/Italy/FVG-GO-64044595/2022	EPI_ISL_13372222	2022-06-07	Europe / Italy / Friuli Venezia Giulia / Gorizia	Female	49	Paucisymptomatic	Pfizer, Pfizer, Pfizer 2021-12-23	BA.5.1.23	22B (Omicron)	2021-12-23	3	pfizer	166	TRUE	TRUE	gisaid_hcov-19_36_46_withClade_filtered.csv
hCoV-19/Italy/FVG-GO-64044596/2022	EPI_ISL_13372223	2022-06-07	Europe / Italy / Friuli Venezia Giulia / Gorizia	Male	21	Mild	not vaccinated	BA.2.9.4	21L (Omicron)					FALSE	FALSE	gisaid_hcov-19_36_46_withClade_filtered.csv
hCoV-19/Italy/FVG-GO-64044598/2022	EPI_ISL_13372224	2022-06-07	Europe / Italy / Friuli Venezia Giulia / Gorizia	Male	55	Mild	Pfizer, Pfizer, Pfizer 2021-12-07	BA.5.1	22B (Omicron)	2021-12-07	3	pfizer	182	TRUE	TRUE	gisaid_hcov-19_36_46_withClade_filtered.csv
hCoV-19/Italy/FVG-GO-64044599/2022	EPI_ISL_13372225	2022-06-07	Europe / Italy / Friuli Venezia Giulia / Gorizia	Female	19	Mild	not vaccinated	BA.2.12.1	22C (Omicron)					FALSE	FALSE	gisaid_hcov-19_36_46_withClade_filtered.csv
hCoV-19/Italy/FVG-GO-64044600/2022	EPI_ISL_13372226	2022-06-07	Europe / Italy / Friuli Venezia Giulia / Gorizia	Male	48	Mild	Pfizer, Pfizer, Pfizer 2021-11-28	BA.5.1	22B (Omicron)	2021-11-28	3	pfizer	191	TRUE	TRUE	gisaid_hcov-19_36_46_withClade_filtered.csv
hCoV-19/Italy/FVG-GO-64044601/2022	EPI_ISL_13372227	2022-06-07	Europe / Italy / Friuli Venezia Giulia / Gorizia	Female	10	Paucisymptomatic	not vaccinated	BA.2.9	21L (Omicron)					FALSE	FALSE	gisaid_hcov-19_36_46_withClade_filtered.csv
hCoV-19/Italy/FVG-PN-64044605/2022	EPI_ISL_13372228	2022-06-06	Europe / Italy / Friuli Venezia Giulia / Pordenone	Male	61	Mild	Janssen, 2021-11-18	BA.2.9.4	21L (Omicron)	2021-11-18	1	janssen	200	FALSE	TRUE	gisaid_hcov-19_36_46_withClade_filtered.csv
hCoV-19/Italy/FVG-PN-64044606/2022	EPI_ISL_13372229	2022-06-07	Europe / Italy / Friuli Venezia Giulia / Pordenone	Female	42	Mild	Pfizer, Pfizer, Moderna 2022-02-24	BA.4.1	22A (Omicron)	2022-02-24	3	moderna	103	TRUE	TRUE	gisaid_hcov-19_36_46_withClade_filtered.csv
hCoV-19/Italy/FVG-PN-64044607/2022	EPI_ISL_13372230	2022-06-07	Europe / Italy / Friuli Venezia Giulia / Pordenone	Female	62	Mild	Astrazeneca, Astrazeneca, Pfizer 2021-12-04	BA.2	21L (Omicron)	2021-12-04	3	pfizer	185	TRUE	TRUE	gisaid_hcov-19_36_46_withClade_filtered.csv
hCoV-19/Italy/FVG-PN-64044608/2022	EPI_ISL_13372231	2022-06-07	Europe / Italy / Friuli Venezia Giulia / Pordenone	Male	49	Mild	Pfizer, Pfizer, Moderna 2021-12-14	BE.1.3	22B (Omicron)	2021-12-14	3	moderna	175	TRUE	TRUE	gisaid_hcov-19_36_46_withClade_filtered.csv
hCoV-19/Italy/FVG-PN-64044609/2022	EPI_ISL_13372232	2022-06-07	Europe / Italy / Friuli Venezia Giulia / Pordenone	Female	52	Mild	Pfizer, Pfizer, Moderna 2021-12-04	BA.4	22A (Omicron)	2021-12-04	3	moderna	185	TRUE	TRUE	gisaid_hcov-19_36_46_withClade_filtered.csv
hCoV-19/Italy/FVG-PN-64044610/2022	EPI_ISL_13372233	2022-06-07	Europe / Italy / Friuli Venezia Giulia / Pordenone	Female	35	Mild	Pfizer, Pfizer, Moderna 2022-01-15	BA.4	22A (Omicron)	2022-01-15	3	moderna	143	TRUE	TRUE	gisaid_hcov-19_36_46_withClade_filtered.csv
hCoV-19/Italy/FVG-TS-64044670/2022	EPI_ISL_13372234	2022-06-07	Europe / Italy / Friuli Venezia Giulia / Trieste	Female	31	Paucisymptomatic	Pfizer, Pfizer, Pfizer 2021-11-30	BA.5.1	22B (Omicron)	2021-11-30	3	pfizer	189	TRUE	TRUE	gisaid_hcov-19_36_46_withClade_filtered.csv
hCoV-19/Italy/FVG-TS-64044671/2022	EPI_ISL_13372235	2022-06-07	Europe / Italy / Friuli Venezia Giulia / Trieste	Female	61	Paucisymptomatic	Janssen, 2021-11-28	BA.2	21L (Omicron)	2021-11-28	1	janssen	191	FALSE	TRUE	gisaid_hcov-19_36_46_withClade_filtered.csv
hCoV-19/Italy/FVG-TS-64044672/2022	EPI_ISL_13372236	2022-06-07	Europe / Italy / Friuli Venezia Giulia / Trieste	Male	82	Severe	Pfizer, Pfizer, Pfizer 2021-10-07	BA.2.9	21L (Omicron)	2021-10-07	3	pfizer	243	TRUE	TRUE	gisaid_hcov-19_36_46_withClade_filtered.csv
hCoV-19/Italy/FVG-TS-64044673/2022	EPI_ISL_13372237	2022-06-07	Europe / Italy / Friuli Venezia Giulia / Trieste	Female	70	Paucisymptomatic	Astrazeneca, Astrazeneca, Moderna 2022-01-13	BA.4	22A (Omicron)	2022-01-13	3	moderna	145	TRUE	TRUE	gisaid_hcov-19_36_46_withClade_filtered.csv
hCoV-19/Italy/FVG-TS-64044674/2022	EPI_ISL_13372238	2022-06-07	Europe / Italy / Friuli Venezia Giulia / Trieste	Female	33	Paucisymptomatic	Pfizer, Pfizer, Pfizer 2021-11-25	BA.5.1	22B (Omicron)	2021-11-25	3	pfizer	194	TRUE	TRUE	gisaid_hcov-19_36_46_withClade_filtered.csv
hCoV-19/Italy/FVG-TS-64044676/2022	EPI_ISL_13372239	2022-06-07	Europe / Italy / Friuli Venezia Giulia / Trieste	Female	33	Paucisymptomatic	Pfizer, Pfizer, Moderna 2022-01-11	BA.4.1	22A (Omicron)	2022-01-11	3	moderna	147	TRUE	TRUE	gisaid_hcov-19_36_46_withClade_filtered.csv
hCoV-19/Italy/FVG-UD-64044679/2022	EPI_ISL_13372240	2022-06-07	Europe / Italy / Friuli Venezia Giulia / Udine	Male	28	Paucisymptomatic	Pfizer, Pfizer, Moderna 2021-12-21	BF.1	22B (Omicron)	2021-12-21	3	moderna	168	TRUE	TRUE	gisaid_hcov-19_36_46_withClade_filtered.csv
hCoV-19/Italy/FVG-UD-64044684/2022	EPI_ISL_13372241	2022-06-07	Europe / Italy / Friuli Venezia Giulia / Udine	Female	61	Paucisymptomatic	Pfizer, Pfizer, Pfizer 2021-11-29	BF.1	22B (Omicron)	2021-11-29	3	pfizer	190	TRUE	TRUE	gisaid_hcov-19_36_46_withClade_filtered.csv
hCoV-19/Italy/FVG-UD-64044686/2022	EPI_ISL_13372242	2022-06-07	Europe / Italy / Friuli Venezia Giulia / Udine	Female	61	Asymptomatic	not vaccinated	BA.2	21L (Omicron)					FALSE	FALSE	gisaid_hcov-19_36_46_withClade_filtered.csv
hCoV-19/Italy/FVG-UD-64044687/2022	EPI_ISL_13372243	2022-06-07	Europe / Italy / Friuli Venezia Giulia / Udine	Male	81	Paucisymptomatic	Pfizer, Pfizer, Pfizer 2021-12-13	BE.1	22B (Omicron)	2021-12-13	3	pfizer	176	TRUE	TRUE	gisaid_hcov-19_36_46_withClade_filtered.csv
hCoV-19/Italy/FVG-UD-64044688/2022	EPI_ISL_13372244	2022-06-07	Europe / Italy / Friuli Venezia Giulia / Udine	Female	58	Paucisymptomatic	Moderna, Moderna, 2022-01-29	BA.2.12.1	22C (Omicron)	2022-01-29	2	Moderna	129	FALSE	TRUE	gisaid_hcov-19_36_46_withClade_filtered.csv
hCoV-19/Italy/FVG-UD-64044689/2022	EPI_ISL_13372245	2022-06-07	Europe / Italy / Friuli Venezia Giulia / Udine	Female	59	Mild	Astrazeneca, Astrazeneca, Moderna 2021-12-05	BA.2.12.1	22C (Omicron)	2021-12-05	3	moderna	184	TRUE	TRUE	gisaid_hcov-19_36_46_withClade_filtered.csv
hCoV-19/Italy/FVG-UD-64044690/2022	EPI_ISL_13372246	2022-06-07	Europe / Italy / Friuli Venezia Giulia / Udine	Female	76	Paucisymptomatic	Pfizer, Pfizer, Pfizer 2021-12-13	BE.1	22B (Omicron)	2021-12-13	3	pfizer	176	TRUE	TRUE	gisaid_hcov-19_36_46_withClade_filtered.csv
hCoV-19/Italy/FVG-PN-64044691/2022	EPI_ISL_13372247	2022-06-07	Europe / Italy / Friuli Venezia Giulia / Pordenone	Female	38	Mild	Pfizer, Pfizer, Pfizer 2021-11-29	BF.1	22B (Omicron)	2021-11-29	3	pfizer	190	TRUE	TRUE	gisaid_hcov-19_36_46_withClade_filtered.csv
hCoV-19/Italy/FVG-UD-64044692/2022	EPI_ISL_13372248	2022-06-07	Europe / Italy / Friuli Venezia Giulia / Udine	Female	30	Paucisymptomatic	Pfizer, Pfizer, Pfizer 2021-12-11	BA.2	21L (Omicron)	2021-12-11	3	pfizer	178	TRUE	TRUE	gisaid_hcov-19_36_46_withClade_filtered.csv
hCoV-19/Italy/FVG-UD-64044696/2022	EPI_ISL_13372249	2022-06-07	Europe / Italy / Friuli Venezia Giulia / Udine	Male	53	Paucisymptomatic	Pfizer, Pfizer, 2021-10-29	BA.2	21L (Omicron)	2021-10-29	2	Pfizer	221	FALSE	TRUE	gisaid_hcov-19_36_46_withClade_filtered.csv
hCoV-19/Italy/FVG-UD-64044697/2022	EPI_ISL_13372250	2022-06-07	Europe / Italy / Friuli Venezia Giulia / Udine	Male	52	Paucisymptomatic	Pfizer, Pfizer, Moderna 2021-12-24	BA.2	21L (Omicron)	2021-12-24	3	moderna	165	TRUE	TRUE	gisaid_hcov-19_36_46_withClade_filtered.csv
hCoV-19/Italy/FVG-TS-38420497/2022	EPI_ISL_13388656	2022-06-07	Europe / Italy / Friuli Venezia Giulia / Trieste	Female	80	Paucisymptomatic	Moderna, Moderna, Pfizer 2021-11-20	BA.2	21L (Omicron)	2021-11-20	3	pfizer	199	TRUE	TRUE	gisaid_hcov-19_36_46_withClade_filtered.csv
hCoV-19/Italy/FVG-TS-38420506/2022	EPI_ISL_13388657	2022-06-07	Europe / Italy / Friuli Venezia Giulia / Trieste	Male	86	Paucisymptomatic	Moderna, Moderna, Pfizer 2021-11-20	BA.2	21L (Omicron)	2021-11-20	3	pfizer	199	TRUE	TRUE	gisaid_hcov-19_36_46_withClade_filtered.csv
hCoV-19/Italy/FVG-UD-316866/2022	EPI_ISL_13390454	2022-06-09	Europe / Italy / Friuli Venezia Giulia	unknown	0	unknown		BA.2	21L (Omicron)					FALSE	FALSE	gisaid_hcov-19_36_46_withClade_filtered.csv
hCoV-19/Italy/FVG-UD-316885/2022	EPI_ISL_13390455	2022-06-09	Europe / Italy / Friuli Venezia Giulia	unknown	0	unknown		BA.4.1	22A (Omicron)					FALSE	FALSE	gisaid_hcov-19_36_46_withClade_filtered.csv
hCoV-19/Italy/FVG-UD-316868/2022	EPI_ISL_13390456	2022-06-09	Europe / Italy / Friuli Venezia Giulia	unknown	0	unknown		BE.1	22B (Omicron)					FALSE	FALSE	gisaid_hcov-19_36_46_withClade_filtered.csv
hCoV-19/Italy/FVG-UD-315979/2022	EPI_ISL_13390457	2022-06-08	Europe / Italy / Friuli Venezia Giulia	unknown	0	unknown		BA.2.52	21L (Omicron)					FALSE	FALSE	gisaid_hcov-19_36_46_withClade_filtered.csv
hCoV-19/Italy/FVG-UD-315287/2022	EPI_ISL_13390458	2022-06-08	Europe / Italy / Friuli Venezia Giulia	unknown	0	unknown		BA.5.1.21	22B (Omicron)					FALSE	FALSE	gisaid_hcov-19_36_46_withClade_filtered.csv
hCoV-19/Italy/FVG-UD-315775/2022	EPI_ISL_13390459	2022-06-08	Europe / Italy / Friuli Venezia Giulia	unknown	0	unknown		BA.2	21L (Omicron)					FALSE	FALSE	gisaid_hcov-19_36_46_withClade_filtered.csv
hCoV-19/Italy/FVG-UD-315547/2022	EPI_ISL_13390460	2022-06-08	Europe / Italy / Friuli Venezia Giulia	unknown	0	unknown		BA.2	21L (Omicron)					FALSE	FALSE	gisaid_hcov-19_36_46_withClade_filtered.csv
hCoV-19/Italy/FVG-UD-317022/2022	EPI_ISL_13390461	2022-06-09	Europe / Italy / Friuli Venezia Giulia	unknown	0	unknown		BA.5.1	22B (Omicron)					FALSE	FALSE	gisaid_hcov-19_36_46_withClade_filtered.csv
hCoV-19/Italy/FVG-UD-315563/2022	EPI_ISL_13390462	2022-06-08	Europe / Italy / Friuli Venezia Giulia	unknown	0	unknown		BA.5.1	22B (Omicron)					FALSE	FALSE	gisaid_hcov-19_36_46_withClade_filtered.csv
hCoV-19/Italy/FVG-UD-318897/2022	EPI_ISL_13390463	2022-06-12	Europe / Italy / Friuli Venezia Giulia	unknown	0	unknown		BA.2.12.1	22C (Omicron)					FALSE	FALSE	gisaid_hcov-19_36_46_withClade_filtered.csv
hCoV-19/Italy/FVG-UD-314847/2022	EPI_ISL_13390464	2022-06-07	Europe / Italy / Friuli Venezia Giulia	unknown	0	unknown		BA.2	21L (Omicron)					FALSE	FALSE	gisaid_hcov-19_36_46_withClade_filtered.csv
hCoV-19/Italy/FVG-UD-318860/2022	EPI_ISL_13390465	2022-06-12	Europe / Italy / Friuli Venezia Giulia	unknown	0	unknown		BF.1	22B (Omicron)					FALSE	FALSE	gisaid_hcov-19_36_46_withClade_filtered.csv
hCoV-19/Italy/FVG-UD-315578/2022	EPI_ISL_13390466	2022-06-08	Europe / Italy / Friuli Venezia Giulia	unknown	0	unknown		BA.2.9	21L (Omicron)					FALSE	FALSE	gisaid_hcov-19_36_46_withClade_filtered.csv
hCoV-19/Italy/FVG-UD-316955/2022	EPI_ISL_13390467	2022-06-09	Europe / Italy / Friuli Venezia Giulia	unknown	0	unknown		BA.2	21L (Omicron)					FALSE	FALSE	gisaid_hcov-19_36_46_withClade_filtered.csv
hCoV-19/Italy/FVG-UD-318857/2022	EPI_ISL_13390468	2022-06-12	Europe / Italy / Friuli Venezia Giulia	unknown	0	unknown		BA.5.1	22B (Omicron)					FALSE	FALSE	gisaid_hcov-19_36_46_withClade_filtered.csv
hCoV-19/Italy/FVG-UD-311965/2022	EPI_ISL_13390469	2022-06-06	Europe / Italy / Friuli Venezia Giulia	unknown	0	unknown		BA.2	21L (Omicron)					FALSE	FALSE	gisaid_hcov-19_36_46_withClade_filtered.csv
hCoV-19/Italy/FVG-UD-316551/2022	EPI_ISL_13390470	2022-06-09	Europe / Italy / Friuli Venezia Giulia	unknown	0	unknown		BA.2.9	21L (Omicron)					FALSE	FALSE	gisaid_hcov-19_36_46_withClade_filtered.csv
hCoV-19/Italy/FVG-UD-316789/2022	EPI_ISL_13390471	2022-06-09	Europe / Italy / Friuli Venezia Giulia	unknown	0	unknown		BA.2	21L (Omicron)					FALSE	FALSE	gisaid_hcov-19_36_46_withClade_filtered.csv
hCoV-19/Italy/FVG-UD-314109/2022	EPI_ISL_13390472	2022-06-07	Europe / Italy / Friuli Venezia Giulia	unknown	0	unknown		BA.2	21L (Omicron)					FALSE	FALSE	gisaid_hcov-19_36_46_withClade_filtered.csv
hCoV-19/Italy/FVG-UD-326208/2022	EPI_ISL_13390473	2022-06-09	Europe / Italy / Friuli Venezia Giulia	unknown	0	unknown		BA.4	22A (Omicron)					FALSE	FALSE	gisaid_hcov-19_36_46_withClade_filtered.csv
hCoV-19/Italy/FVG-UD-314108/2022	EPI_ISL_13390474	2022-06-07	Europe / Italy / Friuli Venezia Giulia	unknown	0	unknown		BA.2	21L (Omicron)					FALSE	FALSE	gisaid_hcov-19_36_46_withClade_filtered.csv
hCoV-19/Italy/FVG-UD-316148/2022	EPI_ISL_13390475	2022-06-09	Europe / Italy / Friuli Venezia Giulia	unknown	0	unknown		BA.2	21L (Omicron)					FALSE	FALSE	gisaid_hcov-19_36_46_withClade_filtered.csv
hCoV-19/Italy/FVG-UD-311747/2022	EPI_ISL_13390476	2022-06-05	Europe / Italy / Friuli Venezia Giulia	unknown	0	unknown		BF.1	22B (Omicron)					FALSE	FALSE	gisaid_hcov-19_36_46_withClade_filtered.csv
hCoV-19/Italy/FVG-UD-311889/2022	EPI_ISL_13390477	2022-06-06	Europe / Italy / Friuli Venezia Giulia	unknown	0	unknown		BF.1	22B (Omicron)					FALSE	FALSE	gisaid_hcov-19_36_46_withClade_filtered.csv
hCoV-19/Italy/FVG-UD-314213/2022	EPI_ISL_13390478	2022-06-07	Europe / Italy / Friuli Venezia Giulia	unknown	0	unknown		BA.2	21L (Omicron)					FALSE	FALSE	gisaid_hcov-19_36_46_withClade_filtered.csv
hCoV-19/Italy/FVG-UD-314976/2022	EPI_ISL_13390479	2022-06-08	Europe / Italy / Friuli Venezia Giulia	unknown	0	unknown		BF.1	22B (Omicron)					FALSE	FALSE	gisaid_hcov-19_36_46_withClade_filtered.csv
hCoV-19/Italy/FVG-UD-311759/2022	EPI_ISL_13390480	2022-06-05	Europe / Italy / Friuli Venezia Giulia	unknown	0	unknown		BF.1	22B (Omicron)					FALSE	FALSE	gisaid_hcov-19_36_46_withClade_filtered.csv
hCoV-19/Italy/FVG-UD-314894/2022	EPI_ISL_13390481	2022-06-08	Europe / Italy / Friuli Venezia Giulia	unknown	0	unknown		BF.1	22B (Omicron)					FALSE	FALSE	gisaid_hcov-19_36_46_withClade_filtered.csv
hCoV-19/Italy/FVG-UD-314909/2022	EPI_ISL_13390482	2022-06-08	Europe / Italy / Friuli Venezia Giulia	unknown	0	unknown		BA.2.9	21L (Omicron)					FALSE	FALSE	gisaid_hcov-19_36_46_withClade_filtered.csv
hCoV-19/Italy/FVG-UD-311748/2022	EPI_ISL_13390483	2022-06-05	Europe / Italy / Friuli Venezia Giulia	unknown	0	unknown		BF.1	22B (Omicron)					FALSE	FALSE	gisaid_hcov-19_36_46_withClade_filtered.csv
hCoV-19/Italy/FVG-UD-311862/2022	EPI_ISL_13390484	2022-06-06	Europe / Italy / Friuli Venezia Giulia	unknown	0	unknown		BF.1	22B (Omicron)					FALSE	FALSE	gisaid_hcov-19_36_46_withClade_filtered.csv
hCoV-19/Italy/FVG-GO-64044030/2022	EPI_ISL_13407376	2022-05-12	Europe / Italy / Friuli Venezia Giulia / Gorizia	Female	68	Asymptomatic; Recovered	not vaccinated	BA.2	21L (Omicron)					FALSE	FALSE	gisaid_hcov-19_36_46_withClade_filtered.csv
hCoV-19/Italy/FVG-GO-64044367/2022	EPI_ISL_13407377	2022-05-26	Europe / Italy / Friuli Venezia Giulia / Gorizia	Male	69	Paucisymptomatic; Recovered	Astrazeneca, Astrazeneca, Pfizer 2021-12-18	BA.5.1	22B (Omicron)	2021-12-18	3	pfizer	159	TRUE	TRUE	gisaid_hcov-19_36_46_withClade_filtered.csv
hCoV-19/Italy/FVG-GO-64044393/2022	EPI_ISL_13407378	2022-05-31	Europe / Italy / Friuli Venezia Giulia / Gorizia	Male	55	Paucisymptomatic; Recovered	Pfizer, Pfizer, Pfizer 2021-11-15	BA.2.49	21L (Omicron)	2021-11-15	3	pfizer	197	TRUE	TRUE	gisaid_hcov-19_36_46_withClade_filtered.csv
hCoV-19/Italy/FVG-PN-64044496/2022	EPI_ISL_13407379	2022-05-27	Europe / Italy / Friuli Venezia Giulia / Pordenone	Female	81	Mild; Recovered	Pfizer, Pfizer, Moderna 2021-11-28	BA.4	22A (Omicron)	2021-11-28	3	moderna	180	TRUE	TRUE	gisaid_hcov-19_36_46_withClade_filtered.csv
hCoV-19/Italy/FVG-PN-64044498/2022	EPI_ISL_13407380	2022-05-27	Europe / Italy / Friuli Venezia Giulia / Pordenone	Male	64	Mild; Recovered	Moderna, Moderna, Moderna 2022-01-26	BA.5	22B (Omicron)	2022-01-26	3	moderna	121	TRUE	TRUE	gisaid_hcov-19_36_46_withClade_filtered.csv
hCoV-19/Italy/FVG-TS-64043920/2022	EPI_ISL_13407381	2022-05-06	Europe / Italy / Friuli Venezia Giulia / Trieste	Female	78	Paucisymptomatic; Recovered	Pfizer, Pfizer, Moderna 2021-12-14	BA.2	21L (Omicron)	2021-12-14	3	moderna	143	TRUE	TRUE	gisaid_hcov-19_36_46_withClade_filtered.csv
hCoV-19/Italy/FVG-TS-38318565/2022	EPI_ISL_13407382	2022-05-07	Europe / Italy / Friuli Venezia Giulia / Trieste	Male	37	Paucisymptomatic; Recovered	Pfizer, Pfizer, Moderna 2022-01-05	BA.4	22A (Omicron)	2022-01-05	3	moderna	122	TRUE	TRUE	gisaid_hcov-19_36_46_withClade_filtered.csv
hCoV-19/Italy/FVG-TS-38318567/2022	EPI_ISL_13407383	2022-05-07	Europe / Italy / Friuli Venezia Giulia / Trieste	Female	33	Paucisymptomatic; Recovered	Pfizer, Pfizer, Moderna 2022-01-05	BA.4	22A (Omicron)	2022-01-05	3	moderna	122	TRUE	TRUE	gisaid_hcov-19_36_46_withClade_filtered.csv
hCoV-19/Italy/FVG-TS-38336813/2022	EPI_ISL_13407384	2022-05-12	Europe / Italy / Friuli Venezia Giulia / Trieste	Female	46	Mild; Recovered	Pfizer, Pfizer, Pfizer 2022-02-05	BE.1	22B (Omicron)	2022-02-05	3	pfizer	96	TRUE	TRUE	gisaid_hcov-19_36_46_withClade_filtered.csv
hCoV-19/Italy/FVG-TS-64044027/2022	EPI_ISL_13407385	2022-05-12	Europe / Italy / Friuli Venezia Giulia / Trieste	Male	25	Paucisymptomatic; Recovered	Moderna, Moderna, Pfizer 2022-02-16	BA.2	21L (Omicron)	2022-02-16	3	pfizer	85	TRUE	TRUE	gisaid_hcov-19_36_46_withClade_filtered.csv
hCoV-19/Italy/FVG-TS-38345905/2022	EPI_ISL_13407386	2022-05-14	Europe / Italy / Friuli Venezia Giulia / Trieste	Male	31	Paucisymptomatic; Recovered	Astrazeneca, Astrazeneca, Moderna 2022-01-15	BA.2	21L (Omicron)	2022-01-15	3	moderna	119	TRUE	TRUE	gisaid_hcov-19_36_46_withClade_filtered.csv
hCoV-19/Italy/FVG-TS-64044220/2022	EPI_ISL_13407387	2022-05-18	Europe / Italy / Friuli Venezia Giulia / Trieste	Male	26	Asymptomatic	Pfizer, Pfizer, Pfizer 2021-10-28	BA.4	22A (Omicron)	2021-10-28	3	pfizer	202	TRUE	TRUE	gisaid_hcov-19_36_46_withClade_filtered.csv
hCoV-19/Italy/FVG-TS-38363825/2022	EPI_ISL_13407388	2022-05-19	Europe / Italy / Friuli Venezia Giulia / Trieste	Male	71	Mild; Recovered	not vaccinated	BA.5.1	22B (Omicron)					FALSE	FALSE	gisaid_hcov-19_36_46_withClade_filtered.csv
hCoV-19/Italy/FVG-TS-38364361/2022	EPI_ISL_13407389	2022-05-19	Europe / Italy / Friuli Venezia Giulia / Trieste	Male	56	Mild	not vaccinated	BA.2	21L (Omicron)					FALSE	FALSE	gisaid_hcov-19_36_46_withClade_filtered.csv
hCoV-19/Italy/FVG-TS-64044229/2022	EPI_ISL_13407390	2022-05-19	Europe / Italy / Friuli Venezia Giulia / Trieste	Male	78	Paucisymptomatic; Recovered	Pfizer, Pfizer, Pfizer 2021-11-16	BA.2	21L (Omicron)	2021-11-16	3	pfizer	184	TRUE	TRUE	gisaid_hcov-19_36_46_withClade_filtered.csv
hCoV-19/Italy/FVG-TS-64044244/2022	EPI_ISL_13407391	2022-05-21	Europe / Italy / Friuli Venezia Giulia / Trieste	Male	78	Severe	Pfizer, Pfizer, Pfizer 2021-11-23	BA.1.1	21K (Omicron)	2021-11-23	3	pfizer	179	TRUE	TRUE	gisaid_hcov-19_36_46_withClade_filtered.csv
hCoV-19/Italy/FVG-TS-64044264/2022	EPI_ISL_13407392	2022-05-23	Europe / Italy / Friuli Venezia Giulia / Trieste	Female	88	Paucisymptomatic	Pfizer, 2022-05-05	BA.2	21L (Omicron)	2022-05-05	1	pfizer	18	FALSE	FALSE	gisaid_hcov-19_36_46_withClade_filtered.csv
hCoV-19/Italy/FVG-TS-64044268/2022	EPI_ISL_13407393	2022-05-23	Europe / Italy / Friuli Venezia Giulia / Trieste	Male	82	Severe	not vaccinated	BA.1.1	21K (Omicron)					FALSE	FALSE	gisaid_hcov-19_36_46_withClade_filtered.csv
hCoV-19/Italy/FVG-TS-38384767/2022	EPI_ISL_13407394	2022-05-26	Europe / Italy / Friuli Venezia Giulia / Trieste	Male	62	Mild; Recovered	Pfizer, Pfizer, Pfizer 2022-02-03	BA.4.1	22A (Omicron)	2022-02-03	3	pfizer	112	TRUE	TRUE	gisaid_hcov-19_36_46_withClade_filtered.csv
hCoV-19/Italy/FVG-TS-38389547/2022	EPI_ISL_13407395	2022-05-26	Europe / Italy / Friuli Venezia Giulia / Trieste	Female	56	Paucisymptomatic; Recovered	Moderna, Moderna, Moderna 2021-12-17	BA.4.1	22A (Omicron)	2021-12-17	3	moderna	160	TRUE	TRUE	gisaid_hcov-19_36_46_withClade_filtered.csv
hCoV-19/Italy/FVG-TS-64044361/2022	EPI_ISL_13407396	2022-05-26	Europe / Italy / Friuli Venezia Giulia / Trieste	Male	84	Severe; Recovered	Pfizer, Pfizer, Pfizer 2021-12-01	BA.5.1	22B (Omicron)	2021-12-01	3	pfizer	176	TRUE	TRUE	gisaid_hcov-19_36_46_withClade_filtered.csv
hCoV-19/Italy/FVG-TS-64044362/2022	EPI_ISL_13407397	2022-05-26	Europe / Italy / Friuli Venezia Giulia / Trieste	Male	56	Paucisymptomatic; Recovered	Moderna, Moderna, 2022-02-13	BA.2	21L (Omicron)	2022-02-13	2	Moderna	102	FALSE	TRUE	gisaid_hcov-19_36_46_withClade_filtered.csv
hCoV-19/Italy/FVG-TS-38393374/2022	EPI_ISL_13407398	2022-05-27	Europe / Italy / Friuli Venezia Giulia / Trieste	Male	50	Paucisymptomatic; Recovered	Moderna, Moderna, Moderna 2021-12-12	BA.4.1	22A (Omicron)	2021-12-12	3	moderna	166	TRUE	TRUE	gisaid_hcov-19_36_46_withClade_filtered.csv
hCoV-19/Italy/FVG-TS-64044379/2022	EPI_ISL_13407399	2022-05-29	Europe / Italy / Friuli Venezia Giulia / Trieste	Male	54	Mild		BF.1	22B (Omicron)					FALSE	FALSE	gisaid_hcov-19_36_46_withClade_filtered.csv
hCoV-19/Italy/FVG-TS-64043726/2022	EPI_ISL_13407400	2022-05-02	Europe / Italy / Friuli Venezia Giulia / Trieste	Male	53	Paucisymptomatic; Recovered	Pfizer, Pfizer, Pfizer 2021-12-03	BA.2.9	21L (Omicron)	2021-12-03	3	pfizer	150	TRUE	TRUE	gisaid_hcov-19_36_46_withClade_filtered.csv
hCoV-19/Italy/FVG-TS-64043916/2022	EPI_ISL_13407401	2022-05-06	Europe / Italy / Friuli Venezia Giulia / Trieste	Female	24	Paucisymptomatic; Recovered	Pfizer, Pfizer, Pfizer 2021-12-07	XAH	recombinant	2021-12-07	3	pfizer	150	TRUE	TRUE	gisaid_hcov-19_36_46_withClade_filtered.csv
hCoV-19/Italy/FVG-TS-64043936/2022	EPI_ISL_13407402	2022-05-07	Europe / Italy / Friuli Venezia Giulia / Trieste	Male	50	Mild; Recovered	not vaccinated	BA.2	21L (Omicron)					FALSE	FALSE	gisaid_hcov-19_36_46_withClade_filtered.csv
hCoV-19/Italy/FVG-TS-64043971/2022	EPI_ISL_13407403	2022-05-10	Europe / Italy / Friuli Venezia Giulia / Trieste	Female	48	Mild; Recovered	not vaccinated	BA.2	21L (Omicron)					FALSE	FALSE	gisaid_hcov-19_36_46_withClade_filtered.csv
hCoV-19/Italy/FVG-TS-64044004/2022	EPI_ISL_13407404	2022-05-11	Europe / Italy / Friuli Venezia Giulia / Trieste	Female	39	Asymptomatic; Recovered	Moderna, Moderna, Pfizer 2021-12-01	BA.2	21L (Omicron)	2021-12-01	3	pfizer	161	TRUE	TRUE	gisaid_hcov-19_36_46_withClade_filtered.csv
hCoV-19/Italy/FVG-TS-64044006/2022	EPI_ISL_13407405	2022-05-11	Europe / Italy / Friuli Venezia Giulia / Trieste	Female	58	Paucisymptomatic; Recovered	Pfizer, Pfizer, Pfizer 2021-12-06	BA.2	21L (Omicron)	2021-12-06	3	pfizer	156	TRUE	TRUE	gisaid_hcov-19_36_46_withClade_filtered.csv
hCoV-19/Italy/FVG-TS-64044009/2022	EPI_ISL_13407406	2022-05-11	Europe / Italy / Friuli Venezia Giulia / Trieste	Male	41	Paucisymptomatic; Recovered	Pfizer, Pfizer, Pfizer 2021-11-21	BA.2	21L (Omicron)	2021-11-21	3	pfizer	171	TRUE	TRUE	gisaid_hcov-19_36_46_withClade_filtered.csv
hCoV-19/Italy/FVG-TS-38304686/2022	EPI_ISL_13407407	2022-05-04	Europe / Italy / Friuli Venezia Giulia / Trieste	Male	68	Paucisymptomatic; Recovered	Astrazeneca, Astrazeneca, Moderna 2022-01-06	XAH	recombinant	2022-01-06	3	moderna	118	TRUE	TRUE	gisaid_hcov-19_36_46_withClade_filtered.csv
hCoV-19/Italy/FVG-TS-64043928/2022	EPI_ISL_13407408	2022-05-07	Europe / Italy / Friuli Venezia Giulia / Trieste	Female	45	Paucisymptomatic; Recovered	Pfizer, Pfizer, Pfizer 2021-10-28	BA.2	21L (Omicron)	2021-10-28	3	pfizer	191	TRUE	TRUE	gisaid_hcov-19_36_46_withClade_filtered.csv
hCoV-19/Italy/FVG-UD-64044258/2022	EPI_ISL_13407409	2022-05-23	Europe / Italy / Friuli Venezia Giulia / Udine	Male	11	Paucisymptomatic	not vaccinated	BE.1	22B (Omicron)					FALSE	FALSE	gisaid_hcov-19_36_46_withClade_filtered.csv
hCoV-19/Italy/FVG-UD-64044448/2022	EPI_ISL_13407410	2022-05-25	Europe / Italy / Friuli Venezia Giulia / Udine	Female	49	Paucisymptomatic; Recovered	Moderna, Moderna, Pfizer 2022-01-21	BA.5.2	22B (Omicron)	2022-01-21	3	pfizer	124	TRUE	TRUE	gisaid_hcov-19_36_46_withClade_filtered.csv
hCoV-19/Italy/FVG-UD-64044460/2022	EPI_ISL_13407411	2022-05-26	Europe / Italy / Friuli Venezia Giulia / Udine	Female	60	Mild; Recovered	Pfizer, Pfizer, Pfizer 2021-12-05	BA.4	22A (Omicron)	2021-12-05	3	pfizer	172	TRUE	TRUE	gisaid_hcov-19_36_46_withClade_filtered.csv
hCoV-19/Italy/FVG-UD-64044459/2022	EPI_ISL_13407412	2022-05-26	Europe / Italy / Friuli Venezia Giulia / Udine	Male	54	Mild; Recovered	Pfizer, Pfizer, Pfizer 2021-12-12	BA.5.1.10	22B (Omicron)	2021-12-12	3	pfizer	165	TRUE	TRUE	gisaid_hcov-19_36_46_withClade_filtered.csv
hCoV-19/Italy/FVG-UD-64044442/2022	EPI_ISL_13407413	2022-05-25	Europe / Italy / Friuli Venezia Giulia / Udine	Female	44	Paucisymptomatic; Recovered	Astrazeneca, Astrazeneca, Pfizer 2021-12-21	BA.4.1	22A (Omicron)	2021-12-21	3	pfizer	155	TRUE	TRUE	gisaid_hcov-19_36_46_withClade_filtered.csv
hCoV-19/Italy/FVG-UD-64044423/2022	EPI_ISL_13407414	2022-05-23	Europe / Italy / Friuli Venezia Giulia / Udine	Male	43	Mild; Recovered	Pfizer, Pfizer, Pfizer 2021-10-28	BE.1	22B (Omicron)	2021-10-28	3	pfizer	207	TRUE	TRUE	gisaid_hcov-19_36_46_withClade_filtered.csv
hCoV-19/Italy/FVG-TS-38400071/2022	EPI_ISL_13425604	2022-05-30	Europe / Italy / Friuli Venezia Giulia / Trieste	Female	28	Mild; Recovered	Pfizer, Pfizer, Moderna 2022-01-03	BA.2.9	21L (Omicron)	2022-01-03	3	moderna	147	TRUE	TRUE	gisaid_hcov-19_36_46_withClade_filtered.csv
hCoV-19/Italy/FVG-TS-38399443/2022	EPI_ISL_13425605	2022-05-30	Europe / Italy / Friuli Venezia Giulia / Trieste	Male	52	Paucisymptomatic; Recovered	Astrazeneca, Astrazeneca, Moderna 2021-12-05	BA.2.3.15	21L (Omicron)	2021-12-05	3	moderna	176	TRUE	TRUE	gisaid_hcov-19_36_46_withClade_filtered.csv
hCoV-19/Italy/FVG-UD-64044528/2022	EPI_ISL_13425606	2022-05-30	Europe / Italy / Friuli Venezia Giulia / Udine	Male	57	Mild; Recovered	Pfizer, Pfizer, Moderna 2022-01-06	BA.5	22B (Omicron)	2022-01-06	3	moderna	144	TRUE	TRUE	gisaid_hcov-19_36_46_withClade_filtered.csv
hCoV-19/Italy/FVG-UD-64044531/2022	EPI_ISL_13425607	2022-05-30	Europe / Italy / Friuli Venezia Giulia / Udine	Male	53	Paucisymptomatic; Recovered	Pfizer, Pfizer, 2021-10-27	BA.2	21L (Omicron)	2021-10-27	2	Pfizer	215	FALSE	TRUE	gisaid_hcov-19_36_46_withClade_filtered.csv
hCoV-19/Italy/FVG-TS-38399760/2022	EPI_ISL_13425608	2022-05-30	Europe / Italy / Friuli Venezia Giulia / Trieste	Male	49	Paucisymptomatic; Recovered	not vaccinated	BA.2	21L (Omicron)					FALSE	FALSE	gisaid_hcov-19_36_46_withClade_filtered.csv
hCoV-19/Italy/FVG-TS-38399797/2022	EPI_ISL_13425609	2022-05-30	Europe / Italy / Friuli Venezia Giulia / Trieste	Female	49	Paucisymptomatic; Recovered	Pfizer, Pfizer, Pfizer 2021-11-16	BA.2	21L (Omicron)	2021-11-16	3	pfizer	195	TRUE	TRUE	gisaid_hcov-19_36_46_withClade_filtered.csv
hCoV-19/Italy/FVG-TS-38399995/2022	EPI_ISL_13425610	2022-05-30	Europe / Italy / Friuli Venezia Giulia / Trieste	Female	49	Paucisymptomatic; Recovered	not vaccinated	BA.2	21L (Omicron)					FALSE	FALSE	gisaid_hcov-19_36_46_withClade_filtered.csv
hCoV-19/Italy/FVG-TS-38400179/2022	EPI_ISL_13425611	2022-05-30	Europe / Italy / Friuli Venezia Giulia / Trieste	Female	31	Mild; Recovered	Pfizer, Pfizer, Pfizer 2021-12-23	BA.2.9	21L (Omicron)	2021-12-23	3	pfizer	158	TRUE	TRUE	gisaid_hcov-19_36_46_withClade_filtered.csv
hCoV-19/Italy/FVG-TS-38400211/2022	EPI_ISL_13425612	2022-05-30	Europe / Italy / Friuli Venezia Giulia / Trieste	Female	63	Mild; Recovered	Astrazeneca, Astrazeneca, Pfizer 2021-12-17	BA.2.12.1	22C (Omicron)	2021-12-17	3	pfizer	164	TRUE	TRUE	gisaid_hcov-19_36_46_withClade_filtered.csv
hCoV-19/Italy/FVG-TS-38400226/2022	EPI_ISL_13425613	2022-05-30	Europe / Italy / Friuli Venezia Giulia / Trieste	Male	62	Paucisymptomatic; Recovered	Astrazeneca, Astrazeneca, Moderna 2021-12-15	BA.2.12.1	22C (Omicron)	2021-12-15	3	moderna	166	TRUE	TRUE	gisaid_hcov-19_36_46_withClade_filtered.csv
hCoV-19/Italy/FVG-TS-38400428/2022	EPI_ISL_13425614	2022-05-30	Europe / Italy / Friuli Venezia Giulia / Trieste	Male	59	Paucisymptomatic; Recovered	Astrazeneca, Astrazeneca, Moderna 2021-12-10	BA.2	21L (Omicron)	2021-12-10	3	moderna	171	TRUE	TRUE	gisaid_hcov-19_36_46_withClade_filtered.csv
hCoV-19/Italy/FVG-UD-64044537/2022	EPI_ISL_13425615	2022-05-30	Europe / Italy / Friuli Venezia Giulia / Udine	Female	36	Mild; Recovered	Pfizer, Pfizer, Pfizer 2021-12-05	BA.2.9	21L (Omicron)	2021-12-05	3	pfizer	176	TRUE	TRUE	gisaid_hcov-19_36_46_withClade_filtered.csv
hCoV-19/Italy/FVG-UD-64044520/2022	EPI_ISL_13425616	2022-05-30	Europe / Italy / Friuli Venezia Giulia / Udine	Male	62	Mild; Recovered	not vaccinated	BA.2	21L (Omicron)					FALSE	FALSE	gisaid_hcov-19_36_46_withClade_filtered.csv
hCoV-19/Italy/FVG-TS-64044374/2022	EPI_ISL_13425617	2022-05-30	Europe / Italy / Friuli Venezia Giulia / Trieste	Male	60	Paucisymptomatic; Recovered	Moderna, Moderna, Moderna 2022-01-04	BA.5.1	22B (Omicron)	2022-01-04	3	moderna	146	TRUE	TRUE	gisaid_hcov-19_36_46_withClade_filtered.csv
hCoV-19/Italy/FVG-GO-64044391/2022	EPI_ISL_13425618	2022-05-30	Europe / Italy / Friuli Venezia Giulia / Gorizia	Male	55	Paucisymptomatic; Recovered	Pfizer, Pfizer, Pfizer 2021-12-07	BA.2.9	21L (Omicron)	2021-12-07	3	pfizer	174	TRUE	TRUE	gisaid_hcov-19_36_46_withClade_filtered.csv
hCoV-19/Italy/FVG-TS-64044392/2022	EPI_ISL_13425619	2022-05-30	Europe / Italy / Friuli Venezia Giulia / Trieste	Male	31	unknown		BA.2.9	21L (Omicron)					FALSE	FALSE	gisaid_hcov-19_36_46_withClade_filtered.csv
hCoV-19/Italy/FVG-TS-64044394/2022	EPI_ISL_13425620	2022-05-30	Europe / Italy / Friuli Venezia Giulia / Trieste	Female	24	Paucisymptomatic; Recovered	Pfizer, Pfizer, Pfizer 2021-12-11	BA.2	21L (Omicron)	2021-12-11	3	pfizer	170	TRUE	TRUE	gisaid_hcov-19_36_46_withClade_filtered.csv
hCoV-19/Italy/FVG-PN-64044397/2022	EPI_ISL_13425621	2022-05-30	Europe / Italy / Friuli Venezia Giulia / Pordenone	Male	29	Mild; Recovered	Pfizer, Pfizer, Moderna 2022-02-02	BA.2	21L (Omicron)	2022-02-02	3	moderna	117	TRUE	TRUE	gisaid_hcov-19_36_46_withClade_filtered.csv
hCoV-19/Italy/FVG-UD-64044398/2022	EPI_ISL_13425622	2022-05-30	Europe / Italy / Friuli Venezia Giulia / Udine	Male	16	Mild; Recovered	Pfizer, Pfizer, Pfizer 2022-02-09	BA.2.9	21L (Omicron)	2022-02-09	3	pfizer	110	TRUE	TRUE	gisaid_hcov-19_36_46_withClade_filtered.csv
hCoV-19/Italy/FVG-TS-64044504/2022	EPI_ISL_13425623	2022-05-31	Europe / Italy / Friuli Venezia Giulia / Trieste	Female	33	Mild; Recovered	Pfizer, Pfizer, Pfizer 2021-12-08	BA.2	21L (Omicron)	2021-12-08	3	pfizer	174	TRUE	TRUE	gisaid_hcov-19_36_46_withClade_filtered.csv
hCoV-19/Italy/FVG-TS-64044505/2022	EPI_ISL_13425624	2022-05-31	Europe / Italy / Friuli Venezia Giulia / Trieste	Male	87	Paucisymptomatic; Recovered	Pfizer, Pfizer, Pfizer 2021-11-10	BA.2	21L (Omicron)	2021-11-10	3	pfizer	202	TRUE	TRUE	gisaid_hcov-19_36_46_withClade_filtered.csv
hCoV-19/Italy/FVG-TS-64044506/2022	EPI_ISL_13425625	2022-05-31	Europe / Italy / Friuli Venezia Giulia / Trieste	Male	63	Paucisymptomatic; Recovered	Pfizer, Pfizer, Pfizer 2021-12-03	BA.2	21L (Omicron)	2021-12-03	3	pfizer	179	TRUE	TRUE	gisaid_hcov-19_36_46_withClade_filtered.csv
hCoV-19/Italy/FVG-GO-64044510/2022	EPI_ISL_13425626	2022-05-31	Europe / Italy / Friuli Venezia Giulia / Gorizia	Male	0	Paucisymptomatic	not vaccinated	BA.2	21L (Omicron)					FALSE	FALSE	gisaid_hcov-19_36_46_withClade_filtered.csv
hCoV-19/Italy/FVG-GO-64044511/2022	EPI_ISL_13425627	2022-05-31	Europe / Italy / Friuli Venezia Giulia / Gorizia	Male	57	Mild; Recovered	Pfizer, Pfizer, Pfizer 2021-12-12	BA.2.12.1	22C (Omicron)	2021-12-12	3	pfizer	170	TRUE	TRUE	gisaid_hcov-19_36_46_withClade_filtered.csv
hCoV-19/Italy/FVG-GO-64044512/2022	EPI_ISL_13425628	2022-05-31	Europe / Italy / Friuli Venezia Giulia / Gorizia	Female	78	Paucisymptomatic; Recovered	Astrazeneca, Astrazeneca, Moderna 2021-12-11	BA.2	21L (Omicron)	2021-12-11	3	moderna	171	TRUE	TRUE	gisaid_hcov-19_36_46_withClade_filtered.csv
hCoV-19/Italy/FVG-GO-64044513/2022	EPI_ISL_13425629	2022-05-31	Europe / Italy / Friuli Venezia Giulia / Gorizia	Male	75	Paucisymptomatic	Astrazeneca, Astrazeneca, Pfizer 2021-12-14	BA.5.1	22B (Omicron)	2021-12-14	3	pfizer	168	TRUE	TRUE	gisaid_hcov-19_36_46_withClade_filtered.csv
hCoV-19/Italy/FVG-PN-64044515/2022	EPI_ISL_13425630	2022-05-30	Europe / Italy / Friuli Venezia Giulia / Pordenone	Female	60	Mild; Recovered	Pfizer, Pfizer, Moderna 2022-01-19	BA.2	21L (Omicron)	2022-01-19	3	moderna	131	TRUE	TRUE	gisaid_hcov-19_36_46_withClade_filtered.csv
hCoV-19/Italy/FVG-PN-64044516/2022	EPI_ISL_13425631	2022-05-30	Europe / Italy / Friuli Venezia Giulia / Pordenone	Male	29	Mild; Recovered	Pfizer, Pfizer, Pfizer 2021-11-21	BA.2	21L (Omicron)	2021-11-21	3	pfizer	190	TRUE	TRUE	gisaid_hcov-19_36_46_withClade_filtered.csv
hCoV-19/Italy/FVG-PN-64044517/2022	EPI_ISL_13425632	2022-05-30	Europe / Italy / Friuli Venezia Giulia / Pordenone	Male	41	Mild; Recovered	Pfizer, Pfizer, 2021-11-07	BA.5.1	22B (Omicron)	2021-11-07	2	Pfizer	204	FALSE	TRUE	gisaid_hcov-19_36_46_withClade_filtered.csv
hCoV-19/Italy/FVG-UD-64044519/2022	EPI_ISL_13425633	2022-05-30	Europe / Italy / Friuli Venezia Giulia / Udine	Male	45	Mild; Recovered	Pfizer, Pfizer, Pfizer 2021-12-09	BA.2	21L (Omicron)	2021-12-09	3	pfizer	172	TRUE	TRUE	gisaid_hcov-19_36_46_withClade_filtered.csv
hCoV-19/Italy/FVG-UD-64044524/2022	EPI_ISL_13425634	2022-05-30	Europe / Italy / Friuli Venezia Giulia / Udine	Male	33	Mild	Pfizer, Pfizer, Moderna 2021-12-16	BA.2	21L (Omicron)	2021-12-16	3	moderna	165	TRUE	TRUE	gisaid_hcov-19_36_46_withClade_filtered.csv
hCoV-19/Italy/FVG-UD-64044525/2022	EPI_ISL_13425635	2022-05-30	Europe / Italy / Friuli Venezia Giulia / Udine	Female	30	Paucisymptomatic; Recovered	Moderna, Moderna, Moderna 2021-12-17	BA.4	22A (Omicron)	2021-12-17	3	moderna	164	TRUE	TRUE	gisaid_hcov-19_36_46_withClade_filtered.csv
hCoV-19/Italy/FVG-UD-64044526/2022	EPI_ISL_13425636	2022-05-30	Europe / Italy / Friuli Venezia Giulia / Udine	Female	49	Paucisymptomatic; Recovered	Pfizer, Pfizer, 2021-10-13	BA.2	21L (Omicron)	2021-10-13	2	Pfizer	229	FALSE	TRUE	gisaid_hcov-19_36_46_withClade_filtered.csv
hCoV-19/Italy/FVG-UD-64044529/2022	EPI_ISL_13425637	2022-05-30	Europe / Italy / Friuli Venezia Giulia / Udine	Female	59	Mild; Recovered	Pfizer, Pfizer, Moderna 2021-12-20	BA.2.22	21L (Omicron)	2021-12-20	3	moderna	161	TRUE	TRUE	gisaid_hcov-19_36_46_withClade_filtered.csv
hCoV-19/Italy/FVG-UD-64044534/2022	EPI_ISL_13425638	2022-05-30	Europe / Italy / Friuli Venezia Giulia / Udine	Female	69	Asymptomatic; Recovered	not vaccinated	BA.2	21L (Omicron)					FALSE	FALSE	gisaid_hcov-19_36_46_withClade_filtered.csv
hCoV-19/Italy/FVG-UD-64044536/2022	EPI_ISL_13425639	2022-05-30	Europe / Italy / Friuli Venezia Giulia / Udine	Female	31	Paucisymptomatic; Recovered	Pfizer, Pfizer, Pfizer 2022-02-11	BA.2.9	21L (Omicron)	2022-02-11	3	pfizer	108	TRUE	TRUE	gisaid_hcov-19_36_46_withClade_filtered.csv
hCoV-19/Italy/FVG-UD-64044538/2022	EPI_ISL_13425640	2022-05-30	Europe / Italy / Friuli Venezia Giulia / Udine	Male	70	Paucisymptomatic; Recovered	not vaccinated	BA.2	21L (Omicron)					FALSE	FALSE	gisaid_hcov-19_36_46_withClade_filtered.csv
hCoV-19/Italy/FVG-UD-64044539/2022	EPI_ISL_13425641	2022-05-30	Europe / Italy / Friuli Venezia Giulia / Udine	Female	53	Mild; Recovered	not vaccinated	BA.5.1	22B (Omicron)					FALSE	FALSE	gisaid_hcov-19_36_46_withClade_filtered.csv
hCoV-19/Italy/FVG-UD-64044543/2022	EPI_ISL_13425642	2022-05-30	Europe / Italy / Friuli Venezia Giulia / Udine	Female	61	Paucisymptomatic; Recovered	Astrazeneca, Astrazeneca, Moderna 2022-01-27	BA.2.9	21L (Omicron)	2022-01-27	3	moderna	123	TRUE	TRUE	gisaid_hcov-19_36_46_withClade_filtered.csv
hCoV-19/Italy/FVG-TS-38399777/2022	EPI_ISL_13444577	2022-05-30	Europe / Italy / Friuli Venezia Giulia / Trieste	Male	50	Mild; Recovered	Moderna, Moderna, Moderna 2022-01-10	BA.2	21L (Omicron)	2022-01-10	3	moderna	140	TRUE	TRUE	gisaid_hcov-19_36_46_withClade_filtered.csv
hCoV-19/Italy/FVG-Unimi-1-170622/2022	EPI_ISL_13657394	2022-06-17	Europe / Italy / Friuli Venezia Giulia / Trieste	Female	34	unknown		BA.5.2	22B (Omicron)					FALSE	FALSE	gisaid_hcov-19_36_46_withClade_filtered.csv
hCoV-19/Italy/FVG-Unimi-2-170622/2022	EPI_ISL_13657395	2022-06-17	Europe / Italy / Friuli Venezia Giulia / Trieste	Female	37	unknown		BA.5.2	22B (Omicron)					FALSE	FALSE	gisaid_hcov-19_36_46_withClade_filtered.csv
hCoV-19/Italy/FVG-Unimi-3-170622/2022	EPI_ISL_13657396	2022-06-17	Europe / Italy / Friuli Venezia Giulia / Trieste	Male	43	unknown		BA.5.2	22B (Omicron)					FALSE	FALSE	gisaid_hcov-19_36_46_withClade_filtered.csv
hCoV-19/Italy/FVG-PN-64045194/2022	EPI_ISL_13719600	2022-06-20	Europe / Italy / Friuli Venezia Giulia / Pordenone	Female	39	Mild disease	Pfizer, Pfizer, Pfizer, 2022-02-16	BA.5.3.3	22B (Omicron)	2022-02-16	3	Pfizer	124	TRUE	TRUE	gisaid_hcov-19_36_46_withClade_filtered.csv
hCoV-19/Italy/FVG-PN-64045191/2022	EPI_ISL_13719601	2022-06-20	Europe / Italy / Friuli Venezia Giulia / Pordenone	Female	42	Mild disease	Pfizer, Pfizer, Pfizer, 2022-04-20	BA.5.2.1	22B (Omicron)	2022-04-20	3	Pfizer	61	TRUE	TRUE	gisaid_hcov-19_36_46_withClade_filtered.csv
hCoV-19/Italy/FVG-PN-64045190/2022	EPI_ISL_13719602	2022-06-20	Europe / Italy / Friuli Venezia Giulia / Pordenone	Male	39	Mild disease	Pfizer, Pfizer, Pfizer, 2022-01-24	BA.5.2.1	22B (Omicron)	2022-01-24	3	Pfizer	147	TRUE	TRUE	gisaid_hcov-19_36_46_withClade_filtered.csv
hCoV-19/Italy/FVG-PN-64045200/2022	EPI_ISL_13719603	2022-06-20	Europe / Italy / Friuli Venezia Giulia / Pordenone	Female	54	Mild disease	Pfizer, Pfizer, Moderna, 2021-11-30	BA.2.9	21L (Omicron)	2021-11-30	3	Moderna	202	TRUE	TRUE	gisaid_hcov-19_36_46_withClade_filtered.csv
hCoV-19/Italy/FVG-PN-64045182/2022	EPI_ISL_13719604	2022-06-20	Europe / Italy / Friuli Venezia Giulia / Pordenone	Male	39	Mild disease		BF.1	22B (Omicron)					FALSE	FALSE	gisaid_hcov-19_36_46_withClade_filtered.csv
hCoV-19/Italy/FVG-PN-64045196/2022	EPI_ISL_13719605	2022-06-20	Europe / Italy / Friuli Venezia Giulia / Pordenone	Male	45	Mild disease	Moderna, Moderna, Moderna, 2021-12-17	BA.2.52	21L (Omicron)	2021-12-17	3	Moderna	185	TRUE	TRUE	gisaid_hcov-19_36_46_withClade_filtered.csv
hCoV-19/Italy/FVG-PN-64045184/2022	EPI_ISL_13719606	2022-06-20	Europe / Italy / Friuli Venezia Giulia / Pordenone	Female	38	Mild disease	Pfizer, Pfizer, Moderna, 2021-12-24	BF.1	22B (Omicron)	2021-12-24	3	Moderna	178	TRUE	TRUE	gisaid_hcov-19_36_46_withClade_filtered.csv
hCoV-19/Italy/FVG-PN-64045198/2022	EPI_ISL_13719607	2022-06-20	Europe / Italy / Friuli Venezia Giulia / Pordenone	Female	55	Mild disease	No vacc:	BE.1	22B (Omicron)					FALSE	FALSE	gisaid_hcov-19_36_46_withClade_filtered.csv
hCoV-19/Italy/FVG-PN-64045187/2022	EPI_ISL_13719608	2022-06-20	Europe / Italy / Friuli Venezia Giulia / Pordenone	Male	69	Paucisymptomatic	Pfizer, Pfizer, Pfizer, 2021-12-04	BA.5.2.1	22B (Omicron)	2021-12-04	3	Pfizer	198	TRUE	TRUE	gisaid_hcov-19_36_46_withClade_filtered.csv
hCoV-19/Italy/FVG-PN-64045183/2022	EPI_ISL_13719609	2022-06-20	Europe / Italy / Friuli Venezia Giulia / Pordenone	Female	46	Mild disease	Pfizer, Pfizer, Pfizer, 2021-11-24	BA.4	22A (Omicron)	2021-11-24	3	Pfizer	208	TRUE	TRUE	gisaid_hcov-19_36_46_withClade_filtered.csv
hCoV-19/Italy/FVG-UD-64045153/2022	EPI_ISL_13719610	2022-06-20	Europe / Italy / Friuli Venezia Giulia / Udine	Female	83	unknown		BA.5.1	22B (Omicron)					FALSE	FALSE	gisaid_hcov-19_36_46_withClade_filtered.csv
hCoV-19/Italy/FVG-UD-64045149/2022	EPI_ISL_13719611	2022-06-20	Europe / Italy / Friuli Venezia Giulia / Udine	Male	30	Mild disease	Astrazeneca, Astrazeneca, Moderna 2021-12-14	BA.2.44	21L (Omicron)	2021-12-14	3	moderna	188	TRUE	TRUE	gisaid_hcov-19_36_46_withClade_filtered.csv
hCoV-19/Italy/FVG-UD-64045146/2022	EPI_ISL_13719612	2022-06-20	Europe / Italy / Friuli Venezia Giulia / Udine	Male	16	Paucisymptomatic	Pfizer, Pfizer, Pfizer, 2022-02-01	BA.5.2	22B (Omicron)	2022-02-01	3	Pfizer	139	TRUE	TRUE	gisaid_hcov-19_36_46_withClade_filtered.csv
hCoV-19/Italy/FVG-UD-64044950/2022	EPI_ISL_13719613	2022-06-20	Europe / Italy / Friuli Venezia Giulia / Udine	Male	44	Paucisymptomatic	Astrazeneca, Pfizer, Pfizer, 2021-12-22	BA.5.1	22B (Omicron)	2021-12-22	3	Pfizer	180	TRUE	TRUE	gisaid_hcov-19_36_46_withClade_filtered.csv
hCoV-19/Italy/FVG-UD-64045142/2022	EPI_ISL_13719614	2022-06-20	Europe / Italy / Friuli Venezia Giulia / Udine	Male	55	Paucisymptomatic	Pfizer, Pfizer, Moderna, 2021-11-26	BE.1	22B (Omicron)	2021-11-26	3	Moderna	206	TRUE	TRUE	gisaid_hcov-19_36_46_withClade_filtered.csv
hCoV-19/Italy/FVG-UD-64045158/2022	EPI_ISL_13719615	2022-06-20	Europe / Italy / Friuli Venezia Giulia / Udine	Female	37	Paucisymptomatic	Pfizer, Pfizer, Moderna, 2021-12-18	BF.10	22B (Omicron)	2021-12-18	3	Moderna	184	TRUE	TRUE	gisaid_hcov-19_36_46_withClade_filtered.csv
hCoV-19/Italy/FVG-UD-64045141/2022	EPI_ISL_13719616	2022-06-20	Europe / Italy / Friuli Venezia Giulia / Udine	Female	44	Paucisymptomatic	Pfizer, Pfizer, Pfizer, 2022-02-04	BA.2.52	21L (Omicron)	2022-02-04	3	Pfizer	136	TRUE	TRUE	gisaid_hcov-19_36_46_withClade_filtered.csv
hCoV-19/Italy/FVG-UD-64045157/2022	EPI_ISL_13719617	2022-06-20	Europe / Italy / Friuli Venezia Giulia / Udine	Female	53	Paucisymptomatic	Pfizer, Pfizer, Pfizer, 2021-12-06	BA.5.1	22B (Omicron)	2021-12-06	3	Pfizer	196	TRUE	TRUE	gisaid_hcov-19_36_46_withClade_filtered.csv
hCoV-19/Italy/FVG-UD-64045160/2022	EPI_ISL_13719618	2022-06-20	Europe / Italy / Friuli Venezia Giulia / Udine	Female	66	Paucisymptomatic	Pfizer, Pfizer, Moderna, 2022-01-06	BF.5	22B (Omicron)	2022-01-06	3	Moderna	165	TRUE	TRUE	gisaid_hcov-19_36_46_withClade_filtered.csv
hCoV-19/Italy/FVG-UD-64045155/2022	EPI_ISL_13719619	2022-06-20	Europe / Italy / Friuli Venezia Giulia / Udine	Female	48	Paucisymptomatic	Pfizer, Pfizer, Pfizer, 2021-11-29	BA.5.1	22B (Omicron)	2021-11-29	3	Pfizer	203	TRUE	TRUE	gisaid_hcov-19_36_46_withClade_filtered.csv
hCoV-19/Italy/FVG-UD-64045175/2022	EPI_ISL_13719620	2022-06-20	Europe / Italy / Friuli Venezia Giulia / Udine	Female	61	Mild disease	Janssen, 2021-11-20	BA.5.1	22B (Omicron)	2021-11-20	1	janssen	212	FALSE	TRUE	gisaid_hcov-19_36_46_withClade_filtered.csv
hCoV-19/Italy/FVG-GO-64045033/2022	EPI_ISL_13719621	2022-06-21	Europe / Italy / Friuli Venezia Giulia / Gorizia	Female	9	Paucisymptomatic	Pfizer, Pfizer, 2022-01-23	BE.1	22B (Omicron)	2022-01-23	2	Pfizer	149	FALSE	TRUE	gisaid_hcov-19_36_46_withClade_filtered.csv
hCoV-19/Italy/FVG-GO-64045037/2022	EPI_ISL_13719622	2022-06-21	Europe / Italy / Friuli Venezia Giulia / Gorizia	Female	59	Severe, Hospitalized	Pfizer, Pfizer, Pfizer, 2022-02-02	BA.5.2.1	22B (Omicron)	2022-02-02	3	Pfizer	139	TRUE	TRUE	gisaid_hcov-19_36_46_withClade_filtered.csv
hCoV-19/Italy/FVG-GO-64044949/2022	EPI_ISL_13719623	2022-06-20	Europe / Italy / Friuli Venezia Giulia / Gorizia	Female	85	Mild disease	Pfizer, Pfizer, Moderna, 2022-01-21	BA.5.2	22B (Omicron)	2022-01-21	3	Moderna	150	TRUE	TRUE	gisaid_hcov-19_36_46_withClade_filtered.csv
hCoV-19/Italy/FVG-GO-64045029/2022	EPI_ISL_13719624	2022-06-21	Europe / Italy / Friuli Venezia Giulia / Gorizia	Male	49	Paucisymptomatic	Astrazeneca, Astrazeneca, Pfizer, 2021-12-13	BA.5.2	22B (Omicron)	2021-12-13	3	Pfizer	190	TRUE	TRUE	gisaid_hcov-19_36_46_withClade_filtered.csv
hCoV-19/Italy/FVG-GO-64045032/2022	EPI_ISL_13719625	2022-06-21	Europe / Italy / Friuli Venezia Giulia / Gorizia	Female	62	Mild disease	Astrazeneca, Astrazeneca, Moderna 2022-01-14	BE.1	22B (Omicron)	2022-01-14	3	moderna	158	TRUE	TRUE	gisaid_hcov-19_36_46_withClade_filtered.csv
hCoV-19/Italy/FVG-GO-64045027/2022	EPI_ISL_13719626	2022-06-21	Europe / Italy / Friuli Venezia Giulia / Gorizia	Male	51	Paucisymptomatic	Moderna, Moderna, 2022-02-14	BA.5.1	22B (Omicron)	2022-02-14	2	Moderna	127	FALSE	TRUE	gisaid_hcov-19_36_46_withClade_filtered.csv
hCoV-19/Italy/FVG-GO-64045030/2022	EPI_ISL_13719627	2022-06-21	Europe / Italy / Friuli Venezia Giulia / Gorizia	Male	55	Paucisymptomatic	Pfizer, Pfizer, Pfizer, 2022-03-16	BE.1.1	22B (Omicron)	2022-03-16	3	Pfizer	97	TRUE	TRUE	gisaid_hcov-19_36_46_withClade_filtered.csv
hCoV-19/Italy/FVG-GO-64045028/2022	EPI_ISL_13719628	2022-06-21	Europe / Italy / Friuli Venezia Giulia / Gorizia	Female	42	Paucisymptomatic	Pfizer, Pfizer, Pfizer, 2021-10-28	BA.2	21L (Omicron)	2021-10-28	3	Pfizer	236	TRUE	TRUE	gisaid_hcov-19_36_46_withClade_filtered.csv
hCoV-19/Italy/FVG-TS-64044939/2022	EPI_ISL_13719629	2022-06-20	Europe / Italy / Friuli Venezia Giulia / trieste	Female	28	Paucisymptomatic	Pfizer, Pfizer, Pfizer, 2021-11-11	BA.5	22B (Omicron)	2021-11-11	3	Pfizer	221	TRUE	TRUE	gisaid_hcov-19_36_46_withClade_filtered.csv
hCoV-19/Italy/FVG-TS-64044918/2022	EPI_ISL_13719630	2022-06-20	Europe / Italy / Friuli Venezia Giulia / trieste	Female	59	Paucisymptomatic	Pfizer, Pfizer, Pfizer, 2022-01-12	BA.5.1	22B (Omicron)	2022-01-12	3	Pfizer	159	TRUE	TRUE	gisaid_hcov-19_36_46_withClade_filtered.csv
hCoV-19/Italy/FVG-TS-64044942/2022	EPI_ISL_13719631	2022-06-20	Europe / Italy / Friuli Venezia Giulia / trieste	Female	26	Paucisymptomatic	Pfizer, Pfizer, Pfizer, 2021-10-28	BA.2.52	21L (Omicron)	2021-10-28	3	Pfizer	235	TRUE	TRUE	gisaid_hcov-19_36_46_withClade_filtered.csv
hCoV-19/Italy/FVG-TS-64044922/2022	EPI_ISL_13719632	2022-06-20	Europe / Italy / Friuli Venezia Giulia / trieste	Female	38	Paucisymptomatic	Pfizer, Pfizer, Pfizer, 2021-11-18	BF.36	22B (Omicron)	2021-11-18	3	Pfizer	214	TRUE	TRUE	gisaid_hcov-19_36_46_withClade_filtered.csv
hCoV-19/Italy/FVG-TS-64044924/2022	EPI_ISL_13719633	2022-06-20	Europe / Italy / Friuli Venezia Giulia / trieste	Female	52	Paucisymptomatic	Pfizer, Pfizer, Pfizer, 2021-12-14	BA.4.1	22A (Omicron)	2021-12-14	3	Pfizer	188	TRUE	TRUE	gisaid_hcov-19_36_46_withClade_filtered.csv
hCoV-19/Italy/FVG-TS-64044925/2022	EPI_ISL_13719634	2022-06-20	Europe / Italy / Friuli Venezia Giulia / trieste	Female	89	Severe, Hospitalized	No vacc.	BA.5.2.1	22B (Omicron)					FALSE	FALSE	gisaid_hcov-19_36_46_withClade_filtered.csv
hCoV-19/Italy/FVG-TS-64044926/2022	EPI_ISL_13719635	2022-06-20	Europe / Italy / Friuli Venezia Giulia / trieste	Female	69	Severe, Hospitalized	Moderna, Moderna, Moderna, 2022-01-20	BA.2.18	21L (Omicron)	2022-01-20	3	Moderna	151	TRUE	TRUE	gisaid_hcov-19_36_46_withClade_filtered.csv
hCoV-19/Italy/FVG-TS-64044929/2022	EPI_ISL_13719636	2022-06-20	Europe / Italy / Friuli Venezia Giulia / trieste	Female	56	Paucisymptomatic	Pfizer, Pfizer, Pfizer, 2021-11-04	BA.2.12.1	22C (Omicron)	2021-11-04	3	Pfizer	228	TRUE	TRUE	gisaid_hcov-19_36_46_withClade_filtered.csv
hCoV-19/Italy/FVG-TS-38459868/2022	EPI_ISL_13719637	2022-06-20	Europe / Italy / Friuli Venezia Giulia / trieste	Male	54	Paucisymptomatic	No vacc:	BA.4	22A (Omicron)					FALSE	FALSE	gisaid_hcov-19_36_46_withClade_filtered.csv
hCoV-19/Italy/FVG-UD-64045558/2022	EPI_ISL_13805599	2022-07-05	Europe / Italy / Friuli Venezia Giulia / Udine	Female	43	Asymptomatic	Pfizer, Pfizer, Pfizer 2021-10-28	BE.1	22B (Omicron)	2021-10-28	3	pfizer	250	TRUE	TRUE	gisaid_hcov-19_36_46_withClade_filtered.csv
hCoV-19/Italy/FVG-UD-64045565/2022	EPI_ISL_13805600	2022-07-05	Europe / Italy / Friuli Venezia Giulia / Udine	Female	40	unknown		BA.5.1	22B (Omicron)					FALSE	FALSE	gisaid_hcov-19_36_46_withClade_filtered.csv
hCoV-19/Italy/FVG-UD-64045567/2022	EPI_ISL_13805601	2022-07-05	Europe / Italy / Friuli Venezia Giulia / Udine	Female	59	Paucisymptomatic	Pfizer, Pfizer, Pfizer 2021-11-10	BE.1	22B (Omicron)	2021-11-10	3	pfizer	237	TRUE	TRUE	gisaid_hcov-19_36_46_withClade_filtered.csv
hCoV-19/Italy/FVG-UD-64045568/2022	EPI_ISL_13805602	2022-07-05	Europe / Italy / Friuli Venezia Giulia / Udine	Female	26	Paucisymptomatic; Recovered	Pfizer, Pfizer, Moderna 2021-11-23	BA.5.2.1	22B (Omicron)	2021-11-23	3	moderna	224	TRUE	TRUE	gisaid_hcov-19_36_46_withClade_filtered.csv
hCoV-19/Italy/FVG-UD-64045570/2022	EPI_ISL_13805603	2022-07-05	Europe / Italy / Friuli Venezia Giulia / Udine	Female	59	Paucisymptomatic	Pfizer, Pfizer, Pfizer 2021-11-26	BA.5.2.1	22B (Omicron)	2021-11-26	3	pfizer	221	TRUE	TRUE	gisaid_hcov-19_36_46_withClade_filtered.csv
hCoV-19/Italy/FVG-UD-64045574/2022	EPI_ISL_13805604	2022-07-05	Europe / Italy / Friuli Venezia Giulia / Udine	Female	53	Paucisymptomatic	Pfizer, Pfizer, Pfizer 2021-12-06	BA.5.2	22B (Omicron)	2021-12-06	3	pfizer	211	TRUE	TRUE	gisaid_hcov-19_36_46_withClade_filtered.csv
hCoV-19/Italy/FVG-UD-64045576/2022	EPI_ISL_13805605	2022-07-05	Europe / Italy / Friuli Venezia Giulia / Udine	Female	33	unknown		BE.1	22B (Omicron)					FALSE	FALSE	gisaid_hcov-19_36_46_withClade_filtered.csv
hCoV-19/Italy/FVG-PN-64045635/2022	EPI_ISL_13805606	2022-07-05	Europe / Italy / Friuli Venezia Giulia / Pordenone	Male	57	Asymptomatic	Pfizer, Pfizer, Moderna 2022-01-22	BA.4	22A (Omicron)	2022-01-22	3	moderna	164	TRUE	TRUE	gisaid_hcov-19_36_46_withClade_filtered.csv
hCoV-19/Italy/FVG-PN-64045640/2022	EPI_ISL_13805607	2022-07-05	Europe / Italy / Friuli Venezia Giulia / Pordenone	Female	43	Asymptomatic; Recovered	Pfizer, Pfizer, Moderna 2022-01-12	BA.5.2	22B (Omicron)	2022-01-12	3	moderna	174	TRUE	TRUE	gisaid_hcov-19_36_46_withClade_filtered.csv
hCoV-19/Italy/FVG-PN-64045643/2022	EPI_ISL_13805608	2022-07-05	Europe / Italy / Friuli Venezia Giulia / Pordenone	Male	19	Asymptomatic	Pfizer, Pfizer, 2022-02-19	BA.5.2.1	22B (Omicron)	2022-02-19	2	Pfizer	136	FALSE	TRUE	gisaid_hcov-19_36_46_withClade_filtered.csv
hCoV-19/Italy/FVG-PN-64045649/2022	EPI_ISL_13805609	2022-07-05	Europe / Italy / Friuli Venezia Giulia / Pordenone	Male	37	Asymptomatic; Recovered	Moderna, Moderna, Moderna 2021-12-29	BA.5.2.1	22B (Omicron)	2021-12-29	3	moderna	188	TRUE	TRUE	gisaid_hcov-19_36_46_withClade_filtered.csv
hCoV-19/Italy/FVG-PN-64045652/2022	EPI_ISL_13805610	2022-07-05	Europe / Italy / Friuli Venezia Giulia / Pordenone	Male	67	Asymptomatic; Recovered	Astrazeneca, Astrazeneca, Moderna 2022-01-04	BE.1.1	22B (Omicron)	2022-01-04	3	moderna	182	TRUE	TRUE	gisaid_hcov-19_36_46_withClade_filtered.csv
hCoV-19/Italy/FVG-PN-64045654/2022	EPI_ISL_13805611	2022-07-05	Europe / Italy / Friuli Venezia Giulia / Pordenone	Male	38	Mild	Pfizer, Pfizer, Moderna 2022-01-11	BF.5	22B (Omicron)	2022-01-11	3	moderna	175	TRUE	TRUE	gisaid_hcov-19_36_46_withClade_filtered.csv
hCoV-19/Italy/FVG-GO-64045628/2022	EPI_ISL_13805612	2022-07-05	Europe / Italy / Friuli Venezia Giulia / Gorizia	Male	65	Mild; Recovered	Astrazeneca, Astrazeneca, Moderna 2022-01-03	BE.1	22B (Omicron)	2022-01-03	3	moderna	183	TRUE	TRUE	gisaid_hcov-19_36_46_withClade_filtered.csv
hCoV-19/Italy/FVG-GO-64045631/2022	EPI_ISL_13805613	2022-07-05	Europe / Italy / Friuli Venezia Giulia / Gorizia	Female	72	Mild	Astrazeneca, Astrazeneca, Moderna 2021-12-18	BA.5.2.1	22B (Omicron)	2021-12-18	3	moderna	199	TRUE	TRUE	gisaid_hcov-19_36_46_withClade_filtered.csv
hCoV-19/Italy/FVG-TS-38503391/2022	EPI_ISL_13805614	2022-07-05	Europe / Italy / Friuli Venezia Giulia / Trieste	Female	22	Paucisymptomatic	not vaccinated	BA.5.2.1	22B (Omicron)					FALSE	FALSE	gisaid_hcov-19_36_46_withClade_filtered.csv
hCoV-19/Italy/FVG-TS-38503471/2022	EPI_ISL_13805615	2022-07-05	Europe / Italy / Friuli Venezia Giulia / Trieste	Female	47	Paucisymptomatic; Recovered	Pfizer, Pfizer, Pfizer 2021-11-26	BA.5.1	22B (Omicron)	2021-11-26	3	pfizer	221	TRUE	TRUE	gisaid_hcov-19_36_46_withClade_filtered.csv
hCoV-19/Italy/FVG-TS-38503517/2022	EPI_ISL_13805616	2022-07-05	Europe / Italy / Friuli Venezia Giulia / Trieste	Female	49	Paucisymptomatic	Pfizer, Pfizer, Pfizer 2021-12-06	BA.5.1	22B (Omicron)	2021-12-06	3	pfizer	211	TRUE	TRUE	gisaid_hcov-19_36_46_withClade_filtered.csv
hCoV-19/Italy/FVG-TS-38503600/2022	EPI_ISL_13805617	2022-07-05	Europe / Italy / Friuli Venezia Giulia / Trieste	Male	83	Paucisymptomatic; Recovered	Pfizer, Pfizer, Pfizer 2021-12-15	BA.2.55	21L (Omicron)	2021-12-15	3	pfizer	202	TRUE	TRUE	gisaid_hcov-19_36_46_withClade_filtered.csv
hCoV-19/Italy/FVG-TS-38503798/2022	EPI_ISL_13805618	2022-07-05	Europe / Italy / Friuli Venezia Giulia / Trieste	Male	69	Paucisymptomatic; Recovered	Astrazeneca, Astrazeneca, Pfizer 2021-12-23	BA.2.12.1	22C (Omicron)	2021-12-23	3	pfizer	194	TRUE	TRUE	gisaid_hcov-19_36_46_withClade_filtered.csv
hCoV-19/Italy/FVG-TS-38503877/2022	EPI_ISL_13805619	2022-07-05	Europe / Italy / Friuli Venezia Giulia / Trieste	Male	57	Paucisymptomatic; Recovered	Moderna, Moderna, Moderna 2022-01-25	BA.5.1.25	22B (Omicron)	2022-01-25	3	moderna	161	TRUE	TRUE	gisaid_hcov-19_36_46_withClade_filtered.csv
hCoV-19/Italy/FVG-TS-38504761/2022	EPI_ISL_13805620	2022-07-05	Europe / Italy / Friuli Venezia Giulia / Trieste	Male	65	Paucisymptomatic; Recovered	Janssen, 2021-12-10	BA.2.52	21L (Omicron)	2021-12-10	1	janssen	207	FALSE	TRUE	gisaid_hcov-19_36_46_withClade_filtered.csv
hCoV-19/Italy/FVG-TS-38505236/2022	EPI_ISL_13805621	2022-07-05	Europe / Italy / Friuli Venezia Giulia / Trieste	Male	22	Paucisymptomatic; Recovered	Pfizer, Pfizer, Moderna 2022-02-01	BA.5.2.21	22B (Omicron)	2022-02-01	3	moderna	154	TRUE	TRUE	gisaid_hcov-19_36_46_withClade_filtered.csv
hCoV-19/Italy/FVG-UD-64045579/2022	EPI_ISL_13805622	2022-07-05	Europe / Italy / Friuli Venezia Giulia / Udine	Female	47	Paucisymptomatic; Recovered	Pfizer, Pfizer, Pfizer 2021-11-30	BA.2	21L (Omicron)	2021-11-30	3	pfizer	217	TRUE	TRUE	gisaid_hcov-19_36_46_withClade_filtered.csv
hCoV-19/Italy/FVG-UD-64045580/2022	EPI_ISL_13805623	2022-07-05	Europe / Italy / Friuli Venezia Giulia / Udine	Female	60	Paucisymptomatic	Pfizer, Pfizer, Pfizer 2021-11-05	BA.5.2.1	22B (Omicron)	2021-11-05	3	pfizer	242	TRUE	TRUE	gisaid_hcov-19_36_46_withClade_filtered.csv
hCoV-19/Italy/FVG-UD-64045586/2022	EPI_ISL_13805624	2022-07-05	Europe / Italy / Friuli Venezia Giulia / Udine	Female	55	unknown		BE.1	22B (Omicron)					FALSE	FALSE	gisaid_hcov-19_36_46_withClade_filtered.csv
hCoV-19/Italy/FVG-UD-64045587/2022	EPI_ISL_13805625	2022-07-05	Europe / Italy / Friuli Venezia Giulia / Udine	Male	21	Asymptomatic	Pfizer, Pfizer, Pfizer 2022-02-08	BE.1	22B (Omicron)	2022-02-08	3	pfizer	147	TRUE	TRUE	gisaid_hcov-19_36_46_withClade_filtered.csv
hCoV-19/Italy/FVG-UD-64045588/2022	EPI_ISL_13805626	2022-07-05	Europe / Italy / Friuli Venezia Giulia / Udine	Female	20	Asymptomatic; Recovered	Pfizer, Pfizer, Moderna 2022-01-17	BA.4	22A (Omicron)	2022-01-17	3	moderna	169	TRUE	TRUE	gisaid_hcov-19_36_46_withClade_filtered.csv
hCoV-19/Italy/FVG-UD-64045593/2022	EPI_ISL_13805627	2022-07-05	Europe / Italy / Friuli Venezia Giulia / Udine	Male	62	Asymptomatic	Pfizer, Pfizer, Pfizer 2022-02-04	BE.1	22B (Omicron)	2022-02-04	3	pfizer	151	TRUE	TRUE	gisaid_hcov-19_36_46_withClade_filtered.csv
hCoV-19/Italy/FVG-UD-64045594/2022	EPI_ISL_13805628	2022-07-05	Europe / Italy / Friuli Venezia Giulia / Udine	Male	48	Mild; Recovered	Astrazeneca, Astrazeneca, Pfizer 2021-12-15	BE.1	22B (Omicron)	2021-12-15	3	pfizer	202	TRUE	TRUE	gisaid_hcov-19_36_46_withClade_filtered.csv
hCoV-19/Italy/FVG-UD-64045596/2022	EPI_ISL_13805629	2022-07-05	Europe / Italy / Friuli Venezia Giulia / Udine	Female	61	Asymptomatic	Pfizer, Pfizer, Pfizer 2021-11-10	BA.4.1	22A (Omicron)	2021-11-10	3	pfizer	237	TRUE	TRUE	gisaid_hcov-19_36_46_withClade_filtered.csv
hCoV-19/Italy/FVG-UD-64045597/2022	EPI_ISL_13805630	2022-07-05	Europe / Italy / Friuli Venezia Giulia / Udine	Female	60	Asymptomatic	Pfizer, Pfizer, Moderna 2021-12-31	BA.5.1	22B (Omicron)	2021-12-31	3	moderna	186	TRUE	TRUE	gisaid_hcov-19_36_46_withClade_filtered.csv
hCoV-19/Italy/FVG-UD-64045598/2022	EPI_ISL_13805631	2022-06-20	Europe / Italy / Friuli Venezia Giulia / Udine	Male	50	Mild; Recovered	Pfizer, Pfizer, Moderna 2021-12-29	BA.5.2.1	22B (Omicron)	2021-12-29	3	moderna	173	TRUE	TRUE	gisaid_hcov-19_36_46_withClade_filtered.csv
hCoV-19/Italy/FVG-UD-64045599/2022	EPI_ISL_13805632	2022-07-05	Europe / Italy / Friuli Venezia Giulia / Udine	Male	23	unknown		BE.1.1	22B (Omicron)					FALSE	FALSE	gisaid_hcov-19_36_46_withClade_filtered.csv
hCoV-19/Italy/FVG-UD-64045602/2022	EPI_ISL_13805633	2022-07-05	Europe / Italy / Friuli Venezia Giulia / Udine	Female	48	Asymptomatic	Astrazeneca, Astrazeneca, Moderna 2021-12-02	BA.5.2	22B (Omicron)	2021-12-02	3	moderna	215	TRUE	TRUE	gisaid_hcov-19_36_46_withClade_filtered.csv
hCoV-19/Italy/FVG-UD-64045600/2022	EPI_ISL_13805634	2022-07-05	Europe / Italy / Friuli Venezia Giulia / Udine	Female	71	Asymptomatic	Janssen, 2021-12-10	BF.10	22B (Omicron)	2021-12-10	1	janssen	207	FALSE	TRUE	gisaid_hcov-19_36_46_withClade_filtered.csv
hCoV-19/Italy/FVG-PN-64045655/2022	EPI_ISL_13805635	2022-07-05	Europe / Italy / Friuli Venezia Giulia / Pordenone	Male	75	Mild	Pfizer, Pfizer, Pfizer 2022-03-19	BA.5.1	22B (Omicron)	2022-03-19	3	pfizer	108	TRUE	TRUE	gisaid_hcov-19_36_46_withClade_filtered.csv
hCoV-19/Italy/FVG-PN-64045661/2022	EPI_ISL_13805636	2022-07-05	Europe / Italy / Friuli Venezia Giulia / Pordenone	Female	78	Asymptomatic	Pfizer, Pfizer, Moderna 2021-11-27	BA.5.1	22B (Omicron)	2021-11-27	3	moderna	220	TRUE	TRUE	gisaid_hcov-19_36_46_withClade_filtered.csv
hCoV-19/Italy/FVG-PN-64045662/2022	EPI_ISL_13805637	2022-07-05	Europe / Italy / Friuli Venezia Giulia / Pordenone	Male	43	Asymptomatic; Recovered	Pfizer, Pfizer, Moderna 2022-01-10	BE.1.1	22B (Omicron)	2022-01-10	3	moderna	176	TRUE	TRUE	gisaid_hcov-19_36_46_withClade_filtered.csv
hCoV-19/Italy/FVG-PN-64045665/2022	EPI_ISL_13805638	2022-07-05	Europe / Italy / Friuli Venezia Giulia / Pordenone	Female	86	Asymptomatic	Pfizer, Pfizer, Pfizer 2021-12-22	BA.4.6	22A (Omicron)	2021-12-22	3	pfizer	195	TRUE	TRUE	gisaid_hcov-19_36_46_withClade_filtered.csv
hCoV-19/Italy/FVG-PN-64045667/2022	EPI_ISL_13805639	2022-07-05	Europe / Italy / Friuli Venezia Giulia / Pordenone	Female	23	Asymptomatic	Pfizer, Pfizer, 2021-10-27	BA.2.12.1	22C (Omicron)	2021-10-27	2	Pfizer	251	FALSE	TRUE	gisaid_hcov-19_36_46_withClade_filtered.csv
hCoV-19/Italy/FVG-PN-64045669/2022	EPI_ISL_13805640	2022-07-05	Europe / Italy / Friuli Venezia Giulia / Pordenone	Male	79	Asymptomatic; Recovered	Astrazeneca, Astrazeneca, Moderna 2022-02-01	BA.5.1	22B (Omicron)	2022-02-01	3	moderna	154	TRUE	TRUE	gisaid_hcov-19_36_46_withClade_filtered.csv
hCoV-19/Italy/FVG-PN-64045671/2022	EPI_ISL_13805641	2022-07-05	Europe / Italy / Friuli Venezia Giulia / Pordenone	Female	60	Asymptomatic; Recovered	not vaccinated	BE.1.1	22B (Omicron)					FALSE	FALSE	gisaid_hcov-19_36_46_withClade_filtered.csv
hCoV-19/Italy/FVG-PN-64045674/2022	EPI_ISL_13805642	2022-07-05	Europe / Italy / Friuli Venezia Giulia / Pordenone	Male	49	Asymptomatic	Pfizer, Pfizer, Moderna 2022-01-15	BA.5.1	22B (Omicron)	2022-01-15	3	moderna	171	TRUE	TRUE	gisaid_hcov-19_36_46_withClade_filtered.csv
hCoV-19/Italy/FVG-PN-64045678/2022	EPI_ISL_13805643	2022-07-05	Europe / Italy / Friuli Venezia Giulia / Pordenone	Male	27	Asymptomatic; Recovered	Pfizer, Pfizer, Moderna 2022-01-07	BA.5.1	22B (Omicron)	2022-01-07	3	moderna	179	TRUE	TRUE	gisaid_hcov-19_36_46_withClade_filtered.csv
hCoV-19/Italy/FVG-PN-64045681/2022	EPI_ISL_13805644	2022-07-05	Europe / Italy / Friuli Venezia Giulia / Pordenone	Male	19	Asymptomatic; Recovered	not vaccinated	BA.5.2.1	22B (Omicron)					FALSE	FALSE	gisaid_hcov-19_36_46_withClade_filtered.csv
hCoV-19/Italy/FVG-PN-64045682/2022	EPI_ISL_13805645	2022-07-05	Europe / Italy / Friuli Venezia Giulia / Pordenone	Female	83	Asymptomatic; Recovered	Pfizer, Pfizer, Pfizer 2021-11-06	BA.5.1	22B (Omicron)	2021-11-06	3	pfizer	241	TRUE	TRUE	gisaid_hcov-19_36_46_withClade_filtered.csv
hCoV-19/Italy/FVG-PN-64045684/2022	EPI_ISL_13805646	2022-07-05	Europe / Italy / Friuli Venezia Giulia / Pordenone	Female	74	Asymptomatic; Recovered	Astrazeneca, Astrazeneca, Moderna 2021-12-18	BE.1	22B (Omicron)	2021-12-18	3	moderna	199	TRUE	TRUE	gisaid_hcov-19_36_46_withClade_filtered.csv
hCoV-19/Italy/FVG-GO-64045549/2022	EPI_ISL_13805647	2022-07-05	Europe / Italy / Friuli Venezia Giulia / Gorizia	Female	51	Asymptomatic; Recovered	Pfizer, Pfizer, Pfizer 2021-12-10	BE.1.1	22B (Omicron)	2021-12-10	3	pfizer	207	TRUE	TRUE	gisaid_hcov-19_36_46_withClade_filtered.csv
hCoV-19/Italy/FVG-GO-64045623/2022	EPI_ISL_13805648	2022-07-05	Europe / Italy / Friuli Venezia Giulia / Gorizia	Female	37	Mild	Pfizer, Pfizer, Pfizer 2021-12-05	BA.4	22A (Omicron)	2021-12-05	3	pfizer	212	TRUE	TRUE	gisaid_hcov-19_36_46_withClade_filtered.csv
hCoV-19/Italy/FVG-GO-64045575/2022	EPI_ISL_13805649	2022-07-05	Europe / Italy / Friuli Venezia Giulia / Gorizia	Female	49	Mild	Pfizer, Pfizer, Pfizer 2021-11-18	BF.36	22B (Omicron)	2021-11-18	3	pfizer	229	TRUE	TRUE	gisaid_hcov-19_36_46_withClade_filtered.csv
hCoV-19/Italy/FVG-GO-64045612/2022	EPI_ISL_13805650	2022-07-05	Europe / Italy / Friuli Venezia Giulia / Gorizia	Male	69	Paucisymptomatic	Pfizer, Pfizer, Pfizer 2021-12-10	BA.4	22A (Omicron)	2021-12-10	3	pfizer	207	TRUE	TRUE	gisaid_hcov-19_36_46_withClade_filtered.csv
hCoV-19/Italy/FVG-GO-64045616/2022	EPI_ISL_13805651	2022-07-05	Europe / Italy / Friuli Venezia Giulia / Gorizia	Female	98	Mild	not vaccinated	BA.4.6.4	22A (Omicron)					FALSE	FALSE	gisaid_hcov-19_36_46_withClade_filtered.csv
hCoV-19/Italy/FVG-GO-64045621/2022	EPI_ISL_13805652	2022-07-05	Europe / Italy / Friuli Venezia Giulia / Gorizia	Female	28	Mild	Astrazeneca, Astrazeneca, Pfizer 2021-12-09	BF.4	22B (Omicron)	2021-12-09	3	pfizer	208	TRUE	TRUE	gisaid_hcov-19_36_46_withClade_filtered.csv
hCoV-19/Italy/FVG-GO-64045625/2022	EPI_ISL_13805653	2022-07-05	Europe / Italy / Friuli Venezia Giulia / Gorizia	Male	79	Asymptomatic	Pfizer, Pfizer, Pfizer 2021-10-28	BE.1.1	22B (Omicron)	2021-10-28	3	pfizer	250	TRUE	TRUE	gisaid_hcov-19_36_46_withClade_filtered.csv
hCoV-19/Italy/FVG-TS-38505511/2022	EPI_ISL_13805654	2022-07-05	Europe / Italy / Friuli Venezia Giulia / Trieste	Female	82	Paucisymptomatic; Recovered	Pfizer, Pfizer, Moderna 2022-01-24	BE.1	22B (Omicron)	2022-01-24	3	moderna	162	TRUE	TRUE	gisaid_hcov-19_36_46_withClade_filtered.csv
hCoV-19/Italy/FVG-TS-64045532/2022	EPI_ISL_13805655	2022-07-05	Europe / Italy / Friuli Venezia Giulia / Trieste	Male	45	Paucisymptomatic; Recovered	Pfizer, Pfizer, Pfizer 2021-10-21	BA.4.1.4	22A (Omicron)	2021-10-21	3	pfizer	257	TRUE	TRUE	gisaid_hcov-19_36_46_withClade_filtered.csv
hCoV-19/Italy/FVG-TS-64045536/2022	EPI_ISL_13805656	2022-07-05	Europe / Italy / Friuli Venezia Giulia / Trieste	Female	56	Paucisymptomatic; Recovered	Moderna, Moderna, Moderna 2021-12-29	BA.5.1	22B (Omicron)	2021-12-29	3	moderna	188	TRUE	TRUE	gisaid_hcov-19_36_46_withClade_filtered.csv
hCoV-19/Italy/FVG-TS-64045543/2022	EPI_ISL_13805657	2022-07-05	Europe / Italy / Friuli Venezia Giulia / Trieste	Female	31	Paucisymptomatic; Recovered	Pfizer, Pfizer, Pfizer 2021-11-30	BA.5.1	22B (Omicron)	2021-11-30	3	pfizer	217	TRUE	TRUE	gisaid_hcov-19_36_46_withClade_filtered.csv
hCoV-19/Italy/FVG-TS-64045546/2022	EPI_ISL_13805658	2022-07-05	Europe / Italy / Friuli Venezia Giulia / Trieste	Male	50	Mild; Recovered	Pfizer, Pfizer, Pfizer 2021-11-04	BA.4.1	22A (Omicron)	2021-11-04	3	pfizer	243	TRUE	TRUE	gisaid_hcov-19_36_46_withClade_filtered.csv
hCoV-19/Italy/FVG-TS-65341149/2022	EPI_ISL_13805659	2022-07-05	Europe / Italy / Friuli Venezia Giulia / Trieste	Female	42	Paucisymptomatic; Recovered	Pfizer, Pfizer, Pfizer 2021-11-08	BA.5.1	22B (Omicron)	2021-11-08	3	pfizer	239	TRUE	TRUE	gisaid_hcov-19_36_46_withClade_filtered.csv
hCoV-19/Italy/FVG-PN-64045673/2022	EPI_ISL_13808798	2022-07-05	Europe / Italy / Friuli Venezia Giulia / Pordenone	Male	71	Asymptomatic; Recovered	Astrazeneca, Astrazeneca, Moderna 2022-01-25	BE.1.1	22B (Omicron)	2022-01-25	3	moderna	161	TRUE	TRUE	gisaid_hcov-19_36_46_withClade_filtered.csv
hCoV-19/Italy/FVG-GO-64045304/2022	EPI_ISL_13956706	2022-06-28	Europe / Italy / Friuli Venezia Giulia / Gorizia	Female	43	Paucisymptomatic; Recovered	Pfizer, Pfizer, Moderna 2022-02-02	BA.5.2.1	22B (Omicron)	2022-02-02	3	moderna	146	TRUE	TRUE	gisaid_hcov-19_36_46_withClade_filtered.csv
hCoV-19/Italy/FVG-GO-64045305/2022	EPI_ISL_13956707	2022-06-28	Europe / Italy / Friuli Venezia Giulia / Gorizia	Female	0	Paucisymptomatic; Recovered	not vaccinated	BA.5.2.1	22B (Omicron)					FALSE	FALSE	gisaid_hcov-19_36_46_withClade_filtered.csv
hCoV-19/Italy/FVG-GO-64045310/2022	EPI_ISL_13956708	2022-06-28	Europe / Italy / Friuli Venezia Giulia / Gorizia	Female	0	Paucisymptomatic; Recovered	not vaccinated	BA.2.12.1	22C (Omicron)					FALSE	FALSE	gisaid_hcov-19_36_46_withClade_filtered.csv
hCoV-19/Italy/FVG-GO-64045311/2022	EPI_ISL_13956709	2022-06-28	Europe / Italy / Friuli Venezia Giulia / Gorizia	Female	52	Mild; Recovered	Pfizer, Pfizer, Moderna 2022-01-03	BA.4	22A (Omicron)	2022-01-03	3	moderna	176	TRUE	TRUE	gisaid_hcov-19_36_46_withClade_filtered.csv
hCoV-19/Italy/FVG-GO-64045352/2022	EPI_ISL_13956710	2022-06-28	Europe / Italy / Friuli Venezia Giulia / Gorizia	Male	25	Paucisymptomatic; Recovered	Pfizer, Pfizer, Moderna 2022-01-05	BA.5.1	22B (Omicron)	2022-01-05	3	moderna	174	TRUE	TRUE	gisaid_hcov-19_36_46_withClade_filtered.csv
hCoV-19/Italy/FVG-GO-64045353/2022	EPI_ISL_13956711	2022-06-28	Europe / Italy / Friuli Venezia Giulia / Gorizia	Female	68	Mild; Recovered	Pfizer, Pfizer, Pfizer 2021-12-06	BA.5.2.1	22B (Omicron)	2021-12-06	3	pfizer	204	TRUE	TRUE	gisaid_hcov-19_36_46_withClade_filtered.csv
hCoV-19/Italy/FVG-GO-64045356/2022	EPI_ISL_13956712	2022-06-28	Europe / Italy / Friuli Venezia Giulia / Gorizia	Male	58	Paucisymptomatic; Recovered	Pfizer, Pfizer, Moderna 2022-01-22	BA.5.1	22B (Omicron)	2022-01-22	3	moderna	157	TRUE	TRUE	gisaid_hcov-19_36_46_withClade_filtered.csv
hCoV-19/Italy/FVG-GO-64045357/2022	EPI_ISL_13956713	2022-06-28	Europe / Italy / Friuli Venezia Giulia / Gorizia	Female	79	Mild; Recovered	Pfizer, Pfizer, Moderna 2022-01-26	BA.5.2.1	22B (Omicron)	2022-01-26	3	moderna	153	TRUE	TRUE	gisaid_hcov-19_36_46_withClade_filtered.csv
hCoV-19/Italy/FVG-GO-64045360/2022	EPI_ISL_13956714	2022-06-28	Europe / Italy / Friuli Venezia Giulia / Gorizia	Male	60	unknown		BA.5.1	22B (Omicron)					FALSE	FALSE	gisaid_hcov-19_36_46_withClade_filtered.csv
hCoV-19/Italy/FVG-GO-64045364/2022	EPI_ISL_13956715	2022-06-28	Europe / Italy / Friuli Venezia Giulia / Gorizia	Male	34	Mild; Recovered	Pfizer, Pfizer, 2021-07-17	BA.5.2.1	22B (Omicron)	2021-07-17	2	Pfizer	346	FALSE	TRUE	gisaid_hcov-19_36_46_withClade_filtered.csv
hCoV-19/Italy/FVG-PN-64045290/2022	EPI_ISL_13956716	2022-06-28	Europe / Italy / Friuli Venezia Giulia / Pordenone	Female	56	Mild; Recovered	Pfizer, Pfizer, Pfizer 2022-01-07	BA.5.6	22B (Omicron)	2022-01-07	3	pfizer	172	TRUE	TRUE	gisaid_hcov-19_36_46_withClade_filtered.csv
hCoV-19/Italy/FVG-PN-64045334/2022	EPI_ISL_13956717	2022-06-28	Europe / Italy / Friuli Venezia Giulia / Pordenone	Male	20	Paucisymptomatic; Recovered	Moderna, Moderna, Moderna 2021-11-30	BA.5.1	22B (Omicron)	2021-11-30	3	moderna	210	TRUE	TRUE	gisaid_hcov-19_36_46_withClade_filtered.csv
hCoV-19/Italy/FVG-PN-38482883/2022	EPI_ISL_13956718	2022-06-29	Europe / Italy / Friuli Venezia Giulia / Pordenone	Female	22	Paucisymptomatic; Recovered	Pfizer, Pfizer, Pfizer 2022-01-22	BA.5.1	22B (Omicron)	2022-01-22	3	pfizer	158	TRUE	TRUE	gisaid_hcov-19_36_46_withClade_filtered.csv
hCoV-19/Italy/FVG-TS-64045317/2022	EPI_ISL_13956719	2022-06-28	Europe / Italy / Friuli Venezia Giulia / Trieste	Female	47	Paucisymptomatic; Recovered	Pfizer, Pfizer, Moderna 2022-01-05	BA.5.1.23	22B (Omicron)	2022-01-05	3	moderna	174	TRUE	TRUE	gisaid_hcov-19_36_46_withClade_filtered.csv
hCoV-19/Italy/FVG-TS-64045321/2022	EPI_ISL_13956720	2022-06-28	Europe / Italy / Friuli Venezia Giulia / Trieste	Male	66	Severe	not vaccinated	BA.5.2.1	22B (Omicron)					FALSE	FALSE	gisaid_hcov-19_36_46_withClade_filtered.csv
hCoV-19/Italy/FVG-TS-38482082/2022	EPI_ISL_13956721	2022-06-28	Europe / Italy / Friuli Venezia Giulia / Trieste	Female	56	Paucisymptomatic; Recovered	Pfizer, Pfizer, Pfizer 2021-11-30	BA.5.1	22B (Omicron)	2021-11-30	3	pfizer	210	TRUE	TRUE	gisaid_hcov-19_36_46_withClade_filtered.csv
hCoV-19/Italy/FVG-TS-38482606/2022	EPI_ISL_13956722	2022-06-28	Europe / Italy / Friuli Venezia Giulia / Trieste	Female	26	Mild; Recovered	Pfizer, Pfizer, Pfizer 2022-01-24	BA.4	22A (Omicron)	2022-01-24	3	pfizer	155	TRUE	TRUE	gisaid_hcov-19_36_46_withClade_filtered.csv
hCoV-19/Italy/FVG-TS-64045437/2022	EPI_ISL_13956723	2022-06-29	Europe / Italy / Friuli Venezia Giulia / Trieste	Male	71	Severe; Recovered	Pfizer, Pfizer, Moderna 2022-01-15	BA.5.1	22B (Omicron)	2022-01-15	3	moderna	165	TRUE	TRUE	gisaid_hcov-19_36_46_withClade_filtered.csv
hCoV-19/Italy/FVG-TS-64045374/2022	EPI_ISL_13956724	2022-06-28	Europe / Italy / Friuli Venezia Giulia / Trieste	Male	83	Paucisymptomatic; Recovered	Pfizer, Pfizer, Pfizer 2021-10-15	BA.5.1.10	22B (Omicron)	2021-10-15	3	pfizer	256	TRUE	TRUE	gisaid_hcov-19_36_46_withClade_filtered.csv
hCoV-19/Italy/FVG-TS-64045379/2022	EPI_ISL_13956725	2022-06-28	Europe / Italy / Friuli Venezia Giulia / Trieste	Male	40	Paucisymptomatic; Recovered	Moderna, Moderna, Pfizer 2021-12-07	BA.4.2	22A (Omicron)	2021-12-07	3	pfizer	203	TRUE	TRUE	gisaid_hcov-19_36_46_withClade_filtered.csv
hCoV-19/Italy/FVG-TS-64045383/2022	EPI_ISL_13956726	2022-06-28	Europe / Italy / Friuli Venezia Giulia / Trieste	Male	59	Paucisymptomatic; Recovered	Pfizer, Pfizer, Pfizer 2021-11-26	BA.5.1	22B (Omicron)	2021-11-26	3	pfizer	214	TRUE	TRUE	gisaid_hcov-19_36_46_withClade_filtered.csv
hCoV-19/Italy/FVG-TS-64045392/2022	EPI_ISL_13956727	2022-06-28	Europe / Italy / Friuli Venezia Giulia / Trieste	Female	54	Paucisymptomatic; Recovered	Pfizer, Pfizer, Pfizer 2021-11-22	BA.5.1	22B (Omicron)	2021-11-22	3	pfizer	218	TRUE	TRUE	gisaid_hcov-19_36_46_withClade_filtered.csv
hCoV-19/Italy/FVG-TS-38483678/2022	EPI_ISL_13956728	2022-06-29	Europe / Italy / Friuli Venezia Giulia / Trieste	Female	37	Paucisymptomatic; Recovered	Pfizer, Pfizer, Pfizer 2021-12-08	BE.1	22B (Omicron)	2021-12-08	3	pfizer	203	TRUE	TRUE	gisaid_hcov-19_36_46_withClade_filtered.csv
hCoV-19/Italy/FVG-TS-38483718/2022	EPI_ISL_13956729	2022-06-29	Europe / Italy / Friuli Venezia Giulia / Trieste	Male	44	Paucisymptomatic; Recovered	Astrazeneca, Astrazeneca, Pfizer 2021-12-13	BA.5.2.1	22B (Omicron)	2021-12-13	3	pfizer	198	TRUE	TRUE	gisaid_hcov-19_36_46_withClade_filtered.csv
hCoV-19/Italy/FVG-TS-38483843/2022	EPI_ISL_13956730	2022-06-29	Europe / Italy / Friuli Venezia Giulia / Trieste	Male	64	Paucisymptomatic	Pfizer, Pfizer, Pfizer 2021-11-15	BF.1	22B (Omicron)	2021-11-15	3	pfizer	226	TRUE	TRUE	gisaid_hcov-19_36_46_withClade_filtered.csv
hCoV-19/Italy/FVG-TS-38485946/2022	EPI_ISL_13956731	2022-06-29	Europe / Italy / Friuli Venezia Giulia / Trieste	Female	16	Paucisymptomatic	Pfizer, Pfizer, Pfizer 2022-01-22	BA.5.2	22B (Omicron)	2022-01-22	3	pfizer	158	TRUE	TRUE	gisaid_hcov-19_36_46_withClade_filtered.csv
hCoV-19/Italy/FVG-UD-64045335/2022	EPI_ISL_13956732	2022-06-28	Europe / Italy / Friuli Venezia Giulia / Udine	Female	40	Paucisymptomatic; Recovered	Pfizer, Pfizer, Pfizer 2021-12-09	BA.5.2.1	22B (Omicron)	2021-12-09	3	pfizer	201	TRUE	TRUE	gisaid_hcov-19_36_46_withClade_filtered.csv
hCoV-19/Italy/FVG-UD-64045336/2022	EPI_ISL_13956733	2022-06-28	Europe / Italy / Friuli Venezia Giulia / Udine	Female	72	Mild; Recovered	Pfizer, Pfizer, Moderna 2022-01-05	BA.5.1	22B (Omicron)	2022-01-05	3	moderna	174	TRUE	TRUE	gisaid_hcov-19_36_46_withClade_filtered.csv
hCoV-19/Italy/FVG-UD-64045337/2022	EPI_ISL_13956734	2022-06-28	Europe / Italy / Friuli Venezia Giulia / Udine	Male	45	Paucisymptomatic; Recovered	Pfizer, Pfizer, 2021-11-20	BA.5.2	22B (Omicron)	2021-11-20	2	Pfizer	220	FALSE	TRUE	gisaid_hcov-19_36_46_withClade_filtered.csv
hCoV-19/Italy/FVG-UD-64045338/2022	EPI_ISL_13956735	2022-06-28	Europe / Italy / Friuli Venezia Giulia / Udine	Female	29	Asymptomatic; Recovered	not vaccinated	BE.1	22B (Omicron)					FALSE	FALSE	gisaid_hcov-19_36_46_withClade_filtered.csv
hCoV-19/Italy/FVG-UD-64045339/2022	EPI_ISL_13956736	2022-06-28	Europe / Italy / Friuli Venezia Giulia / Udine	Male	32	unknown		BA.5.2.1	22B (Omicron)					FALSE	FALSE	gisaid_hcov-19_36_46_withClade_filtered.csv
hCoV-19/Italy/FVG-UD-64045341/2022	EPI_ISL_13956737	2022-06-28	Europe / Italy / Friuli Venezia Giulia / Udine	Female	68	Paucisymptomatic; Recovered	not vaccinated	BA.4	22A (Omicron)					FALSE	FALSE	gisaid_hcov-19_36_46_withClade_filtered.csv
hCoV-19/Italy/FVG-UD-64045344/2022	EPI_ISL_13956738	2022-06-28	Europe / Italy / Friuli Venezia Giulia / Udine	Male	45	Paucisymptomatic; Recovered	Pfizer, Pfizer, Moderna 2022-01-12	BA.5.1	22B (Omicron)	2022-01-12	3	moderna	167	TRUE	TRUE	gisaid_hcov-19_36_46_withClade_filtered.csv
hCoV-19/Italy/FVG-UD-64045346/2022	EPI_ISL_13956739	2022-06-28	Europe / Italy / Friuli Venezia Giulia / Udine	Male	50	Paucisymptomatic; Recovered	Pfizer, Pfizer, Moderna 2022-01-19	BF.10	22B (Omicron)	2022-01-19	3	moderna	160	TRUE	TRUE	gisaid_hcov-19_36_46_withClade_filtered.csv
hCoV-19/Italy/FVG-UD-64045375/2022	EPI_ISL_13956740	2022-06-28	Europe / Italy / Friuli Venezia Giulia / Udine	Male	28	Paucisymptomatic; Recovered	Pfizer, Pfizer, Pfizer 2021-10-20	BA.5.2	22B (Omicron)	2021-10-20	3	pfizer	251	TRUE	TRUE	gisaid_hcov-19_36_46_withClade_filtered.csv
hCoV-19/Italy/FVG-UD-64045342/2022	EPI_ISL_13956993	2022-06-28	Europe / Italy / Friuli Venezia Giulia / Udine	Male	29	Paucisymptomatic; Recovered	not vaccinated	BA.5.2.1	22B (Omicron)					FALSE	FALSE	gisaid_hcov-19_36_46_withClade_filtered.csv
hCoV-19/Italy/FVG-UD-64045343/2022	EPI_ISL_13956994	2022-06-28	Europe / Italy / Friuli Venezia Giulia / Udine	Female	68	Paucisymptomatic	not vaccinated	BA.5.1	22B (Omicron)					FALSE	FALSE	gisaid_hcov-19_36_46_withClade_filtered.csv
hCoV-19/Italy/FVG-UD-325887/2022	EPI_ISL_13960057	2022-06-17	Europe / Italy / Friuli Venezia Giulia	unknown	0	unknown		BA.5.1	22B (Omicron)					FALSE	FALSE	gisaid_hcov-19_36_46_withClade_filtered.csv
hCoV-19/Italy/FVG-UD-325875/2022	EPI_ISL_13960058	2022-06-17	Europe / Italy / Friuli Venezia Giulia	unknown	0	unknown		BE.1	22B (Omicron)					FALSE	FALSE	gisaid_hcov-19_36_46_withClade_filtered.csv
hCoV-19/Italy/FVG-UD-325886/2022	EPI_ISL_13960059	2022-06-17	Europe / Italy / Friuli Venezia Giulia	unknown	0	unknown		BA.5.2.1	22B (Omicron)					FALSE	FALSE	gisaid_hcov-19_36_46_withClade_filtered.csv
hCoV-19/Italy/FVG-UD-325884/2022	EPI_ISL_13960060	2022-06-17	Europe / Italy / Friuli Venezia Giulia	unknown	0	unknown		BA.5.3	22B (Omicron)					FALSE	FALSE	gisaid_hcov-19_36_46_withClade_filtered.csv
hCoV-19/Italy/FVG-UD-325872/2022	EPI_ISL_13960061	2022-06-17	Europe / Italy / Friuli Venezia Giulia	unknown	0	unknown		BA.5.2.1	22B (Omicron)					FALSE	FALSE	gisaid_hcov-19_36_46_withClade_filtered.csv
hCoV-19/Italy/FVG-UD-325859/2022	EPI_ISL_13960062	2022-06-17	Europe / Italy / Friuli Venezia Giulia	unknown	0	unknown		BA.2.12.1	22C (Omicron)					FALSE	FALSE	gisaid_hcov-19_36_46_withClade_filtered.csv
hCoV-19/Italy/FVG-UD-325858/2022	EPI_ISL_13960063	2022-06-17	Europe / Italy / Friuli Venezia Giulia	unknown	0	unknown		BA.4	22A (Omicron)					FALSE	FALSE	gisaid_hcov-19_36_46_withClade_filtered.csv
hCoV-19/Italy/FVG-UD-325845/2022	EPI_ISL_13960064	2022-06-17	Europe / Italy / Friuli Venezia Giulia	unknown	0	unknown		BA.2.52	21L (Omicron)					FALSE	FALSE	gisaid_hcov-19_36_46_withClade_filtered.csv
hCoV-19/Italy/FVG-UD-325864/2022	EPI_ISL_13960065	2022-06-17	Europe / Italy / Friuli Venezia Giulia	unknown	0	unknown		BE.1	22B (Omicron)					FALSE	FALSE	gisaid_hcov-19_36_46_withClade_filtered.csv
hCoV-19/Italy/FVG-UD-325862/2022	EPI_ISL_13960066	2022-06-17	Europe / Italy / Friuli Venezia Giulia	unknown	0	unknown		BA.5.2.1	22B (Omicron)					FALSE	FALSE	gisaid_hcov-19_36_46_withClade_filtered.csv
hCoV-19/Italy/FVG-UD-324804/2022	EPI_ISL_13960067	2022-06-17	Europe / Italy / Friuli Venezia Giulia	unknown	0	unknown		BA.2.18	21L (Omicron)					FALSE	FALSE	gisaid_hcov-19_36_46_withClade_filtered.csv
hCoV-19/Italy/FVG-UD-325856/2022	EPI_ISL_13960068	2022-06-17	Europe / Italy / Friuli Venezia Giulia	unknown	0	unknown		BA.5.1	22B (Omicron)					FALSE	FALSE	gisaid_hcov-19_36_46_withClade_filtered.csv
hCoV-19/Italy/FVG-UD-325844/2022	EPI_ISL_13960069	2022-06-17	Europe / Italy / Friuli Venezia Giulia	unknown	0	unknown		BA.4	22A (Omicron)					FALSE	FALSE	gisaid_hcov-19_36_46_withClade_filtered.csv
hCoV-19/Italy/FVG-UD-325860/2022	EPI_ISL_13960070	2022-06-17	Europe / Italy / Friuli Venezia Giulia	unknown	0	unknown		BA.2.52	21L (Omicron)					FALSE	FALSE	gisaid_hcov-19_36_46_withClade_filtered.csv
hCoV-19/Italy/FVG-UD-325866/2022	EPI_ISL_13960071	2022-06-17	Europe / Italy / Friuli Venezia Giulia	unknown	0	unknown		BA.5.2.1	22B (Omicron)					FALSE	FALSE	gisaid_hcov-19_36_46_withClade_filtered.csv
hCoV-19/Italy/FVG-UD-325868/2022	EPI_ISL_13960072	2022-06-17	Europe / Italy / Friuli Venezia Giulia	unknown	0	unknown		BA.5.2.1	22B (Omicron)					FALSE	FALSE	gisaid_hcov-19_36_46_withClade_filtered.csv
hCoV-19/Italy/FVG-UD-325867/2022	EPI_ISL_13960073	2022-06-17	Europe / Italy / Friuli Venezia Giulia	unknown	0	unknown		BA.2.52	21L (Omicron)					FALSE	FALSE	gisaid_hcov-19_36_46_withClade_filtered.csv
hCoV-19/Italy/FVG-UD-325853/2022	EPI_ISL_13960074	2022-06-17	Europe / Italy / Friuli Venezia Giulia	unknown	0	unknown		BA.5.1	22B (Omicron)					FALSE	FALSE	gisaid_hcov-19_36_46_withClade_filtered.csv
hCoV-19/Italy/FVG-UD-325893/2022	EPI_ISL_13960075	2022-06-17	Europe / Italy / Friuli Venezia Giulia	unknown	0	unknown		BE.1	22B (Omicron)					FALSE	FALSE	gisaid_hcov-19_36_46_withClade_filtered.csv
hCoV-19/Italy/FVG-UD-325836/2022	EPI_ISL_13960076	2022-06-17	Europe / Italy / Friuli Venezia Giulia	unknown	0	unknown		BE.1.1	22B (Omicron)					FALSE	FALSE	gisaid_hcov-19_36_46_withClade_filtered.csv
hCoV-19/Italy/FVG-UD-325837/2022	EPI_ISL_13960077	2022-06-17	Europe / Italy / Friuli Venezia Giulia	unknown	0	unknown		BA.5.2.1	22B (Omicron)					FALSE	FALSE	gisaid_hcov-19_36_46_withClade_filtered.csv
hCoV-19/Italy/FVG-UD-318699/2022	EPI_ISL_13960078	2022-06-11	Europe / Italy / Friuli Venezia Giulia	unknown	0	unknown		BA.2.9	21L (Omicron)					FALSE	FALSE	gisaid_hcov-19_36_46_withClade_filtered.csv
hCoV-19/Italy/FVG-UD-325838/2022	EPI_ISL_13960079	2022-06-17	Europe / Italy / Friuli Venezia Giulia	unknown	0	unknown		BA.5.1	22B (Omicron)					FALSE	FALSE	gisaid_hcov-19_36_46_withClade_filtered.csv
hCoV-19/Italy/FVG-UD-321376/2022	EPI_ISL_13960080	2022-06-14	Europe / Italy / Friuli Venezia Giulia	unknown	0	unknown		BA.2.9	21L (Omicron)					FALSE	FALSE	gisaid_hcov-19_36_46_withClade_filtered.csv
hCoV-19/Italy/FVG-UD-325840/2022	EPI_ISL_13960081	2022-06-17	Europe / Italy / Friuli Venezia Giulia	unknown	0	unknown		BA.5.1	22B (Omicron)					FALSE	FALSE	gisaid_hcov-19_36_46_withClade_filtered.csv
hCoV-19/Italy/FVG-UD-326520/2022	EPI_ISL_13960082	2022-06-19	Europe / Italy / Friuli Venezia Giulia	unknown	0	unknown		BA.2	21L (Omicron)					FALSE	FALSE	gisaid_hcov-19_36_46_withClade_filtered.csv
hCoV-19/Italy/FVG-UD-318720/2022	EPI_ISL_13960083	2022-06-11	Europe / Italy / Friuli Venezia Giulia	unknown	0	unknown		BA.2.9	21L (Omicron)					FALSE	FALSE	gisaid_hcov-19_36_46_withClade_filtered.csv
hCoV-19/Italy/FVG-UD-320980/2022	EPI_ISL_13960084	2022-06-14	Europe / Italy / Friuli Venezia Giulia	unknown	0	unknown		BA.2.44	21L (Omicron)					FALSE	FALSE	gisaid_hcov-19_36_46_withClade_filtered.csv
hCoV-19/Italy/FVG-UD-323836/2022	EPI_ISL_13960085	2022-06-16	Europe / Italy / Friuli Venezia Giulia	unknown	0	unknown		BA.2	21L (Omicron)					FALSE	FALSE	gisaid_hcov-19_36_46_withClade_filtered.csv
hCoV-19/Italy/FVG-UD-324821/2022	EPI_ISL_13960086	2022-06-16	Europe / Italy / Friuli Venezia Giulia	unknown	0	unknown		BA.5.1	22B (Omicron)					FALSE	FALSE	gisaid_hcov-19_36_46_withClade_filtered.csv
hCoV-19/Italy/FVG-UD-324820/2022	EPI_ISL_13960087	2022-06-16	Europe / Italy / Friuli Venezia Giulia	unknown	0	unknown		BA.4	22A (Omicron)					FALSE	FALSE	gisaid_hcov-19_36_46_withClade_filtered.csv
hCoV-19/Italy/FVG-UD-321371/2022	EPI_ISL_13960088	2022-06-14	Europe / Italy / Friuli Venezia Giulia	unknown	0	unknown		BA.2.9	21L (Omicron)					FALSE	FALSE	gisaid_hcov-19_36_46_withClade_filtered.csv
hCoV-19/Italy/FVG-UD-327519/2022	EPI_ISL_13962026	2022-06-20	Europe / Italy / Friuli Venezia Giulia	unknown	0	unknown		BA.5.2	22B (Omicron)					FALSE	FALSE	gisaid_hcov-19_36_46_withClade_filtered.csv
hCoV-19/Italy/FVG-UD-334559/2022	EPI_ISL_13962027	2022-06-26	Europe / Italy / Friuli Venezia Giulia	unknown	0	unknown		BF.1	22B (Omicron)					FALSE	FALSE	gisaid_hcov-19_36_46_withClade_filtered.csv
hCoV-19/Italy/FVG-UD-331359/2022	EPI_ISL_13962028	2022-06-23	Europe / Italy / Friuli Venezia Giulia	unknown	0	unknown		BA.4	22A (Omicron)					FALSE	FALSE	gisaid_hcov-19_36_46_withClade_filtered.csv
hCoV-19/Italy/FVG-UD-332287/2022	EPI_ISL_13962029	2022-06-23	Europe / Italy / Friuli Venezia Giulia	unknown	0	unknown		BA.5.1	22B (Omicron)					FALSE	FALSE	gisaid_hcov-19_36_46_withClade_filtered.csv
hCoV-19/Italy/FVG-UD-331356/2022	EPI_ISL_13962030	2022-06-23	Europe / Italy / Friuli Venezia Giulia	unknown	0	unknown		BA.2	21L (Omicron)					FALSE	FALSE	gisaid_hcov-19_36_46_withClade_filtered.csv
hCoV-19/Italy/FVG-UD-332376/2022	EPI_ISL_13962031	2022-06-23	Europe / Italy / Friuli Venezia Giulia	unknown	0	unknown		BA.5.2.1	22B (Omicron)					FALSE	FALSE	gisaid_hcov-19_36_46_withClade_filtered.csv
hCoV-19/Italy/FVG-UD-332053/2022	EPI_ISL_13962032	2022-06-23	Europe / Italy / Friuli Venezia Giulia	unknown	0	unknown		BA.5.2.1	22B (Omicron)					FALSE	FALSE	gisaid_hcov-19_36_46_withClade_filtered.csv
hCoV-19/Italy/FVG-UD-333395/2022	EPI_ISL_13962033	2022-06-24	Europe / Italy / Friuli Venezia Giulia	unknown	0	unknown		BA.5.1	22B (Omicron)					FALSE	FALSE	gisaid_hcov-19_36_46_withClade_filtered.csv
hCoV-19/Italy/FVG-UD-332306/2022	EPI_ISL_13962034	2022-06-23	Europe / Italy / Friuli Venezia Giulia	unknown	0	unknown		BA.5.1	22B (Omicron)					FALSE	FALSE	gisaid_hcov-19_36_46_withClade_filtered.csv
hCoV-19/Italy/FVG-UD-333364/2022	EPI_ISL_13962035	2022-06-24	Europe / Italy / Friuli Venezia Giulia	unknown	0	unknown		BA.5.1	22B (Omicron)					FALSE	FALSE	gisaid_hcov-19_36_46_withClade_filtered.csv
hCoV-19/Italy/FVG-UD-333247/2022	EPI_ISL_13962036	2022-06-24	Europe / Italy / Friuli Venezia Giulia	unknown	0	unknown		BA.5.5	22B (Omicron)					FALSE	FALSE	gisaid_hcov-19_36_46_withClade_filtered.csv
hCoV-19/Italy/FVG-UD-333713/2022	EPI_ISL_13962037	2022-06-24	Europe / Italy / Friuli Venezia Giulia	unknown	0	unknown		BA.4	22A (Omicron)					FALSE	FALSE	gisaid_hcov-19_36_46_withClade_filtered.csv
hCoV-19/Italy/FVG-UD-333345/2022	EPI_ISL_13962038	2022-06-24	Europe / Italy / Friuli Venezia Giulia	unknown	0	unknown		BA.4	22A (Omicron)					FALSE	FALSE	gisaid_hcov-19_36_46_withClade_filtered.csv
hCoV-19/Italy/FVG-UD-333343/2022	EPI_ISL_13962039	2022-06-24	Europe / Italy / Friuli Venezia Giulia	unknown	0	unknown		BA.2	21L (Omicron)					FALSE	FALSE	gisaid_hcov-19_36_46_withClade_filtered.csv
hCoV-19/Italy/FVG-UD-333372/2022	EPI_ISL_13962040	2022-06-24	Europe / Italy / Friuli Venezia Giulia	unknown	0	unknown		BA.2.9.4	21L (Omicron)					FALSE	FALSE	gisaid_hcov-19_36_46_withClade_filtered.csv
hCoV-19/Italy/FVG-UD-333342/2022	EPI_ISL_13962041	2022-06-24	Europe / Italy / Friuli Venezia Giulia	unknown	0	unknown		BA.5.1	22B (Omicron)					FALSE	FALSE	gisaid_hcov-19_36_46_withClade_filtered.csv
hCoV-19/Italy/FVG-UD-333325/2022	EPI_ISL_13962042	2022-06-24	Europe / Italy / Friuli Venezia Giulia	unknown	0	unknown		BA.2	21L (Omicron)					FALSE	FALSE	gisaid_hcov-19_36_46_withClade_filtered.csv
hCoV-19/Italy/FVG-UD-333341/2022	EPI_ISL_13962043	2022-06-24	Europe / Italy / Friuli Venezia Giulia	unknown	0	unknown		BE.1	22B (Omicron)					FALSE	FALSE	gisaid_hcov-19_36_46_withClade_filtered.csv
hCoV-19/Italy/FVG-UD-333380/2022	EPI_ISL_13962044	2022-06-24	Europe / Italy / Friuli Venezia Giulia	unknown	0	unknown		BA.5.1	22B (Omicron)					FALSE	FALSE	gisaid_hcov-19_36_46_withClade_filtered.csv
hCoV-19/Italy/FVG-UD-333407/2022	EPI_ISL_13962045	2022-06-24	Europe / Italy / Friuli Venezia Giulia	unknown	0	unknown		BA.2.9	21L (Omicron)					FALSE	FALSE	gisaid_hcov-19_36_46_withClade_filtered.csv
hCoV-19/Italy/FVG-UD-333235/2022	EPI_ISL_13962046	2022-06-24	Europe / Italy / Friuli Venezia Giulia	unknown	0	unknown		BA.5.2.1	22B (Omicron)					FALSE	FALSE	gisaid_hcov-19_36_46_withClade_filtered.csv
hCoV-19/Italy/FVG-UD-333426/2022	EPI_ISL_13962047	2022-06-24	Europe / Italy / Friuli Venezia Giulia	unknown	0	unknown		BA.5.1	22B (Omicron)					FALSE	FALSE	gisaid_hcov-19_36_46_withClade_filtered.csv
hCoV-19/Italy/FVG-UD-333253/2022	EPI_ISL_13962048	2022-06-24	Europe / Italy / Friuli Venezia Giulia	unknown	0	unknown		BA.5.1	22B (Omicron)					FALSE	FALSE	gisaid_hcov-19_36_46_withClade_filtered.csv
hCoV-19/Italy/FVG-UD-333311/2022	EPI_ISL_13962049	2022-06-24	Europe / Italy / Friuli Venezia Giulia	unknown	0	unknown		BE.1	22B (Omicron)					FALSE	FALSE	gisaid_hcov-19_36_46_withClade_filtered.csv
hCoV-19/Italy/FVG-UD-333221/2022	EPI_ISL_13962050	2022-06-24	Europe / Italy / Friuli Venezia Giulia	unknown	0	unknown		BF.1	22B (Omicron)					FALSE	FALSE	gisaid_hcov-19_36_46_withClade_filtered.csv
hCoV-19/Italy/FVG-UD-333229/2022	EPI_ISL_13962051	2022-06-24	Europe / Italy / Friuli Venezia Giulia	unknown	0	unknown		BE.1	22B (Omicron)					FALSE	FALSE	gisaid_hcov-19_36_46_withClade_filtered.csv
hCoV-19/Italy/FVG-UD-333404/2022	EPI_ISL_13962052	2022-06-23	Europe / Italy / Friuli Venezia Giulia	unknown	0	unknown		BA.5.1	22B (Omicron)					FALSE	FALSE	gisaid_hcov-19_36_46_withClade_filtered.csv
hCoV-19/Italy/FVG-UD-331764/2022	EPI_ISL_13962053	2022-06-23	Europe / Italy / Friuli Venezia Giulia	unknown	0	unknown		BE.1	22B (Omicron)					FALSE	FALSE	gisaid_hcov-19_36_46_withClade_filtered.csv
hCoV-19/Italy/FVG-UD-331706/2022	EPI_ISL_13962054	2022-06-23	Europe / Italy / Friuli Venezia Giulia	unknown	0	unknown		BA.5.1	22B (Omicron)					FALSE	FALSE	gisaid_hcov-19_36_46_withClade_filtered.csv
hCoV-19/Italy/FVG-UD-332048/2022	EPI_ISL_13962055	2022-06-23	Europe / Italy / Friuli Venezia Giulia	unknown	0	unknown		BA.5.2.1	22B (Omicron)					FALSE	FALSE	gisaid_hcov-19_36_46_withClade_filtered.csv
hCoV-19/Italy/FVG-UD-333586/2022	EPI_ISL_13962056	2022-06-24	Europe / Italy / Friuli Venezia Giulia	unknown	0	unknown		BA.5.2.1	22B (Omicron)					FALSE	FALSE	gisaid_hcov-19_36_46_withClade_filtered.csv
hCoV-19/Italy/FVG-UD-333990/2022	EPI_ISL_13962057	2022-06-25	Europe / Italy / Friuli Venezia Giulia	unknown	0	unknown		BA.4.1	22A (Omicron)					FALSE	FALSE	gisaid_hcov-19_36_46_withClade_filtered.csv
hCoV-19/Italy/FVG-UD-331628/2022	EPI_ISL_13962058	2022-06-23	Europe / Italy / Friuli Venezia Giulia	unknown	0	unknown		BA.2.52	21L (Omicron)					FALSE	FALSE	gisaid_hcov-19_36_46_withClade_filtered.csv
hCoV-19/Italy/FVG-UD-332036/2022	EPI_ISL_13962059	2022-06-23	Europe / Italy / Friuli Venezia Giulia	unknown	0	unknown		BE.1	22B (Omicron)					FALSE	FALSE	gisaid_hcov-19_36_46_withClade_filtered.csv
hCoV-19/Italy/FVG-UD-333259/2022	EPI_ISL_13962060	2022-06-24	Europe / Italy / Friuli Venezia Giulia	unknown	0	unknown		BA.5.2.1	22B (Omicron)					FALSE	FALSE	gisaid_hcov-19_36_46_withClade_filtered.csv
hCoV-19/Italy/FVG-UD-331358/2022	EPI_ISL_13962061	2022-06-23	Europe / Italy / Friuli Venezia Giulia	unknown	0	unknown		BA.5.1	22B (Omicron)					FALSE	FALSE	gisaid_hcov-19_36_46_withClade_filtered.csv
hCoV-19/Italy/FVG-UD-331271/2022	EPI_ISL_13962062	2022-06-23	Europe / Italy / Friuli Venezia Giulia	unknown	0	unknown		BA.2	21L (Omicron)					FALSE	FALSE	gisaid_hcov-19_36_46_withClade_filtered.csv
hCoV-19/Italy/FVG-UD-334344/2022	EPI_ISL_13962063	2022-06-26	Europe / Italy / Friuli Venezia Giulia	unknown	0	unknown		BF.10	22B (Omicron)					FALSE	FALSE	gisaid_hcov-19_36_46_withClade_filtered.csv
hCoV-19/Italy/FVG-UD-332393/2022	EPI_ISL_13962064	2022-06-23	Europe / Italy / Friuli Venezia Giulia	unknown	0	unknown		BA.5.2.1	22B (Omicron)					FALSE	FALSE	gisaid_hcov-19_36_46_withClade_filtered.csv
hCoV-19/Italy/FVG-UD-332371/2022	EPI_ISL_13962065	2022-06-23	Europe / Italy / Friuli Venezia Giulia	unknown	0	unknown		BA.5.1	22B (Omicron)					FALSE	FALSE	gisaid_hcov-19_36_46_withClade_filtered.csv
hCoV-19/Italy/FVG-UD-332403/2022	EPI_ISL_13962066	2022-06-23	Europe / Italy / Friuli Venezia Giulia	unknown	0	unknown		BA.5.1	22B (Omicron)					FALSE	FALSE	gisaid_hcov-19_36_46_withClade_filtered.csv
hCoV-19/Italy/FVG-UD-332406/2022	EPI_ISL_13962067	2022-06-23	Europe / Italy / Friuli Venezia Giulia	unknown	0	unknown		BA.5.3.1	22B (Omicron)					FALSE	FALSE	gisaid_hcov-19_36_46_withClade_filtered.csv
hCoV-19/Italy/FVG-UD-332411/2022	EPI_ISL_13962068	2022-06-23	Europe / Italy / Friuli Venezia Giulia	unknown	0	unknown		BA.5.1.30	22B (Omicron)					FALSE	FALSE	gisaid_hcov-19_36_46_withClade_filtered.csv
hCoV-19/Italy/FVG-UD-332362/2022	EPI_ISL_13962069	2022-06-23	Europe / Italy / Friuli Venezia Giulia	unknown	0	unknown		BA.5.1.30	22B (Omicron)					FALSE	FALSE	gisaid_hcov-19_36_46_withClade_filtered.csv
hCoV-19/Italy/FVG-UD-332366/2022	EPI_ISL_13962070	2022-06-23	Europe / Italy / Friuli Venezia Giulia	unknown	0	unknown		BA.5.1.30	22B (Omicron)					FALSE	FALSE	gisaid_hcov-19_36_46_withClade_filtered.csv
hCoV-19/Italy/FVG-UD-332412/2022	EPI_ISL_13962071	2022-06-23	Europe / Italy / Friuli Venezia Giulia	unknown	0	unknown		BA.5.1	22B (Omicron)					FALSE	FALSE	gisaid_hcov-19_36_46_withClade_filtered.csv
hCoV-19/Italy/FVG-UD-332409/2022	EPI_ISL_13962072	2022-06-23	Europe / Italy / Friuli Venezia Giulia	unknown	0	unknown		BA.4	22A (Omicron)					FALSE	FALSE	gisaid_hcov-19_36_46_withClade_filtered.csv
hCoV-19/Italy/FVG-UD-332363/2022	EPI_ISL_13962073	2022-06-23	Europe / Italy / Friuli Venezia Giulia	unknown	0	unknown		BA.5.1	22B (Omicron)					FALSE	FALSE	gisaid_hcov-19_36_46_withClade_filtered.csv
hCoV-19/Italy/FVG-UD-338855/2022	EPI_ISL_13967854	2022-06-29	Europe / Italy / Friuli Venezia Giulia	unknown	0	unknown		BA.5.2.1	22B (Omicron)					FALSE	FALSE	gisaid_hcov-19_36_46_withClade_filtered.csv
hCoV-19/Italy/FVG-UD-338885/2022	EPI_ISL_13967855	2022-06-29	Europe / Italy / Friuli Venezia Giulia	unknown	0	unknown		BA.5.2.1	22B (Omicron)					FALSE	FALSE	gisaid_hcov-19_36_46_withClade_filtered.csv
hCoV-19/Italy/FVG-UD-336320/2022	EPI_ISL_13967856	2022-06-27	Europe / Italy / Friuli Venezia Giulia	unknown	0	unknown		BA.5.1	22B (Omicron)					FALSE	FALSE	gisaid_hcov-19_36_46_withClade_filtered.csv
hCoV-19/Italy/FVG-UD-340706/2022	EPI_ISL_13967857	2022-07-01	Europe / Italy / Friuli Venezia Giulia	unknown	0	unknown		BA.2	21L (Omicron)					FALSE	FALSE	gisaid_hcov-19_36_46_withClade_filtered.csv
hCoV-19/Italy/FVG-UD-337962/2022	EPI_ISL_13967858	2022-06-28	Europe / Italy / Friuli Venezia Giulia	unknown	0	unknown		BA.5.2.2	22B (Omicron)					FALSE	FALSE	gisaid_hcov-19_36_46_withClade_filtered.csv
hCoV-19/Italy/FVG-UD-338847/2022	EPI_ISL_13967859	2022-06-29	Europe / Italy / Friuli Venezia Giulia	unknown	0	unknown		BA.5.2.1	22B (Omicron)					FALSE	FALSE	gisaid_hcov-19_36_46_withClade_filtered.csv
hCoV-19/Italy/FVG-UD-340505/2022	EPI_ISL_13967860	2022-07-01	Europe / Italy / Friuli Venezia Giulia	unknown	0	unknown		BA.4	22A (Omicron)					FALSE	FALSE	gisaid_hcov-19_36_46_withClade_filtered.csv
hCoV-19/Italy/FVG-UD-339030/2022	EPI_ISL_13967861	2022-06-28	Europe / Italy / Friuli Venezia Giulia	unknown	0	unknown		BA.5.1	22B (Omicron)					FALSE	FALSE	gisaid_hcov-19_36_46_withClade_filtered.csv
hCoV-19/Italy/FVG-UD-340816/2022	EPI_ISL_13967862	2022-07-01	Europe / Italy / Friuli Venezia Giulia	unknown	0	unknown		BA.4	22A (Omicron)					FALSE	FALSE	gisaid_hcov-19_36_46_withClade_filtered.csv
hCoV-19/Italy/FVG-UD-338000/2022	EPI_ISL_13967863	2022-06-28	Europe / Italy / Friuli Venezia Giulia	unknown	0	unknown		BA.2	21L (Omicron)					FALSE	FALSE	gisaid_hcov-19_36_46_withClade_filtered.csv
hCoV-19/Italy/FVG-UD-340500/2022	EPI_ISL_13967864	2022-07-01	Europe / Italy / Friuli Venezia Giulia	unknown	0	unknown		BA.5.1	22B (Omicron)					FALSE	FALSE	gisaid_hcov-19_36_46_withClade_filtered.csv
hCoV-19/Italy/FVG-UD-337998/2022	EPI_ISL_13967865	2022-06-28	Europe / Italy / Friuli Venezia Giulia	unknown	0	unknown		BA.4	22A (Omicron)					FALSE	FALSE	gisaid_hcov-19_36_46_withClade_filtered.csv
hCoV-19/Italy/FVG-UD-337994/2022	EPI_ISL_13967866	2022-06-28	Europe / Italy / Friuli Venezia Giulia	unknown	0	unknown		BA.5.1	22B (Omicron)					FALSE	FALSE	gisaid_hcov-19_36_46_withClade_filtered.csv
hCoV-19/Italy/FVG-UD-338676/2022	EPI_ISL_13967867	2022-06-29	Europe / Italy / Friuli Venezia Giulia	unknown	0	unknown		BA.5.1	22B (Omicron)					FALSE	FALSE	gisaid_hcov-19_36_46_withClade_filtered.csv
hCoV-19/Italy/FVG-UD-337981/2022	EPI_ISL_13967868	2022-06-28	Europe / Italy / Friuli Venezia Giulia	unknown	0	unknown		BA.5.1	22B (Omicron)					FALSE	FALSE	gisaid_hcov-19_36_46_withClade_filtered.csv
hCoV-19/Italy/FVG-UD-338950/2022	EPI_ISL_13967869	2022-06-29	Europe / Italy / Friuli Venezia Giulia	unknown	0	unknown		BA.2	21L (Omicron)					FALSE	FALSE	gisaid_hcov-19_36_46_withClade_filtered.csv
hCoV-19/Italy/FVG-UD-337995/2022	EPI_ISL_13967870	2022-06-28	Europe / Italy / Friuli Venezia Giulia	unknown	0	unknown		BA.5.5	22B (Omicron)					FALSE	FALSE	gisaid_hcov-19_36_46_withClade_filtered.csv
hCoV-19/Italy/FVG-UD-338048/2022	EPI_ISL_13967871	2022-06-29	Europe / Italy / Friuli Venezia Giulia	unknown	0	unknown		BA.5.1	22B (Omicron)					FALSE	FALSE	gisaid_hcov-19_36_46_withClade_filtered.csv
hCoV-19/Italy/FVG-UD-340359/2022	EPI_ISL_13967872	2022-06-30	Europe / Italy / Friuli Venezia Giulia	unknown	0	unknown		BA.5.1	22B (Omicron)					FALSE	FALSE	gisaid_hcov-19_36_46_withClade_filtered.csv
hCoV-19/Italy/FVG-UD-337971/2022	EPI_ISL_13967873	2022-06-28	Europe / Italy / Friuli Venezia Giulia	unknown	0	unknown		BA.5.1.23	22B (Omicron)					FALSE	FALSE	gisaid_hcov-19_36_46_withClade_filtered.csv
hCoV-19/Italy/FVG-UD-340699/2022	EPI_ISL_13967874	2022-07-01	Europe / Italy / Friuli Venezia Giulia	unknown	0	unknown		BF.10	22B (Omicron)					FALSE	FALSE	gisaid_hcov-19_36_46_withClade_filtered.csv
hCoV-19/Italy/FVG-UD-337973/2022	EPI_ISL_13967875	2022-06-28	Europe / Italy / Friuli Venezia Giulia	unknown	0	unknown		BA.5.1	22B (Omicron)					FALSE	FALSE	gisaid_hcov-19_36_46_withClade_filtered.csv
hCoV-19/Italy/FVG-UD-340676/2022	EPI_ISL_13967876	2022-07-01	Europe / Italy / Friuli Venezia Giulia	unknown	0	unknown		BA.4	22A (Omicron)					FALSE	FALSE	gisaid_hcov-19_36_46_withClade_filtered.csv
hCoV-19/Italy/FVG-UD-336184/2022	EPI_ISL_13967877	2022-06-27	Europe / Italy / Friuli Venezia Giulia	unknown	0	unknown		BA.4	22A (Omicron)					FALSE	FALSE	gisaid_hcov-19_36_46_withClade_filtered.csv
hCoV-19/Italy/FVG-UD-338951/2022	EPI_ISL_13967878	2022-06-29	Europe / Italy / Friuli Venezia Giulia	unknown	0	unknown		BA.5.2.1	22B (Omicron)					FALSE	FALSE	gisaid_hcov-19_36_46_withClade_filtered.csv
hCoV-19/Italy/FVG-UD-341183/2022	EPI_ISL_13967879	2022-07-01	Europe / Italy / Friuli Venezia Giulia	unknown	0	unknown		BA.5.2.1	22B (Omicron)					FALSE	FALSE	gisaid_hcov-19_36_46_withClade_filtered.csv
hCoV-19/Italy/FVG-UD-341123/2022	EPI_ISL_13967880	2022-07-01	Europe / Italy / Friuli Venezia Giulia	unknown	0	unknown		BA.5.2.1	22B (Omicron)					FALSE	FALSE	gisaid_hcov-19_36_46_withClade_filtered.csv
hCoV-19/Italy/FVG-UD-340947/2022	EPI_ISL_13967881	2022-07-01	Europe / Italy / Friuli Venezia Giulia	unknown	0	unknown		BA.4.1.8	22A (Omicron)					FALSE	FALSE	gisaid_hcov-19_36_46_withClade_filtered.csv
hCoV-19/Italy/FVG-UD-340973/2022	EPI_ISL_13967882	2022-07-01	Europe / Italy / Friuli Venezia Giulia	unknown	0	unknown		BA.2.52	21L (Omicron)					FALSE	FALSE	gisaid_hcov-19_36_46_withClade_filtered.csv
hCoV-19/Italy/FVG-UD-338956/2022	EPI_ISL_13967883	2022-06-29	Europe / Italy / Friuli Venezia Giulia	unknown	0	unknown		BA.4	22A (Omicron)					FALSE	FALSE	gisaid_hcov-19_36_46_withClade_filtered.csv
hCoV-19/Italy/FVG-UD-339062/2022	EPI_ISL_13967884	2022-06-29	Europe / Italy / Friuli Venezia Giulia	unknown	0	unknown		BA.4.1	22A (Omicron)					FALSE	FALSE	gisaid_hcov-19_36_46_withClade_filtered.csv
hCoV-19/Italy/FVG-UD-340999/2022	EPI_ISL_13967885	2022-07-01	Europe / Italy / Friuli Venezia Giulia	unknown	0	unknown		BE.1	22B (Omicron)					FALSE	FALSE	gisaid_hcov-19_36_46_withClade_filtered.csv
hCoV-19/Italy/FVG-UD-338976/2022	EPI_ISL_13967886	2022-06-29	Europe / Italy / Friuli Venezia Giulia	unknown	0	unknown		BA.5.1	22B (Omicron)					FALSE	FALSE	gisaid_hcov-19_36_46_withClade_filtered.csv
hCoV-19/Italy/FVG-UD-338750/2022	EPI_ISL_13967887	2022-06-29	Europe / Italy / Friuli Venezia Giulia	unknown	0	unknown		BA.5.1	22B (Omicron)					FALSE	FALSE	gisaid_hcov-19_36_46_withClade_filtered.csv
hCoV-19/Italy/FVG-UD-340912/2022	EPI_ISL_13967888	2022-07-01	Europe / Italy / Friuli Venezia Giulia	unknown	0	unknown		BA.5.1	22B (Omicron)					FALSE	FALSE	gisaid_hcov-19_36_46_withClade_filtered.csv
hCoV-19/Italy/FVG-UD-338716/2022	EPI_ISL_13967889	2022-06-29	Europe / Italy / Friuli Venezia Giulia	unknown	0	unknown		BA.5.1.1	22B (Omicron)					FALSE	FALSE	gisaid_hcov-19_36_46_withClade_filtered.csv
hCoV-19/Italy/FVG-UD-339167/2022	EPI_ISL_13967890	2022-06-29	Europe / Italy / Friuli Venezia Giulia	unknown	0	unknown		BE.1.1	22B (Omicron)					FALSE	FALSE	gisaid_hcov-19_36_46_withClade_filtered.csv
hCoV-19/Italy/FVG-UD-338730/2022	EPI_ISL_13967891	2022-06-29	Europe / Italy / Friuli Venezia Giulia	unknown	0	unknown		BE.1	22B (Omicron)					FALSE	FALSE	gisaid_hcov-19_36_46_withClade_filtered.csv
hCoV-19/Italy/FVG-UD-339101/2022	EPI_ISL_13967892	2022-06-29	Europe / Italy / Friuli Venezia Giulia	unknown	0	unknown		BA.5.2.1	22B (Omicron)					FALSE	FALSE	gisaid_hcov-19_36_46_withClade_filtered.csv
hCoV-19/Italy/FVG-UD-340908/2022	EPI_ISL_13967893	2022-07-01	Europe / Italy / Friuli Venezia Giulia	unknown	0	unknown		BA.5.1	22B (Omicron)					FALSE	FALSE	gisaid_hcov-19_36_46_withClade_filtered.csv
hCoV-19/Italy/FVG-UD-339107/2022	EPI_ISL_13967894	2022-06-29	Europe / Italy / Friuli Venezia Giulia	unknown	0	unknown		BA.5.6	22B (Omicron)					FALSE	FALSE	gisaid_hcov-19_36_46_withClade_filtered.csv
hCoV-19/Italy/FVG-UD-340950/2022	EPI_ISL_13967895	2022-07-01	Europe / Italy / Friuli Venezia Giulia	unknown	0	unknown		BA.5.2.1	22B (Omicron)					FALSE	FALSE	gisaid_hcov-19_36_46_withClade_filtered.csv
hCoV-19/Italy/FVG-UD-339096/2022	EPI_ISL_13967896	2022-06-29	Europe / Italy / Friuli Venezia Giulia	unknown	0	unknown		BA.4	22A (Omicron)					FALSE	FALSE	gisaid_hcov-19_36_46_withClade_filtered.csv
hCoV-19/Italy/FVG-UD-338720/2022	EPI_ISL_13967897	2022-06-29	Europe / Italy / Friuli Venezia Giulia	unknown	0	unknown		BA.5.2.1	22B (Omicron)					FALSE	FALSE	gisaid_hcov-19_36_46_withClade_filtered.csv
hCoV-19/Italy/FVG-UD-341180/2022	EPI_ISL_13967898	2022-07-01	Europe / Italy / Friuli Venezia Giulia	unknown	0	unknown		BA.2.12.1	22C (Omicron)					FALSE	FALSE	gisaid_hcov-19_36_46_withClade_filtered.csv
hCoV-19/Italy/FVG-UD-341088/2022	EPI_ISL_13967899	2022-07-01	Europe / Italy / Friuli Venezia Giulia	unknown	0	unknown		BA.5.1	22B (Omicron)					FALSE	FALSE	gisaid_hcov-19_36_46_withClade_filtered.csv
hCoV-19/Italy/FVG-UD-340933/2022	EPI_ISL_13967900	2022-07-01	Europe / Italy / Friuli Venezia Giulia	unknown	0	unknown		BA.5.1	22B (Omicron)					FALSE	FALSE	gisaid_hcov-19_36_46_withClade_filtered.csv
hCoV-19/Italy/FVG-UD-340936/2022	EPI_ISL_13967901	2022-07-01	Europe / Italy / Friuli Venezia Giulia	unknown	0	unknown		BA.5.1.3	22B (Omicron)					FALSE	FALSE	gisaid_hcov-19_36_46_withClade_filtered.csv
hCoV-19/Italy/FVG-TS-38521070/2022	EPI_ISL_14197484	2022-07-11	Europe / Italy / Friuli Venezia Giulia / Trieste	Female	72	Mild; Recovered	Astrazeneca, Astrazeneca, Moderna 2022-01-19	BA.5.1	22B (Omicron)	2022-01-19	3	moderna	173	TRUE	TRUE	gisaid_hcov-19_36_46_withClade_filtered.csv
hCoV-19/Italy/FVG-TS-38521128/2022	EPI_ISL_14197485	2022-07-11	Europe / Italy / Friuli Venezia Giulia / Trieste	Female	65	Mild; Recovered	Astrazeneca, Astrazeneca, Moderna 2021-12-30	BA.5.2.20	22B (Omicron)	2021-12-30	3	moderna	193	TRUE	TRUE	gisaid_hcov-19_36_46_withClade_filtered.csv
hCoV-19/Italy/FVG-TS-38521202/2022	EPI_ISL_14197486	2022-07-11	Europe / Italy / Friuli Venezia Giulia / Trieste	Female	82	Mild; Recovered	Pfizer, Pfizer, Pfizer 2021-11-19	BA.5.1	22B (Omicron)	2021-11-19	3	pfizer	234	TRUE	TRUE	gisaid_hcov-19_36_46_withClade_filtered.csv
hCoV-19/Italy/FVG-TS-38524877/2022	EPI_ISL_14197487	2022-07-11	Europe / Italy / Friuli Venezia Giulia / Trieste	Female	58	Paucisymptomatic; Recovered	Pfizer, Pfizer, Pfizer 2021-12-15	BA.4.1.1	22A (Omicron)	2021-12-15	3	pfizer	208	TRUE	TRUE	gisaid_hcov-19_36_46_withClade_filtered.csv
hCoV-19/Italy/FVG-TS-38525295/2022	EPI_ISL_14197488	2022-07-11	Europe / Italy / Friuli Venezia Giulia / Trieste	Male	64	Mild; Recovered	Astrazeneca, Astrazeneca, Pfizer 2021-12-12	BA.5.1.10	22B (Omicron)	2021-12-12	3	pfizer	211	TRUE	TRUE	gisaid_hcov-19_36_46_withClade_filtered.csv
hCoV-19/Italy/FVG-TS-38525396/2022	EPI_ISL_14197489	2022-07-11	Europe / Italy / Friuli Venezia Giulia / Trieste	Female	34	Mild; Recovered	Astrazeneca, Pfizer, Pfizer 2021-12-07	BA.5.1	22B (Omicron)	2021-12-07	3	pfizer	216	TRUE	TRUE	gisaid_hcov-19_36_46_withClade_filtered.csv
hCoV-19/Italy/FVG-TS-38525405/2022	EPI_ISL_14197490	2022-07-11	Europe / Italy / Friuli Venezia Giulia / Trieste	Female	48	Mild; Recovered	Astrazeneca, Astrazeneca, Pfizer 2021-12-02	BA.5.1	22B (Omicron)	2021-12-02	3	pfizer	221	TRUE	TRUE	gisaid_hcov-19_36_46_withClade_filtered.csv
hCoV-19/Italy/FVG-UD-64045698/2022	EPI_ISL_14197491	2022-07-11	Europe / Italy / Friuli Venezia Giulia / Udine	Male	67	Paucisymptomatic; Recovered	Pfizer, Pfizer, Pfizer 2021-10-26	BA.4	22A (Omicron)	2021-10-26	3	pfizer	258	TRUE	TRUE	gisaid_hcov-19_36_46_withClade_filtered.csv
hCoV-19/Italy/FVG-UD-64045709/2022	EPI_ISL_14197492	2022-07-11	Europe / Italy / Friuli Venezia Giulia / Udine	Female	77	Asymptomatic	Astrazeneca, Astrazeneca, Moderna 2021-12-12	BE.1	22B (Omicron)	2021-12-12	3	moderna	211	TRUE	TRUE	gisaid_hcov-19_36_46_withClade_filtered.csv
hCoV-19/Italy/FVG-UD-64045714/2022	EPI_ISL_14197493	2022-07-11	Europe / Italy / Friuli Venezia Giulia / Udine	Female	52	Paucisymptomatic; Recovered	Pfizer, Pfizer, Pfizer 2022-02-12	BA.5.2	22B (Omicron)	2022-02-12	3	pfizer	149	TRUE	TRUE	gisaid_hcov-19_36_46_withClade_filtered.csv
hCoV-19/Italy/FVG-UD-64045715/2022	EPI_ISL_14197494	2022-07-11	Europe / Italy / Friuli Venezia Giulia / Udine	Female	80	Asymptomatic	Pfizer, Pfizer, Pfizer 2021-12-12	BE.1	22B (Omicron)	2021-12-12	3	pfizer	211	TRUE	TRUE	gisaid_hcov-19_36_46_withClade_filtered.csv
hCoV-19/Italy/FVG-UD-64045724/2022	EPI_ISL_14197495	2022-07-11	Europe / Italy / Friuli Venezia Giulia / Udine	Female	29	Asymptomatic	Pfizer, Pfizer, Pfizer 2021-10-05	BA.5.5	22B (Omicron)	2021-10-05	3	pfizer	279	TRUE	TRUE	gisaid_hcov-19_36_46_withClade_filtered.csv
hCoV-19/Italy/FVG-UD-64045726/2022	EPI_ISL_14197496	2022-07-11	Europe / Italy / Friuli Venezia Giulia / Udine	Male	31	Asymptomatic; Recovered	Pfizer, Pfizer, Moderna 2022-01-20	BA.4	22A (Omicron)	2022-01-20	3	moderna	172	TRUE	TRUE	gisaid_hcov-19_36_46_withClade_filtered.csv
hCoV-19/Italy/FVG-UD-64045729/2022	EPI_ISL_14197497	2022-07-11	Europe / Italy / Friuli Venezia Giulia / Udine	Male	1	unknown		BA.5.2	22B (Omicron)					FALSE	FALSE	gisaid_hcov-19_36_46_withClade_filtered.csv
hCoV-19/Italy/FVG-GO-64045730/2022	EPI_ISL_14197498	2022-07-11	Europe / Italy / Friuli Venezia Giulia / Gorizia	Male	52	Paucisymptomatic	Pfizer, Pfizer, Moderna 2022-01-28	BA.5.2.1	22B (Omicron)	2022-01-28	3	moderna	164	TRUE	TRUE	gisaid_hcov-19_36_46_withClade_filtered.csv
hCoV-19/Italy/FVG-GO-64045731/2022	EPI_ISL_14197499	2022-07-11	Europe / Italy / Friuli Venezia Giulia / Gorizia	Female	51	Paucisymptomatic	Pfizer, Pfizer, Moderna 2022-01-19	BE.1	22B (Omicron)	2022-01-19	3	moderna	173	TRUE	TRUE	gisaid_hcov-19_36_46_withClade_filtered.csv
hCoV-19/Italy/FVG-GO-64045733/2022	EPI_ISL_14197500	2022-07-11	Europe / Italy / Friuli Venezia Giulia / Gorizia	Male	15	Mild; Recovered	Pfizer, Pfizer, Pfizer 2022-01-15	BA.4.4	22A (Omicron)	2022-01-15	3	pfizer	177	TRUE	TRUE	gisaid_hcov-19_36_46_withClade_filtered.csv
hCoV-19/Italy/FVG-GO-64045735/2022	EPI_ISL_14197501	2022-07-11	Europe / Italy / Friuli Venezia Giulia / Gorizia	Male	44	Paucisymptomatic; Recovered	Pfizer, Pfizer, Pfizer 2021-12-14	BA.5.1	22B (Omicron)	2021-12-14	3	pfizer	209	TRUE	TRUE	gisaid_hcov-19_36_46_withClade_filtered.csv
hCoV-19/Italy/FVG-GO-64045736/2022	EPI_ISL_14197502	2022-07-11	Europe / Italy / Friuli Venezia Giulia / Gorizia	Female	83	Mild	not vaccinated	BA.5.2.1	22B (Omicron)					FALSE	FALSE	gisaid_hcov-19_36_46_withClade_filtered.csv
hCoV-19/Italy/FVG-GO-64045737/2022	EPI_ISL_14197503	2022-07-11	Europe / Italy / Friuli Venezia Giulia / Gorizia	Male	20	unknown		BA.5.2.1	22B (Omicron)					FALSE	FALSE	gisaid_hcov-19_36_46_withClade_filtered.csv
hCoV-19/Italy/FVG-TS-64045739/2022	EPI_ISL_14197504	2022-07-11	Europe / Italy / Friuli Venezia Giulia / Trieste	Female	76	Paucisymptomatic	Moderna, Moderna, Moderna 2022-01-11	BA.5.1.30	22B (Omicron)	2022-01-11	3	moderna	181	TRUE	TRUE	gisaid_hcov-19_36_46_withClade_filtered.csv
hCoV-19/Italy/FVG-TS-64045749/2022	EPI_ISL_14197505	2022-07-11	Europe / Italy / Friuli Venezia Giulia / Trieste	Female	49	Paucisymptomatic	Pfizer, Pfizer, Pfizer 2021-11-30	BE.1	22B (Omicron)	2021-11-30	3	pfizer	223	TRUE	TRUE	gisaid_hcov-19_36_46_withClade_filtered.csv
hCoV-19/Italy/FVG-TS-64045752/2022	EPI_ISL_14197506	2022-07-11	Europe / Italy / Friuli Venezia Giulia / Trieste	Female	44	Paucisymptomatic	Pfizer, Pfizer, Pfizer 2021-11-26	BA.4.1	22A (Omicron)	2021-11-26	3	pfizer	227	TRUE	TRUE	gisaid_hcov-19_36_46_withClade_filtered.csv
hCoV-19/Italy/FVG-TS-64045753/2022	EPI_ISL_14197507	2022-07-11	Europe / Italy / Friuli Venezia Giulia / Trieste	Female	53	Paucisymptomatic; Recovered	Pfizer, Pfizer, Pfizer 2021-12-01	BE.1	22B (Omicron)	2021-12-01	3	pfizer	222	TRUE	TRUE	gisaid_hcov-19_36_46_withClade_filtered.csv
hCoV-19/Italy/FVG-TS-64045756/2022	EPI_ISL_14197508	2022-07-11	Europe / Italy / Friuli Venezia Giulia / Trieste	Female	55	Paucisymptomatic	Pfizer, Pfizer, Pfizer 2021-10-23	BA.5.1	22B (Omicron)	2021-10-23	3	pfizer	261	TRUE	TRUE	gisaid_hcov-19_36_46_withClade_filtered.csv
hCoV-19/Italy/FVG-UD-64045857/2022	EPI_ISL_14197509	2022-07-11	Europe / Italy / Friuli Venezia Giulia / Udine	Female	42	Paucisymptomatic; Recovered	Pfizer, Pfizer, Pfizer 2021-11-11	BA.5.1	22B (Omicron)	2021-11-11	3	pfizer	242	TRUE	TRUE	gisaid_hcov-19_36_46_withClade_filtered.csv
hCoV-19/Italy/FVG-UD-64045870/2022	EPI_ISL_14197510	2022-07-11	Europe / Italy / Friuli Venezia Giulia / Udine	Male	49	Asymptomatic; Recovered	Pfizer, Pfizer, Pfizer 2021-11-02	BA.5.1	22B (Omicron)	2021-11-02	3	pfizer	251	TRUE	TRUE	gisaid_hcov-19_36_46_withClade_filtered.csv
hCoV-19/Italy/FVG-UD-64045872/2022	EPI_ISL_14197511	2022-07-11	Europe / Italy / Friuli Venezia Giulia / Udine	Male	37	Mild; Recovered	not vaccinated	BA.5.2.1	22B (Omicron)					FALSE	FALSE	gisaid_hcov-19_36_46_withClade_filtered.csv
hCoV-19/Italy/FVG-PN-64045878/2022	EPI_ISL_14197512	2022-07-11	Europe / Italy / Friuli Venezia Giulia / Pordenone	Female	69	Asymptomatic	Janssen, Moderna 2021-11-27	BA.2	21L (Omicron)	2021-11-27	2	janssen	226	TRUE	TRUE	gisaid_hcov-19_36_46_withClade_filtered.csv
hCoV-19/Italy/FVG-PN-64045880/2022	EPI_ISL_14197513	2022-07-11	Europe / Italy / Friuli Venezia Giulia / Pordenone	Female	41	Asymptomatic; Recovered	Pfizer, Pfizer, 2021-03-05	BA.5.1	22B (Omicron)	2021-03-05	2	Pfizer	493	FALSE	TRUE	gisaid_hcov-19_36_46_withClade_filtered.csv
hCoV-19/Italy/FVG-PN-64045887/2022	EPI_ISL_14197514	2022-07-01	Europe / Italy / Friuli Venezia Giulia / Pordenone	Female	59	Asymptomatic; Recovered	Moderna, Moderna, Moderna 2022-01-02	BA.5.2.1	22B (Omicron)	2022-01-02	3	moderna	180	TRUE	TRUE	gisaid_hcov-19_36_46_withClade_filtered.csv
hCoV-19/Italy/FVG-PN-64045888/2022	EPI_ISL_14197515	2022-07-11	Europe / Italy / Friuli Venezia Giulia / Pordenone	Female	26	Mild; Recovered	not vaccinated	BA.5.2.1	22B (Omicron)					FALSE	FALSE	gisaid_hcov-19_36_46_withClade_filtered.csv
hCoV-19/Italy/FVG-PN-64045894/2022	EPI_ISL_14197516	2022-07-11	Europe / Italy / Friuli Venezia Giulia / Pordenone	Female	69	Asymptomatic; Recovered	Pfizer, Pfizer, Moderna 2021-12-20	BA.5.2.1	22B (Omicron)	2021-12-20	3	moderna	203	TRUE	TRUE	gisaid_hcov-19_36_46_withClade_filtered.csv
hCoV-19/Italy/FVG-PN-64045896/2022	EPI_ISL_14197517	2022-07-11	Europe / Italy / Friuli Venezia Giulia / Pordenone	Male	47	Mild; Recovered	Pfizer, Pfizer, Moderna 2022-01-19	BA.5.2.1	22B (Omicron)	2022-01-19	3	moderna	173	TRUE	TRUE	gisaid_hcov-19_36_46_withClade_filtered.csv
hCoV-19/Italy/FVG-PN-64045897/2022	EPI_ISL_14197518	2022-07-11	Europe / Italy / Friuli Venezia Giulia / Pordenone	Female	27	Paucisymptomatic; Recovered	Moderna, Moderna, Moderna 2022-01-26	BA.5.1	22B (Omicron)	2022-01-26	3	moderna	166	TRUE	TRUE	gisaid_hcov-19_36_46_withClade_filtered.csv
hCoV-19/Italy/FVG-PN-64045898/2022	EPI_ISL_14197519	2022-07-11	Europe / Italy / Friuli Venezia Giulia / Pordenone	Female	71	Asymptomatic; Recovered	Pfizer, Pfizer, Moderna 2021-12-14	BA.5.2.1	22B (Omicron)	2021-12-14	3	moderna	209	TRUE	TRUE	gisaid_hcov-19_36_46_withClade_filtered.csv
hCoV-19/Italy/FVG-PN-64045706/2022	EPI_ISL_14198677	2022-07-11	Europe / Italy / Friuli Venezia Giulia / Pordenone	Male	17	Asymptomatic; Recovered	Pfizer, Pfizer, Pfizer 2022-01-11	BA.4.1.8	22A (Omicron)	2022-01-11	3	pfizer	181	TRUE	TRUE	gisaid_hcov-19_36_46_withClade_filtered.csv
hCoV-19/Italy/FVG-UD-64045720/2022	EPI_ISL_14198678	2022-07-11	Europe / Italy / Friuli Venezia Giulia / Udine	Male	16	Asymptomatic; Recovered	Pfizer, Pfizer, Pfizer 2022-01-15	BA.4.1.8	22A (Omicron)	2022-01-15	3	pfizer	177	TRUE	TRUE	gisaid_hcov-19_36_46_withClade_filtered.csv
hCoV-19/Italy/FVG-UD-355005/2022	EPI_ISL_14316960	2022-07-15	Europe / Italy / Friuli Venezia Giulia	unknown	0	unknown		BE.1.1	22B (Omicron)					FALSE	FALSE	gisaid_hcov-19_36_46_withClade_filtered.csv
hCoV-19/Italy/FVG-UD-355375/2022	EPI_ISL_14316961	2022-07-15	Europe / Italy / Friuli Venezia Giulia	unknown	0	unknown		BA.5.1	22B (Omicron)					FALSE	FALSE	gisaid_hcov-19_36_46_withClade_filtered.csv
hCoV-19/Italy/FVG-UD-356452/2022	EPI_ISL_14316962	2022-07-18	Europe / Italy / Friuli Venezia Giulia	unknown	0	unknown		BA.5.2.1	22B (Omicron)					FALSE	FALSE	gisaid_hcov-19_36_46_withClade_filtered.csv
hCoV-19/Italy/FVG-UD-355498/2022	EPI_ISL_14316963	2022-07-15	Europe / Italy / Friuli Venezia Giulia	unknown	0	unknown		BA.5.2.1	22B (Omicron)					FALSE	FALSE	gisaid_hcov-19_36_46_withClade_filtered.csv
hCoV-19/Italy/FVG-UD-355512/2022	EPI_ISL_14316964	2022-07-15	Europe / Italy / Friuli Venezia Giulia	unknown	0	unknown		BA.5.1	22B (Omicron)					FALSE	FALSE	gisaid_hcov-19_36_46_withClade_filtered.csv
hCoV-19/Italy/FVG-UD-355369/2022	EPI_ISL_14316965	2022-07-15	Europe / Italy / Friuli Venezia Giulia	unknown	0	unknown		BE.1	22B (Omicron)					FALSE	FALSE	gisaid_hcov-19_36_46_withClade_filtered.csv
hCoV-19/Italy/FVG-UD-355423/2022	EPI_ISL_14316966	2022-07-15	Europe / Italy / Friuli Venezia Giulia	unknown	0	unknown		BA.5.2	22B (Omicron)					FALSE	FALSE	gisaid_hcov-19_36_46_withClade_filtered.csv
hCoV-19/Italy/FVG-UD-355395/2022	EPI_ISL_14316967	2022-07-15	Europe / Italy / Friuli Venezia Giulia	unknown	0	unknown		BE.1.1	22B (Omicron)					FALSE	FALSE	gisaid_hcov-19_36_46_withClade_filtered.csv
hCoV-19/Italy/FVG-UD-355366/2022	EPI_ISL_14316968	2022-07-15	Europe / Italy / Friuli Venezia Giulia	unknown	0	unknown		BA.5.1	22B (Omicron)					FALSE	FALSE	gisaid_hcov-19_36_46_withClade_filtered.csv
hCoV-19/Italy/FVG-UD-355426/2022	EPI_ISL_14316969	2022-07-15	Europe / Italy / Friuli Venezia Giulia	unknown	0	unknown		BA.5.2	22B (Omicron)					FALSE	FALSE	gisaid_hcov-19_36_46_withClade_filtered.csv
hCoV-19/Italy/FVG-UD-352666/2022	EPI_ISL_14316970	2022-07-13	Europe / Italy / Friuli Venezia Giulia	unknown	0	unknown		BA.5.1.3	22B (Omicron)					FALSE	FALSE	gisaid_hcov-19_36_46_withClade_filtered.csv
hCoV-19/Italy/FVG-UD-355383/2022	EPI_ISL_14316971	2022-07-15	Europe / Italy / Friuli Venezia Giulia	unknown	0	unknown		BE.1.1	22B (Omicron)					FALSE	FALSE	gisaid_hcov-19_36_46_withClade_filtered.csv
hCoV-19/Italy/FVG-UD-355344/2022	EPI_ISL_14316972	2022-07-15	Europe / Italy / Friuli Venezia Giulia	unknown	0	unknown		BA.5.1	22B (Omicron)					FALSE	FALSE	gisaid_hcov-19_36_46_withClade_filtered.csv
hCoV-19/Italy/FVG-UD-355417/2022	EPI_ISL_14316973	2022-07-15	Europe / Italy / Friuli Venezia Giulia	unknown	0	unknown		BA.5.1	22B (Omicron)					FALSE	FALSE	gisaid_hcov-19_36_46_withClade_filtered.csv
hCoV-19/Italy/FVG-UD-355388/2022	EPI_ISL_14316974	2022-07-15	Europe / Italy / Friuli Venezia Giulia	unknown	0	unknown		BA.5.1	22B (Omicron)					FALSE	FALSE	gisaid_hcov-19_36_46_withClade_filtered.csv
hCoV-19/Italy/FVG-UD-352665/2022	EPI_ISL_14316975	2022-07-13	Europe / Italy / Friuli Venezia Giulia	unknown	0	unknown		BA.5.2	22B (Omicron)					FALSE	FALSE	gisaid_hcov-19_36_46_withClade_filtered.csv
hCoV-19/Italy/FVG-UD-355086/2022	EPI_ISL_14316976	2022-07-15	Europe / Italy / Friuli Venezia Giulia	unknown	0	unknown		BE.1	22B (Omicron)					FALSE	FALSE	gisaid_hcov-19_36_46_withClade_filtered.csv
hCoV-19/Italy/FVG-UD-355363/2022	EPI_ISL_14316977	2022-07-15	Europe / Italy / Friuli Venezia Giulia	unknown	0	unknown		BA.5.1	22B (Omicron)					FALSE	FALSE	gisaid_hcov-19_36_46_withClade_filtered.csv
hCoV-19/Italy/FVG-UD-352716/2022	EPI_ISL_14316978	2022-07-13	Europe / Italy / Friuli Venezia Giulia	unknown	0	unknown		BA.5.2.1	22B (Omicron)					FALSE	FALSE	gisaid_hcov-19_36_46_withClade_filtered.csv
hCoV-19/Italy/FVG-UD-354886/2022	EPI_ISL_14316979	2022-07-15	Europe / Italy / Friuli Venezia Giulia	unknown	0	unknown		BA.5.1.10	22B (Omicron)					FALSE	FALSE	gisaid_hcov-19_36_46_withClade_filtered.csv
hCoV-19/Italy/FVG-UD-352751/2022	EPI_ISL_14316980	2022-07-13	Europe / Italy / Friuli Venezia Giulia	unknown	0	unknown		BA.5.2.1	22B (Omicron)					FALSE	FALSE	gisaid_hcov-19_36_46_withClade_filtered.csv
hCoV-19/Italy/FVG-UD-355409/2022	EPI_ISL_14316981	2022-07-15	Europe / Italy / Friuli Venezia Giulia	unknown	0	unknown		BA.4	22A (Omicron)					FALSE	FALSE	gisaid_hcov-19_36_46_withClade_filtered.csv
hCoV-19/Italy/FVG-UD-353264/2022	EPI_ISL_14316982	2022-07-13	Europe / Italy / Friuli Venezia Giulia	unknown	0	unknown		BF.10	22B (Omicron)					FALSE	FALSE	gisaid_hcov-19_36_46_withClade_filtered.csv
hCoV-19/Italy/FVG-UD-355470/2022	EPI_ISL_14316983	2022-07-15	Europe / Italy / Friuli Venezia Giulia	unknown	0	unknown		BA.5.2.1	22B (Omicron)					FALSE	FALSE	gisaid_hcov-19_36_46_withClade_filtered.csv
hCoV-19/Italy/FVG-UD-355002/2022	EPI_ISL_14316984	2022-07-15	Europe / Italy / Friuli Venezia Giulia	unknown	0	unknown		BA.5.2.1	22B (Omicron)					FALSE	FALSE	gisaid_hcov-19_36_46_withClade_filtered.csv
hCoV-19/Italy/FVG-UD-355467/2022	EPI_ISL_14316985	2022-07-15	Europe / Italy / Friuli Venezia Giulia	unknown	0	unknown		BA.4	22A (Omicron)					FALSE	FALSE	gisaid_hcov-19_36_46_withClade_filtered.csv
hCoV-19/Italy/FVG-UD-355855/2022	EPI_ISL_14316986	2022-07-16	Europe / Italy / Friuli Venezia Giulia	unknown	0	unknown		BE.1.1	22B (Omicron)					FALSE	FALSE	gisaid_hcov-19_36_46_withClade_filtered.csv
hCoV-19/Italy/FVG-UD-352974/2022	EPI_ISL_14316987	2022-07-13	Europe / Italy / Friuli Venezia Giulia	unknown	0	unknown		BF.1	22B (Omicron)					FALSE	FALSE	gisaid_hcov-19_36_46_withClade_filtered.csv
hCoV-19/Italy/FVG-UD-355354/2022	EPI_ISL_14316988	2022-07-15	Europe / Italy / Friuli Venezia Giulia	unknown	0	unknown		BA.5.2.1	22B (Omicron)					FALSE	FALSE	gisaid_hcov-19_36_46_withClade_filtered.csv
hCoV-19/Italy/FVG-UD-355396/2022	EPI_ISL_14316989	2022-07-15	Europe / Italy / Friuli Venezia Giulia	unknown	0	unknown		BA.5.2.1	22B (Omicron)					FALSE	FALSE	gisaid_hcov-19_36_46_withClade_filtered.csv
hCoV-19/Italy/FVG-UD-355447/2022	EPI_ISL_14316990	2022-07-15	Europe / Italy / Friuli Venezia Giulia	unknown	0	unknown		BA.5.2	22B (Omicron)					FALSE	FALSE	gisaid_hcov-19_36_46_withClade_filtered.csv
hCoV-19/Italy/FVG-UD-354982/2022	EPI_ISL_14316991	2022-07-15	Europe / Italy / Friuli Venezia Giulia	unknown	0	unknown		BF.5	22B (Omicron)					FALSE	FALSE	gisaid_hcov-19_36_46_withClade_filtered.csv
hCoV-19/Italy/FVG-UD-353021/2022	EPI_ISL_14316992	2022-07-13	Europe / Italy / Friuli Venezia Giulia	unknown	0	unknown		BA.5.2	22B (Omicron)					FALSE	FALSE	gisaid_hcov-19_36_46_withClade_filtered.csv
hCoV-19/Italy/FVG-UD-355431/2022	EPI_ISL_14316993	2022-07-15	Europe / Italy / Friuli Venezia Giulia	unknown	0	unknown		BA.5.2	22B (Omicron)					FALSE	FALSE	gisaid_hcov-19_36_46_withClade_filtered.csv
hCoV-19/Italy/FVG-UD-355596/2022	EPI_ISL_14316994	2022-07-15	Europe / Italy / Friuli Venezia Giulia	unknown	0	unknown		BA.5.2.1	22B (Omicron)					FALSE	FALSE	gisaid_hcov-19_36_46_withClade_filtered.csv
hCoV-19/Italy/FVG-UD-354976/2022	EPI_ISL_14316995	2022-07-15	Europe / Italy / Friuli Venezia Giulia	unknown	0	unknown		BA.5.1	22B (Omicron)					FALSE	FALSE	gisaid_hcov-19_36_46_withClade_filtered.csv
hCoV-19/Italy/FVG-UD-355660/2022	EPI_ISL_14316996	2022-07-16	Europe / Italy / Friuli Venezia Giulia	unknown	0	unknown		BA.5.2.1	22B (Omicron)					FALSE	FALSE	gisaid_hcov-19_36_46_withClade_filtered.csv
hCoV-19/Italy/FVG-UD-356328/2022	EPI_ISL_14316997	2022-07-16	Europe / Italy / Friuli Venezia Giulia	unknown	0	unknown		BE.1	22B (Omicron)					FALSE	FALSE	gisaid_hcov-19_36_46_withClade_filtered.csv
hCoV-19/Italy/FVG-UD-355465/2022	EPI_ISL_14316998	2022-07-15	Europe / Italy / Friuli Venezia Giulia	unknown	0	unknown		BA.5.2.1	22B (Omicron)					FALSE	FALSE	gisaid_hcov-19_36_46_withClade_filtered.csv
hCoV-19/Italy/FVG-UD-355785/2022	EPI_ISL_14316999	2022-07-16	Europe / Italy / Friuli Venezia Giulia	unknown	0	unknown		BA.5.2.1	22B (Omicron)					FALSE	FALSE	gisaid_hcov-19_36_46_withClade_filtered.csv
hCoV-19/Italy/FVG-UD-353019/2022	EPI_ISL_14317000	2022-07-13	Europe / Italy / Friuli Venezia Giulia	unknown	0	unknown		BA.5.2	22B (Omicron)					FALSE	FALSE	gisaid_hcov-19_36_46_withClade_filtered.csv
hCoV-19/Italy/FVG-UD-356019/2022	EPI_ISL_14317001	2022-07-17	Europe / Italy / Friuli Venezia Giulia	unknown	0	unknown		BA.4.1.8	22A (Omicron)					FALSE	FALSE	gisaid_hcov-19_36_46_withClade_filtered.csv
hCoV-19/Italy/FVG-UD-355947/2022	EPI_ISL_14317002	2022-07-16	Europe / Italy / Friuli Venezia Giulia	unknown	0	unknown		BA.5.2.1	22B (Omicron)					FALSE	FALSE	gisaid_hcov-19_36_46_withClade_filtered.csv
hCoV-19/Italy/FVG-UD-355812/2022	EPI_ISL_14317003	2022-07-16	Europe / Italy / Friuli Venezia Giulia	unknown	0	unknown		BA.5.1	22B (Omicron)					FALSE	FALSE	gisaid_hcov-19_36_46_withClade_filtered.csv
hCoV-19/Italy/FVG-UD-356231/2022	EPI_ISL_14317004	2022-07-17	Europe / Italy / Friuli Venezia Giulia	unknown	0	unknown		BA.5.1	22B (Omicron)					FALSE	FALSE	gisaid_hcov-19_36_46_withClade_filtered.csv
hCoV-19/Italy/FVG-UD-356287/2022	EPI_ISL_14317005	2022-07-17	Europe / Italy / Friuli Venezia Giulia	unknown	0	unknown		BA.5.2.1	22B (Omicron)					FALSE	FALSE	gisaid_hcov-19_36_46_withClade_filtered.csv
hCoV-19/Italy/FVG-UD-352305/2022	EPI_ISL_14317006	2022-07-13	Europe / Italy / Friuli Venezia Giulia	unknown	0	unknown		BF.5	22B (Omicron)					FALSE	FALSE	gisaid_hcov-19_36_46_withClade_filtered.csv
hCoV-19/Italy/FVG-GO-64046128/2022	EPI_ISL_14357099	2022-08-02	Europe / Italy / Friuli Venezia Giulia / Gorizia	Female	77	Mild	Astrazeneca, Astrazeneca, Pfizer 2021-12-15	BA.4	22A (Omicron)	2021-12-15	3	pfizer	230	TRUE	TRUE	gisaid_hcov-19_36_46_withClade_filtered.csv
hCoV-19/Italy/FVG-GO-64046131/2022	EPI_ISL_14357100	2022-08-02	Europe / Italy / Friuli Venezia Giulia / Gorizia	Male	50	Mild	Astrazeneca, Astrazeneca, Moderna 2022-01-21	BA.5.2.20	22B (Omicron)	2022-01-21	3	moderna	193	TRUE	TRUE	gisaid_hcov-19_36_46_withClade_filtered.csv
hCoV-19/Italy/FVG-GO-64046132/2022	EPI_ISL_14357101	2022-08-02	Europe / Italy / Friuli Venezia Giulia / Gorizia	Male	73	Mild	Pfizer, Pfizer, Pfizer 2021-12-19	BA.5.2.20	22B (Omicron)	2021-12-19	3	pfizer	226	TRUE	TRUE	gisaid_hcov-19_36_46_withClade_filtered.csv
hCoV-19/Italy/FVG-GO-64046133/2022	EPI_ISL_14357102	2022-08-02	Europe / Italy / Friuli Venezia Giulia / Gorizia	Female	37	Paucisymptomatic	Pfizer, Pfizer, 2021-11-10	BA.5.2.20	22B (Omicron)	2021-11-10	2	Pfizer	265	FALSE	TRUE	gisaid_hcov-19_36_46_withClade_filtered.csv
hCoV-19/Italy/FVG-GO-64046136/2022	EPI_ISL_14357103	2022-08-02	Europe / Italy / Friuli Venezia Giulia / Gorizia	Female	30	Paucisymptomatic	Pfizer, Pfizer, Pfizer 2021-12-20	BE.1.1	22B (Omicron)	2021-12-20	3	pfizer	225	TRUE	TRUE	gisaid_hcov-19_36_46_withClade_filtered.csv
hCoV-19/Italy/FVG-GO-64046140/2022	EPI_ISL_14357104	2022-08-02	Europe / Italy / Friuli Venezia Giulia / Gorizia	Female	47	Paucisymptomatic	Pfizer, Pfizer, 2021-11-03	BA.5.1.24	22B (Omicron)	2021-11-03	2	Pfizer	272	FALSE	TRUE	gisaid_hcov-19_36_46_withClade_filtered.csv
hCoV-19/Italy/FVG-PN-64046144/2022	EPI_ISL_14357105	2022-08-02	Europe / Italy / Friuli Venezia Giulia / Pordenone	Female	12	Asymptomatic	Pfizer, Pfizer, 2021-12-03	BA.5.2	22B (Omicron)	2021-12-03	2	Pfizer	242	FALSE	TRUE	gisaid_hcov-19_36_46_withClade_filtered.csv
hCoV-19/Italy/FVG-PN-64046147/2022	EPI_ISL_14357106	2022-08-02	Europe / Italy / Friuli Venezia Giulia / Pordenone	Male	58	Mild	Pfizer, Pfizer, Moderna 2021-12-23	BE.1.1	22B (Omicron)	2021-12-23	3	moderna	222	TRUE	TRUE	gisaid_hcov-19_36_46_withClade_filtered.csv
hCoV-19/Italy/FVG-PN-64046148/2022	EPI_ISL_14357107	2022-08-02	Europe / Italy / Friuli Venezia Giulia / Pordenone	Female	70	Asymptomatic	Janssen, Pfizer 2022-01-23	BA.4.6	22A (Omicron)	2022-01-23	2	janssen	191	TRUE	TRUE	gisaid_hcov-19_36_46_withClade_filtered.csv
hCoV-19/Italy/FVG-PN-64046160/2022	EPI_ISL_14357108	2022-08-02	Europe / Italy / Friuli Venezia Giulia / Pordenone	Female	31	Asymptomatic	Pfizer, Pfizer, Pfizer 2022-02-22	BA.5.1	22B (Omicron)	2022-02-22	3	pfizer	161	TRUE	TRUE	gisaid_hcov-19_36_46_withClade_filtered.csv
hCoV-19/Italy/FVG-PN-64046161/2022	EPI_ISL_14357109	2022-08-02	Europe / Italy / Friuli Venezia Giulia / Pordenone	Female	49	Asymptomatic	Pfizer, Pfizer, Moderna 2021-12-19	BE.1	22B (Omicron)	2021-12-19	3	moderna	226	TRUE	TRUE	gisaid_hcov-19_36_46_withClade_filtered.csv
hCoV-19/Italy/FVG-PN-64046162/2022	EPI_ISL_14357110	2022-08-02	Europe / Italy / Friuli Venezia Giulia / Pordenone	Female	95	unknown		BA.5.2	22B (Omicron)					FALSE	FALSE	gisaid_hcov-19_36_46_withClade_filtered.csv
hCoV-19/Italy/FVG-PN-64046163/2022	EPI_ISL_14357111	2022-08-02	Europe / Italy / Friuli Venezia Giulia / Pordenone	Female	69	Asymptomatic	Pfizer, Pfizer, Pfizer 2021-12-12	BA.5.2	22B (Omicron)	2021-12-12	3	pfizer	233	TRUE	TRUE	gisaid_hcov-19_36_46_withClade_filtered.csv
hCoV-19/Italy/FVG-PN-64046165/2022	EPI_ISL_14357112	2022-08-02	Europe / Italy / Friuli Venezia Giulia / Pordenone	Female	57	Asymptomatic	Pfizer, Pfizer, 2022-01-05	BA.5.2.1	22B (Omicron)	2022-01-05	2	Pfizer	209	FALSE	TRUE	gisaid_hcov-19_36_46_withClade_filtered.csv
hCoV-19/Italy/FVG-PN-64046172/2022	EPI_ISL_14357113	2022-08-02	Europe / Italy / Friuli Venezia Giulia / Pordenone	Male	23	Asymptomatic	Moderna, Moderna, Moderna 2022-02-02	BA.5.2	22B (Omicron)	2022-02-02	3	moderna	181	TRUE	TRUE	gisaid_hcov-19_36_46_withClade_filtered.csv
hCoV-19/Italy/FVG-PN-64046173/2022	EPI_ISL_14357114	2022-08-02	Europe / Italy / Friuli Venezia Giulia / Pordenone	Female	53	Asymptomatic	Pfizer, Pfizer, Moderna 2022-01-25	BA.5.1	22B (Omicron)	2022-01-25	3	moderna	189	TRUE	TRUE	gisaid_hcov-19_36_46_withClade_filtered.csv
hCoV-19/Italy/FVG-TS-38593268/2022	EPI_ISL_14357115	2022-08-02	Europe / Italy / Friuli Venezia Giulia / Trieste	Female	55	Paucisymptomatic	Moderna, Moderna, 2022-03-07	BA.5.2.3	22B (Omicron)	2022-03-07	2	Moderna	148	FALSE	TRUE	gisaid_hcov-19_36_46_withClade_filtered.csv
hCoV-19/Italy/FVG-TS-38593874/2022	EPI_ISL_14357116	2022-08-02	Europe / Italy / Friuli Venezia Giulia / Trieste	Male	84	Paucisymptomatic	Pfizer, Pfizer, Pfizer 2021-12-10	BA.5.2	22B (Omicron)	2021-12-10	3	pfizer	235	TRUE	TRUE	gisaid_hcov-19_36_46_withClade_filtered.csv
hCoV-19/Italy/FVG-TS-38594130/2022	EPI_ISL_14357117	2022-08-02	Europe / Italy / Friuli Venezia Giulia / Trieste	Female	65	Paucisymptomatic	Pfizer, Pfizer, Pfizer 2021-10-30	BA.5.1	22B (Omicron)	2021-10-30	3	pfizer	276	TRUE	TRUE	gisaid_hcov-19_36_46_withClade_filtered.csv
hCoV-19/Italy/FVG-TS-38594235/2022	EPI_ISL_14357118	2022-08-02	Europe / Italy / Friuli Venezia Giulia / Trieste	Female	63	Paucisymptomatic	Janssen, 2021-11-28	BA.5.2	22B (Omicron)	2021-11-28	1	janssen	247	FALSE	TRUE	gisaid_hcov-19_36_46_withClade_filtered.csv
hCoV-19/Italy/FVG-TS-38594277/2022	EPI_ISL_14357119	2022-08-02	Europe / Italy / Friuli Venezia Giulia / Trieste	Female	54	Mild	Pfizer, Pfizer, Pfizer 2021-12-31	BA.5.2.20	22B (Omicron)	2021-12-31	3	pfizer	214	TRUE	TRUE	gisaid_hcov-19_36_46_withClade_filtered.csv
hCoV-19/Italy/FVG-TS-38594304/2022	EPI_ISL_14357120	2022-08-02	Europe / Italy / Friuli Venezia Giulia / Trieste	Male	52	Paucisymptomatic	not vaccinated	BF.7	22B (Omicron)					FALSE	FALSE	gisaid_hcov-19_36_46_withClade_filtered.csv
hCoV-19/Italy/FVG-TS-38594368/2022	EPI_ISL_14357121	2022-08-02	Europe / Italy / Friuli Venezia Giulia / Trieste	Female	61	Mild	Pfizer, Pfizer, Pfizer 2021-12-11	BA.5.2	22B (Omicron)	2021-12-11	3	pfizer	234	TRUE	TRUE	gisaid_hcov-19_36_46_withClade_filtered.csv
hCoV-19/Italy/FVG-TS-38594660/2022	EPI_ISL_14357122	2022-08-02	Europe / Italy / Friuli Venezia Giulia / Trieste	Female	15	Mild	Moderna, Moderna, 2021-12-29	BA.5.1.2	22B (Omicron)	2021-12-29	2	Moderna	216	FALSE	TRUE	gisaid_hcov-19_36_46_withClade_filtered.csv
hCoV-19/Italy/FVG-TS-38594669/2022	EPI_ISL_14357123	2022-08-02	Europe / Italy / Friuli Venezia Giulia / Trieste	Female	20	Mild	Pfizer, Pfizer, Moderna 2022-01-17	BA.5.1.2	22B (Omicron)	2022-01-17	3	moderna	197	TRUE	TRUE	gisaid_hcov-19_36_46_withClade_filtered.csv
hCoV-19/Italy/FVG-TS-64046104/2022	EPI_ISL_14357124	2022-08-02	Europe / Italy / Friuli Venezia Giulia / Trieste	Female	63	Mild	Moderna, Moderna, Moderna 2022-07-07	BE.1.1	22B (Omicron)	2022-07-07	3	moderna	26	TRUE	TRUE	gisaid_hcov-19_36_46_withClade_filtered.csv
hCoV-19/Italy/FVG-TS-64046106/2022	EPI_ISL_14357125	2022-08-02	Europe / Italy / Friuli Venezia Giulia / Trieste	Female	78	Severe	Pfizer, Pfizer, Pfizer 2022-02-07	BA.5.2	22B (Omicron)	2022-02-07	3	pfizer	176	TRUE	TRUE	gisaid_hcov-19_36_46_withClade_filtered.csv
hCoV-19/Italy/FVG-TS-64046109/2022	EPI_ISL_14357126	2022-08-02	Europe / Italy / Friuli Venezia Giulia / Trieste	Male	81	Asymptomatic	Pfizer, Pfizer, 2021-05-10	BA.5.2	22B (Omicron)	2021-05-10	2	Pfizer	449	FALSE	TRUE	gisaid_hcov-19_36_46_withClade_filtered.csv
hCoV-19/Italy/FVG-UD-64046182/2022	EPI_ISL_14357127	2022-08-02	Europe / Italy / Friuli Venezia Giulia / Udine	Female	47	Asymptomatic	Pfizer, Pfizer, 2021-10-14	BA.5.1	22B (Omicron)	2021-10-14	2	Pfizer	292	FALSE	TRUE	gisaid_hcov-19_36_46_withClade_filtered.csv
hCoV-19/Italy/FVG-UD-64046185/2022	EPI_ISL_14357128	2022-08-02	Europe / Italy / Friuli Venezia Giulia / Udine	Female	64	Paucisymptomatic	Pfizer, Pfizer, Pfizer 2021-11-12	BA.4	22A (Omicron)	2021-11-12	3	pfizer	263	TRUE	TRUE	gisaid_hcov-19_36_46_withClade_filtered.csv
hCoV-19/Italy/FVG-UD-64046186/2022	EPI_ISL_14357129	2022-08-02	Europe / Italy / Friuli Venezia Giulia / Udine	Female	31	Asymptomatic	Pfizer, Pfizer, Pfizer 2021-12-02	BA.5.1	22B (Omicron)	2021-12-02	3	pfizer	243	TRUE	TRUE	gisaid_hcov-19_36_46_withClade_filtered.csv
hCoV-19/Italy/FVG-UD-64046187/2022	EPI_ISL_14357130	2022-08-02	Europe / Italy / Friuli Venezia Giulia / Udine	Female	54	Mild	Astrazeneca, Astrazeneca, Pfizer 2021-12-11	BA.5.9	22B (Omicron)	2021-12-11	3	pfizer	234	TRUE	TRUE	gisaid_hcov-19_36_46_withClade_filtered.csv
hCoV-19/Italy/FVG-UD-64046189/2022	EPI_ISL_14357131	2022-08-02	Europe / Italy / Friuli Venezia Giulia / Udine	Female	49	Asymptomatic	Pfizer, Pfizer, Moderna 2021-12-14	BA.5.2.1	22B (Omicron)	2021-12-14	3	moderna	231	TRUE	TRUE	gisaid_hcov-19_36_46_withClade_filtered.csv
hCoV-19/Italy/FVG-UD-64046190/2022	EPI_ISL_14357132	2022-08-02	Europe / Italy / Friuli Venezia Giulia / Udine	Female	35	unknown		BE.1.2	22B (Omicron)					FALSE	FALSE	gisaid_hcov-19_36_46_withClade_filtered.csv
hCoV-19/Italy/FVG-UD-64046194/2022	EPI_ISL_14357133	2022-08-02	Europe / Italy / Friuli Venezia Giulia / Udine	Male	36	Asymptomatic	Pfizer, Pfizer, Moderna 2022-01-04	BA.5.2	22B (Omicron)	2022-01-04	3	moderna	210	TRUE	TRUE	gisaid_hcov-19_36_46_withClade_filtered.csv
hCoV-19/Italy/FVG-UD-64046197/2022	EPI_ISL_14357134	2022-08-02	Europe / Italy / Friuli Venezia Giulia / Udine	Female	56	Asymptomatic	Pfizer, Pfizer, Moderna 2022-01-29	BA.5.2.1	22B (Omicron)	2022-01-29	3	moderna	185	TRUE	TRUE	gisaid_hcov-19_36_46_withClade_filtered.csv
hCoV-19/Italy/FVG-UD-64046202/2022	EPI_ISL_14357135	2022-08-02	Europe / Italy / Friuli Venezia Giulia / Udine	Female	48	Paucisymptomatic	Pfizer, Pfizer, Moderna 2022-01-07	BA.5.2	22B (Omicron)	2022-01-07	3	moderna	207	TRUE	TRUE	gisaid_hcov-19_36_46_withClade_filtered.csv
hCoV-19/Italy/FVG-UD-64046203/2022	EPI_ISL_14357136	2022-08-02	Europe / Italy / Friuli Venezia Giulia / Udine	Male	66	Asymptomatic	Astrazeneca, Astrazeneca, Moderna 2022-01-03	BA.5.1	22B (Omicron)	2022-01-03	3	moderna	211	TRUE	TRUE	gisaid_hcov-19_36_46_withClade_filtered.csv
hCoV-19/Italy/FVG-UD-64046204/2022	EPI_ISL_14357137	2022-08-02	Europe / Italy / Friuli Venezia Giulia / Udine	Female	68	Asymptomatic	Janssen, Moderna 2022-01-22	BA.5.1	22B (Omicron)	2022-01-22	2	janssen	192	TRUE	TRUE	gisaid_hcov-19_36_46_withClade_filtered.csv
hCoV-19/Italy/FVG-TS-64046107/2022	EPI_ISL_14393479	2022-08-02	Europe / Italy / Friuli Venezia Giulia / Trieste	Male	33	Asymptomatic	Moderna, Moderna, 2021-11-23	BE.1.1	22B (Omicron)	2021-11-23	2	Moderna	252	FALSE	TRUE	gisaid_hcov-19_24_34_withClade_filtered.csv
hCoV-19/Italy/FVG-TS-64046118/2022	EPI_ISL_14393480	2022-08-02	Europe / Italy / Friuli Venezia Giulia / Trieste	Female	42	Paucisymptomatic	Pfizer, Pfizer, Pfizer 2021-12-30	BF.7	22B (Omicron)	2021-12-30	3	pfizer	215	TRUE	TRUE	gisaid_hcov-19_24_34_withClade_filtered.csv
hCoV-19/Italy/FVG-GO-64046124/2022	EPI_ISL_14393481	2022-08-02	Europe / Italy / Friuli Venezia Giulia / Gorizia	Male	51	Paucisymptomatic	Pfizer, Pfizer, Pfizer 2021-10-27	BA.5.2.20	22B (Omicron)	2021-10-27	3	pfizer	279	TRUE	TRUE	gisaid_hcov-19_24_34_withClade_filtered.csv
hCoV-19/Italy/FVG-GO-64046129/2022	EPI_ISL_14393482	2022-08-02	Europe / Italy / Friuli Venezia Giulia / Gorizia	Female	55	Paucisymptomatic	Pfizer, Pfizer, Moderna 2022-01-15	BA.5.2.20	22B (Omicron)	2022-01-15	3	moderna	199	TRUE	TRUE	gisaid_hcov-19_24_34_withClade_filtered.csv
hCoV-19/Italy/FVG-GO-64046134/2022	EPI_ISL_14393483	2022-08-02	Europe / Italy / Friuli Venezia Giulia / Gorizia	Female	52	Paucisymptomatic	Astrazeneca, Astrazeneca, Moderna 2022-01-06	BA.5.2.6	22B (Omicron)	2022-01-06	3	moderna	208	TRUE	TRUE	gisaid_hcov-19_24_34_withClade_filtered.csv
hCoV-19/Italy/FVG-GO-64046137/2022	EPI_ISL_14393484	2022-08-02	Europe / Italy / Friuli Venezia Giulia / Gorizia	Female	39	Paucisymptomatic	Moderna, Moderna, 2022-01-17	BA.5.2.1	22B (Omicron)	2022-01-17	2	Moderna	197	FALSE	TRUE	gisaid_hcov-19_24_34_withClade_filtered.csv
hCoV-19/Italy/FVG-GO-64046138/2022	EPI_ISL_14393485	2022-08-02	Europe / Italy / Friuli Venezia Giulia / Gorizia	Male	42	Paucisymptomatic	Pfizer, Pfizer, Pfizer 2021-12-11	BF.28	22B (Omicron)	2021-12-11	3	pfizer	234	TRUE	TRUE	gisaid_hcov-19_24_34_withClade_filtered.csv
hCoV-19/Italy/FVG-PN-64046141/2022	EPI_ISL_14393486	2022-08-02	Europe / Italy / Friuli Venezia Giulia / Pordenone	Male	53	Asymptomatic	Pfizer, Pfizer, Moderna 2021-12-10	BA.5.1	22B (Omicron)	2021-12-10	3	moderna	235	TRUE	TRUE	gisaid_hcov-19_24_34_withClade_filtered.csv
hCoV-19/Italy/FVG-PN-64046153/2022	EPI_ISL_14393487	2022-08-02	Europe / Italy / Friuli Venezia Giulia / Pordenone	Male	80	Asymptomatic	Pfizer, Pfizer, Pfizer 2021-12-12	BA.5.2	22B (Omicron)	2021-12-12	3	pfizer	233	TRUE	TRUE	gisaid_hcov-19_24_34_withClade_filtered.csv
hCoV-19/Italy/FVG-PN-64046154/2022	EPI_ISL_14393488	2022-08-02	Europe / Italy / Friuli Venezia Giulia / Pordenone	Male	62	Asymptomatic	Astrazeneca, Astrazeneca, Pfizer 2022-02-08	BA.5.1	22B (Omicron)	2022-02-08	3	pfizer	175	TRUE	TRUE	gisaid_hcov-19_24_34_withClade_filtered.csv
hCoV-19/Italy/FVG-PN-64046155/2022	EPI_ISL_14393489	2022-08-02	Europe / Italy / Friuli Venezia Giulia / Pordenone	Female	55	Asymptomatic	Pfizer, Pfizer, Moderna 2022-02-05	BA.5.2	22B (Omicron)	2022-02-05	3	moderna	178	TRUE	TRUE	gisaid_hcov-19_24_34_withClade_filtered.csv
hCoV-19/Italy/FVG-PN-64046156/2022	EPI_ISL_14393490	2022-08-02	Europe / Italy / Friuli Venezia Giulia / Pordenone	Male	48	Mild	Pfizer, Pfizer, Moderna 2022-01-03	BA.5.1	22B (Omicron)	2022-01-03	3	moderna	211	TRUE	TRUE	gisaid_hcov-19_24_34_withClade_filtered.csv
hCoV-19/Italy/FVG-PN-64046164/2022	EPI_ISL_14393491	2022-08-02	Europe / Italy / Friuli Venezia Giulia / Pordenone	Male	70	Asymptomatic	Astrazeneca, Astrazeneca, Moderna 2021-12-30	BA.5.2.1	22B (Omicron)	2021-12-30	3	moderna	215	TRUE	TRUE	gisaid_hcov-19_24_34_withClade_filtered.csv
hCoV-19/Italy/FVG-PN-64046175/2022	EPI_ISL_14393492	2022-08-02	Europe / Italy / Friuli Venezia Giulia / Pordenone	Male	14	Asymptomatic	Pfizer, Pfizer, 2022-02-27	BA.5.2.1	22B (Omicron)	2022-02-27	2	Pfizer	156	FALSE	TRUE	gisaid_hcov-19_24_34_withClade_filtered.csv
hCoV-19/Italy/FVG-UD-64046180/2022	EPI_ISL_14393493	2022-08-02	Europe / Italy / Friuli Venezia Giulia / Udine	Female	52	Asymptomatic	Pfizer, Pfizer, Pfizer 2021-12-30	BA.5.1	22B (Omicron)	2021-12-30	3	pfizer	215	TRUE	TRUE	gisaid_hcov-19_24_34_withClade_filtered.csv
hCoV-19/Italy/FVG-UD-64046183/2022	EPI_ISL_14393494	2022-08-02	Europe / Italy / Friuli Venezia Giulia / Udine	Male	66	Mild	Janssen, 2021-12-14	BA.5.1	22B (Omicron)	2021-12-14	1	janssen	231	FALSE	TRUE	gisaid_hcov-19_24_34_withClade_filtered.csv
hCoV-19/Italy/FVG-UD-64046188/2022	EPI_ISL_14393495	2022-08-02	Europe / Italy / Friuli Venezia Giulia / Udine	Female	47	Mild	Pfizer, Pfizer, Pfizer 2021-11-12	BA.5.2.1	22B (Omicron)	2021-11-12	3	pfizer	263	TRUE	TRUE	gisaid_hcov-19_24_34_withClade_filtered.csv
hCoV-19/Italy/FVG-UD-64046193/2022	EPI_ISL_14393496	2022-08-02	Europe / Italy / Friuli Venezia Giulia / Udine	Male	55	Asymptomatic	Moderna, Moderna, Moderna 2021-12-20	BA.5.9	22B (Omicron)	2021-12-20	3	moderna	225	TRUE	TRUE	gisaid_hcov-19_24_34_withClade_filtered.csv
hCoV-19/Italy/FVG-UD-64046195/2022	EPI_ISL_14393497	2022-08-02	Europe / Italy / Friuli Venezia Giulia / Udine	Male	56	Mild	Pfizer, Pfizer, Pfizer 2021-12-22	BA.5.1.22	22B (Omicron)	2021-12-22	3	pfizer	223	TRUE	TRUE	gisaid_hcov-19_24_34_withClade_filtered.csv
hCoV-19/Italy/FVG-UD-64046196/2022	EPI_ISL_14393498	2022-08-02	Europe / Italy / Friuli Venezia Giulia / Udine	Male	69	Asymptomatic	Astrazeneca, Astrazeneca, Pfizer 2022-02-07	BF.1	22B (Omicron)	2022-02-07	3	pfizer	176	TRUE	TRUE	gisaid_hcov-19_24_34_withClade_filtered.csv
hCoV-19/Italy/FVG-UD-64046199/2022	EPI_ISL_14393499	2022-08-02	Europe / Italy / Friuli Venezia Giulia / Udine	Male	81	Mild	Pfizer, Pfizer, Pfizer 2021-12-02	BA.5.1	22B (Omicron)	2021-12-02	3	pfizer	243	TRUE	TRUE	gisaid_hcov-19_24_34_withClade_filtered.csv
hCoV-19/Italy/FVG-UD-64046200/2022	EPI_ISL_14393500	2022-08-02	Europe / Italy / Friuli Venezia Giulia / Udine	Male	72	Asymptomatic	Astrazeneca, Astrazeneca, Moderna 2022-01-09	BA.5.2.1	22B (Omicron)	2022-01-09	3	moderna	205	TRUE	TRUE	gisaid_hcov-19_24_34_withClade_filtered.csv
hCoV-19/Italy/FVG-UD-64046205/2022	EPI_ISL_14393501	2022-08-02	Europe / Italy / Friuli Venezia Giulia / Udine	Male	10	Asymptomatic	Pfizer, Pfizer, 2022-02-22	BA.5.2.1	22B (Omicron)	2022-02-22	2	Pfizer	161	FALSE	TRUE	gisaid_hcov-19_24_34_withClade_filtered.csv
hCoV-19/Italy/FVG-UD-64046208/2022	EPI_ISL_14393502	2022-08-02	Europe / Italy / Friuli Venezia Giulia / Udine	Male	46	Mild	Pfizer, Pfizer, Pfizer 2021-12-05	BA.5.1.35	22B (Omicron)	2021-12-05	3	pfizer	240	TRUE	TRUE	gisaid_hcov-19_24_34_withClade_filtered.csv
hCoV-19/Italy/FVG-TS-38593444/2022	EPI_ISL_14393503	2022-08-02	Europe / Italy / Friuli Venezia Giulia / Trieste	Male	72	Paucisymptomatic	Astrazeneca, Astrazeneca, Pfizer 2021-12-14	BE.1.1	22B (Omicron)	2021-12-14	3	pfizer	231	TRUE	TRUE	gisaid_hcov-19_24_34_withClade_filtered.csv
hCoV-19/Italy/FVG-TS-38593384/2022	EPI_ISL_14393504	2022-08-02	Europe / Italy / Friuli Venezia Giulia / Trieste	Male	69	Paucisymptomatic	Janssen, 2021-12-14	BA.5.1.10	22B (Omicron)	2021-12-14	1	janssen	231	FALSE	TRUE	gisaid_hcov-19_24_34_withClade_filtered.csv
hCoV-19/Italy/FVG-PN-64046150/2022	EPI_ISL_14393505	2022-08-02	Europe / Italy / Friuli Venezia Giulia / Pordenone	Female	66	Asymptomatic	Astrazeneca, Astrazeneca, Moderna 2022-01-10	BA.5.1.10	22B (Omicron)	2022-01-10	3	moderna	204	TRUE	TRUE	gisaid_hcov-19_24_34_withClade_filtered.csv
hCoV-19/Italy/FVG-PN-64046171/2022	EPI_ISL_14393506	2022-08-02	Europe / Italy / Friuli Venezia Giulia / Pordenone	Male	68	Asymptomatic	Astrazeneca, Astrazeneca, Moderna 2021-12-30	BA.4.6	22A (Omicron)	2021-12-30	3	moderna	215	TRUE	TRUE	gisaid_hcov-19_24_34_withClade_filtered.csv
hCoV-19/Italy/FVG-UD-64046192/2022	EPI_ISL_14393507	2022-08-02	Europe / Italy / Friuli Venezia Giulia / Udine	Female	49	Mild	Pfizer, Pfizer, Moderna 2022-01-07	BA.5.2	22B (Omicron)	2022-01-07	3	moderna	207	TRUE	TRUE	gisaid_hcov-19_24_34_withClade_filtered.csv
hCoV-19/Italy/FVG-UD-64046181/2022	EPI_ISL_14393508	2022-08-02	Europe / Italy / Friuli Venezia Giulia / Udine	Female	50	Mild	Pfizer, Pfizer, Moderna 2022-01-30	BA.5.1.23	22B (Omicron)	2022-01-30	3	moderna	184	TRUE	TRUE	gisaid_hcov-19_24_34_withClade_filtered.csv
hCoV-19/Italy/FVG-TS-64045912/2022	EPI_ISL_14393509	2022-07-25	Europe / Italy / Friuli Venezia Giulia / Trieste	Female	0	Severe	Pfizer, Pfizer, Pfizer 2021-12-23	BA.5.1	22B (Omicron)	2021-12-23	3	pfizer	214	TRUE	TRUE	gisaid_hcov-19_24_34_withClade_filtered.csv
hCoV-19/Italy/FVG-TS-64045933/2022	EPI_ISL_14393510	2022-07-25	Europe / Italy / Friuli Venezia Giulia / Trieste	Female	0	Asymptomatic	Pfizer, Pfizer, Pfizer 2021-11-11	BA.4.1	22A (Omicron)	2021-11-11	3	pfizer	256	TRUE	TRUE	gisaid_hcov-19_24_34_withClade_filtered.csv
hCoV-19/Italy/FVG-UD-64045968/2022	EPI_ISL_14393511	2022-07-25	Europe / Italy / Friuli Venezia Giulia / Udine	Female	0	Paucisymptomatic; Recovered	not vaccinated	BF.7	22B (Omicron)					FALSE	FALSE	gisaid_hcov-19_24_34_withClade_filtered.csv
hCoV-19/Italy/FVG-UD-64045979/2022	EPI_ISL_14393512	2022-07-25	Europe / Italy / Friuli Venezia Giulia / Udine	Female	0	unknown		BA.5.5	22B (Omicron)					FALSE	FALSE	gisaid_hcov-19_24_34_withClade_filtered.csv
hCoV-19/Italy/FVG-TS-64045913/2022	EPI_ISL_14476767	2022-07-25	Europe / Italy / Friuli Venezia Giulia / Trieste	Female	81	Asymptomatic	Moderna, Moderna, Moderna 2021-12-31	BF.1	22B (Omicron)	2021-12-31	3	moderna	206	TRUE	TRUE	gisaid_hcov-19_24_34_withClade_filtered.csv
hCoV-19/Italy/FVG-UD-64045984/2022	EPI_ISL_14476768	2022-07-25	Europe / Italy / Friuli Venezia Giulia / Udine	Male	66	Asymptomatic	Pfizer, Pfizer, Pfizer 2021-11-29	BA.5.2.1	22B (Omicron)	2021-11-29	3	pfizer	238	TRUE	TRUE	gisaid_hcov-19_24_34_withClade_filtered.csv
hCoV-19/Italy/FVG-UD-64045994/2022	EPI_ISL_14476769	2022-07-25	Europe / Italy / Friuli Venezia Giulia / Udine	Female	67	Asymptomatic	Pfizer, Pfizer, Pfizer 2021-12-05	BA.5.1	22B (Omicron)	2021-12-05	3	pfizer	232	TRUE	TRUE	gisaid_hcov-19_24_34_withClade_filtered.csv
hCoV-19/Italy/FVG-PN-64046226/2022	EPI_ISL_14476770	2022-07-25	Europe / Italy / Friuli Venezia Giulia / Pordenone	Male	41	Asymptomatic	Pfizer, Pfizer, Moderna 2021-12-31	BA.5.2.1	22B (Omicron)	2021-12-31	3	moderna	206	TRUE	TRUE	gisaid_hcov-19_24_34_withClade_filtered.csv
hCoV-19/Italy/FVG-PN-64046234/2022	EPI_ISL_14476771	2022-07-25	Europe / Italy / Friuli Venezia Giulia / Pordenone	Female	83	Asymptomatic	Pfizer, Pfizer, Moderna 2022-01-16	BA.5.2	22B (Omicron)	2022-01-16	3	moderna	190	TRUE	TRUE	gisaid_hcov-19_24_34_withClade_filtered.csv
hCoV-19/Italy/FVG-TS-64045928/2022	EPI_ISL_14476772	2022-07-25	Europe / Italy / Friuli Venezia Giulia / Trieste	Male	56	Asymptomatic; Recovered	Pfizer, Pfizer, Pfizer 2021-11-04	BA.5.1	22B (Omicron)	2021-11-04	3	pfizer	263	TRUE	TRUE	gisaid_hcov-19_24_34_withClade_filtered.csv
hCoV-19/Italy/FVG-PN-64046216/2022	EPI_ISL_14476773	2022-07-25	Europe / Italy / Friuli Venezia Giulia / Pordenone	Female	53	Asymptomatic; Recovered	Pfizer, Pfizer, Moderna 2021-12-08	BA.5.2	22B (Omicron)	2021-12-08	3	moderna	229	TRUE	TRUE	gisaid_hcov-19_24_34_withClade_filtered.csv
hCoV-19/Italy/FVG-PN-64046220/2022	EPI_ISL_14476774	2022-07-25	Europe / Italy / Friuli Venezia Giulia / Pordenone	Female	18	Asymptomatic; Recovered	not vaccinated	BE.1	22B (Omicron)					FALSE	FALSE	gisaid_hcov-19_24_34_withClade_filtered.csv
hCoV-19/Italy/FVG-PN-64046222/2022	EPI_ISL_14476775	2022-07-25	Europe / Italy / Friuli Venezia Giulia / Pordenone	Female	63	Asymptomatic; Recovered	Pfizer, Pfizer, Moderna 2021-12-23	BA.5.2.1	22B (Omicron)	2021-12-23	3	moderna	214	TRUE	TRUE	gisaid_hcov-19_24_34_withClade_filtered.csv
hCoV-19/Italy/FVG-PN-64046223/2022	EPI_ISL_14476776	2022-07-25	Europe / Italy / Friuli Venezia Giulia / Pordenone	Male	68	Asymptomatic; Recovered	Astrazeneca, Astrazeneca, Moderna 2022-01-10	BA.5.2.21	22B (Omicron)	2022-01-10	3	moderna	196	TRUE	TRUE	gisaid_hcov-19_24_34_withClade_filtered.csv
hCoV-19/Italy/FVG-PN-64046227/2022	EPI_ISL_14476777	2022-07-25	Europe / Italy / Friuli Venezia Giulia / Pordenone	Male	56	Asymptomatic; Recovered	Pfizer, Pfizer, Pfizer 2022-05-04	BA.5.1.10	22B (Omicron)	2022-05-04	3	pfizer	82	TRUE	TRUE	gisaid_hcov-19_24_34_withClade_filtered.csv
hCoV-19/Italy/FVG-PN-64046231/2022	EPI_ISL_14476778	2022-07-25	Europe / Italy / Friuli Venezia Giulia / Pordenone	Male	85	Asymptomatic; Recovered	Pfizer, Pfizer, Moderna 2022-01-07	BA.5.2	22B (Omicron)	2022-01-07	3	moderna	199	TRUE	TRUE	gisaid_hcov-19_24_34_withClade_filtered.csv
hCoV-19/Italy/FVG-PN-64046232/2022	EPI_ISL_14476779	2022-07-25	Europe / Italy / Friuli Venezia Giulia / Pordenone	Male	46	Asymptomatic; Recovered	Pfizer, Pfizer, Moderna 2021-12-31	BA.5.1.5	22B (Omicron)	2021-12-31	3	moderna	206	TRUE	TRUE	gisaid_hcov-19_24_34_withClade_filtered.csv
hCoV-19/Italy/FVG-TS-64045911/2022	EPI_ISL_14476780	2022-07-25	Europe / Italy / Friuli Venezia Giulia / Trieste	Female	59	Mild	Pfizer, Pfizer, Pfizer 2021-12-20	BA.5.2	22B (Omicron)	2021-12-20	3	pfizer	217	TRUE	TRUE	gisaid_hcov-19_24_34_withClade_filtered.csv
hCoV-19/Italy/FVG-GO-64045939/2022	EPI_ISL_14476781	2022-07-25	Europe / Italy / Friuli Venezia Giulia / Gorizia	Male	98	Mild	Pfizer, Pfizer, 2021-05-08	BA.5.1	22B (Omicron)	2021-05-08	2	Pfizer	443	FALSE	TRUE	gisaid_hcov-19_24_34_withClade_filtered.csv
hCoV-19/Italy/FVG-UD-64045954/2022	EPI_ISL_14476782	2022-07-25	Europe / Italy / Friuli Venezia Giulia / Udine	Female	55	Mild	Pfizer, Pfizer, Moderna 2021-12-20	BA.5.1.10	22B (Omicron)	2021-12-20	3	moderna	217	TRUE	TRUE	gisaid_hcov-19_24_34_withClade_filtered.csv
hCoV-19/Italy/FVG-PN-64046219/2022	EPI_ISL_14476783	2022-07-25	Europe / Italy / Friuli Venezia Giulia / Pordenone	Male	58	Mild	Pfizer, Pfizer, 2022-02-24	BA.5.1	22B (Omicron)	2022-02-24	2	Pfizer	151	FALSE	TRUE	gisaid_hcov-19_24_34_withClade_filtered.csv
hCoV-19/Italy/FVG-TS-38570859/2022	EPI_ISL_14476784	2022-07-25	Europe / Italy / Friuli Venezia Giulia / Trieste	Female	59	Mild; Recovered	Astrazeneca, Astrazeneca, Moderna 2021-12-06	BA.5.1	22B (Omicron)	2021-12-06	3	moderna	231	TRUE	TRUE	gisaid_hcov-19_24_34_withClade_filtered.csv
hCoV-19/Italy/FVG-TS-38570870/2022	EPI_ISL_14476785	2022-07-25	Europe / Italy / Friuli Venezia Giulia / Trieste	Male	31	Mild; Recovered	Moderna, Moderna, 2022-01-09	BA.5.2.1	22B (Omicron)	2022-01-09	2	Moderna	197	FALSE	TRUE	gisaid_hcov-19_24_34_withClade_filtered.csv
hCoV-19/Italy/FVG-TS-38571058/2022	EPI_ISL_14476786	2022-07-25	Europe / Italy / Friuli Venezia Giulia / Trieste	Female	36	Mild; Recovered	Pfizer, Pfizer, Moderna 2022-01-24	BA.5.1.25	22B (Omicron)	2022-01-24	3	moderna	182	TRUE	TRUE	gisaid_hcov-19_24_34_withClade_filtered.csv
hCoV-19/Italy/FVG-TS-38571126/2022	EPI_ISL_14476787	2022-07-25	Europe / Italy / Friuli Venezia Giulia / Trieste	Female	58	Mild; Recovered	Pfizer, Pfizer, Pfizer 2021-11-13	BA.5.1	22B (Omicron)	2021-11-13	3	pfizer	254	TRUE	TRUE	gisaid_hcov-19_24_34_withClade_filtered.csv
hCoV-19/Italy/FVG-TS-38571310/2022	EPI_ISL_14476788	2022-07-25	Europe / Italy / Friuli Venezia Giulia / Trieste	Female	51	Mild; Recovered	not vaccinated	BA.5.1	22B (Omicron)					FALSE	FALSE	gisaid_hcov-19_24_34_withClade_filtered.csv
hCoV-19/Italy/FVG-TS-64045918/2022	EPI_ISL_14476789	2022-07-25	Europe / Italy / Friuli Venezia Giulia / Trieste	Male	62	Mild; Recovered	Pfizer, Pfizer, Pfizer 2022-04-11	BA.2	21L (Omicron)	2022-04-11	3	pfizer	105	TRUE	TRUE	gisaid_hcov-19_24_34_withClade_filtered.csv
hCoV-19/Italy/FVG-PN-64046217/2022	EPI_ISL_14476790	2022-07-25	Europe / Italy / Friuli Venezia Giulia / Pordenone	Male	37	Mild; Recovered	not vaccinated	BA.5.1.10	22B (Omicron)					FALSE	FALSE	gisaid_hcov-19_24_34_withClade_filtered.csv
hCoV-19/Italy/FVG-TS-64046228/2022	EPI_ISL_14476791	2022-07-25	Europe / Italy / Friuli Venezia Giulia / Trieste	Female	47	Mild; Recovered	Pfizer, Pfizer, Pfizer 2021-12-10	BA.5.2.1	22B (Omicron)	2021-12-10	3	pfizer	227	TRUE	TRUE	gisaid_hcov-19_24_34_withClade_filtered.csv
hCoV-19/Italy/FVG-TS-64045927/2022	EPI_ISL_14476792	2022-07-25	Europe / Italy / Friuli Venezia Giulia / Trieste	Female	46	Paucisymptomatic	Pfizer, Pfizer, Pfizer 2021-10-27	BA.2.12.1	22C (Omicron)	2021-10-27	3	pfizer	271	TRUE	TRUE	gisaid_hcov-19_24_34_withClade_filtered.csv
hCoV-19/Italy/FVG-GO-64045937/2022	EPI_ISL_14476793	2022-07-25	Europe / Italy / Friuli Venezia Giulia / Gorizia	Female	29	Paucisymptomatic	Pfizer, Pfizer, 2021-07-25	BA.5.2.20	22B (Omicron)	2021-07-25	2	Pfizer	365	FALSE	TRUE	gisaid_hcov-19_24_34_withClade_filtered.csv
hCoV-19/Italy/FVG-UD-64045946/2022	EPI_ISL_14476794	2022-07-25	Europe / Italy / Friuli Venezia Giulia / Udine	Female	85	Paucisymptomatic	Pfizer, Pfizer, Pfizer 2021-11-25	BA.5.2.1	22B (Omicron)	2021-11-25	3	pfizer	242	TRUE	TRUE	gisaid_hcov-19_24_34_withClade_filtered.csv
hCoV-19/Italy/FVG-UD-64045957/2022	EPI_ISL_14476795	2022-07-25	Europe / Italy / Friuli Venezia Giulia / Udine	Female	72	Paucisymptomatic	Janssen, 2022-01-29	BE.1	22B (Omicron)	2022-01-29	1	janssen	177	FALSE	TRUE	gisaid_hcov-19_24_34_withClade_filtered.csv
hCoV-19/Italy/FVG-UD-64045961/2022	EPI_ISL_14476796	2022-07-25	Europe / Italy / Friuli Venezia Giulia / Udine	Female	38	Paucisymptomatic	Pfizer, Pfizer, Pfizer 2021-11-15	BA.5.2.1	22B (Omicron)	2021-11-15	3	pfizer	252	TRUE	TRUE	gisaid_hcov-19_24_34_withClade_filtered.csv
hCoV-19/Italy/FVG-TS-38570990/2022	EPI_ISL_14476797	2022-07-25	Europe / Italy / Friuli Venezia Giulia / Trieste	Male	64	Paucisymptomatic; Recovered	Pfizer, Pfizer, Pfizer 2021-10-31	BA.5.3.2	22B (Omicron)	2021-10-31	3	pfizer	267	TRUE	TRUE	gisaid_hcov-19_24_34_withClade_filtered.csv
hCoV-19/Italy/FVG-TS-38571041/2022	EPI_ISL_14476798	2022-07-25	Europe / Italy / Friuli Venezia Giulia / Trieste	Female	22	Paucisymptomatic; Recovered	Pfizer, Pfizer, Pfizer 2021-12-15	BE.1.1	22B (Omicron)	2021-12-15	3	pfizer	222	TRUE	TRUE	gisaid_hcov-19_24_34_withClade_filtered.csv
hCoV-19/Italy/FVG-GO-64045941/2022	EPI_ISL_14476799	2022-07-25	Europe / Italy / Friuli Venezia Giulia / Gorizia	Male	70	Paucisymptomatic; Recovered	Pfizer, Pfizer, Pfizer 2021-11-02	BA.5.1	22B (Omicron)	2021-11-02	3	pfizer	265	TRUE	TRUE	gisaid_hcov-19_24_34_withClade_filtered.csv
hCoV-19/Italy/FVG-UD-64045947/2022	EPI_ISL_14476800	2022-07-25	Europe / Italy / Friuli Venezia Giulia / Udine	Female	53	Paucisymptomatic; Recovered	Pfizer, Pfizer, Pfizer 2021-11-12	BA.5.2.1	22B (Omicron)	2021-11-12	3	pfizer	255	TRUE	TRUE	gisaid_hcov-19_24_34_withClade_filtered.csv
hCoV-19/Italy/FVG-UD-64045956/2022	EPI_ISL_14476801	2022-07-25	Europe / Italy / Friuli Venezia Giulia / Udine	Female	61	Paucisymptomatic; Recovered	Pfizer, Pfizer, Pfizer 2021-11-10	BA.5.2.1	22B (Omicron)	2021-11-10	3	pfizer	257	TRUE	TRUE	gisaid_hcov-19_24_34_withClade_filtered.csv
hCoV-19/Italy/FVG-TS-64045916/2022	EPI_ISL_14476802	2022-07-25	Europe / Italy / Friuli Venezia Giulia / Trieste	Female	76	Severe	not vaccinated	BA.5.1.2	22B (Omicron)					FALSE	FALSE	gisaid_hcov-19_24_34_withClade_filtered.csv
hCoV-19/Italy/FVG-TS-64045920/2022	EPI_ISL_14476803	2022-07-25	Europe / Italy / Friuli Venezia Giulia / Trieste	Female	101	Severe	not vaccinated	BA.5.1	22B (Omicron)					FALSE	FALSE	gisaid_hcov-19_24_34_withClade_filtered.csv
hCoV-19/Italy/FVG-PN-64046224/2022	EPI_ISL_14476804	2022-07-25	Europe / Italy / Friuli Venezia Giulia / Pordenone	Female	68	Severe	Pfizer, Pfizer, Pfizer 2022-01-22	XAZ	recombinant	2022-01-22	3	pfizer	184	TRUE	TRUE	gisaid_hcov-19_24_34_withClade_filtered.csv
hCoV-19/Italy/FVG-UD-64045953/2022	EPI_ISL_14476805	2022-07-25	Europe / Italy / Friuli Venezia Giulia / Udine	Male	66	unknown		BA.5.2.1	22B (Omicron)					FALSE	FALSE	gisaid_hcov-19_24_34_withClade_filtered.csv
hCoV-19/Italy/FVG-UD-64045992/2022	EPI_ISL_14476806	2022-07-25	Europe / Italy / Friuli Venezia Giulia / Udine	Female	55	unknown		BA.5.2	22B (Omicron)					FALSE	FALSE	gisaid_hcov-19_24_34_withClade_filtered.csv
hCoV-19/Italy/FVG-UD-378905/2022	EPI_ISL_14617025	2022-08-11	Europe / Italy / Friuli Venezia Giulia	unknown	0	unknown		BA.5.1.4	22B (Omicron)					FALSE	FALSE	gisaid_hcov-19_24_34_withClade_filtered.csv
hCoV-19/Italy/FVG-UD-378884/2022	EPI_ISL_14617026	2022-08-11	Europe / Italy / Friuli Venezia Giulia	unknown	0	unknown		BA.5.1	22B (Omicron)					FALSE	FALSE	gisaid_hcov-19_24_34_withClade_filtered.csv
hCoV-19/Italy/FVG-UD-378889/2022	EPI_ISL_14617027	2022-08-11	Europe / Italy / Friuli Venezia Giulia	unknown	0	unknown		BA.5.2.1	22B (Omicron)					FALSE	FALSE	gisaid_hcov-19_24_34_withClade_filtered.csv
hCoV-19/Italy/FVG-UD-379749/2022	EPI_ISL_14617028	2022-08-12	Europe / Italy / Friuli Venezia Giulia	unknown	0	unknown		BA.5.2.21	22B (Omicron)					FALSE	FALSE	gisaid_hcov-19_24_34_withClade_filtered.csv
hCoV-19/Italy/FVG-UD-378525/2022	EPI_ISL_14617029	2022-08-11	Europe / Italy / Friuli Venezia Giulia	unknown	0	unknown		BA.5.1	22B (Omicron)					FALSE	FALSE	gisaid_hcov-19_24_34_withClade_filtered.csv
hCoV-19/Italy/FVG-UD-378576/2022	EPI_ISL_14617030	2022-08-11	Europe / Italy / Friuli Venezia Giulia	unknown	0	unknown		BA.5.1.23	22B (Omicron)					FALSE	FALSE	gisaid_hcov-19_24_34_withClade_filtered.csv
hCoV-19/Italy/FVG-UD-378885/2022	EPI_ISL_14617031	2022-08-11	Europe / Italy / Friuli Venezia Giulia	unknown	0	unknown		BA.5.2	22B (Omicron)					FALSE	FALSE	gisaid_hcov-19_24_34_withClade_filtered.csv
hCoV-19/Italy/FVG-UD-379652/2022	EPI_ISL_14617032	2022-08-12	Europe / Italy / Friuli Venezia Giulia	unknown	0	unknown		BE.1.1.2	22B (Omicron)					FALSE	FALSE	gisaid_hcov-19_24_34_withClade_filtered.csv
hCoV-19/Italy/FVG-UD-379665/2022	EPI_ISL_14617033	2022-08-12	Europe / Italy / Friuli Venezia Giulia	unknown	0	unknown		BA.5.1	22B (Omicron)					FALSE	FALSE	gisaid_hcov-19_24_34_withClade_filtered.csv
hCoV-19/Italy/FVG-UD-379651/2022	EPI_ISL_14617034	2022-08-12	Europe / Italy / Friuli Venezia Giulia	unknown	0	unknown		BA.5.8	22B (Omicron)					FALSE	FALSE	gisaid_hcov-19_24_34_withClade_filtered.csv
hCoV-19/Italy/FVG-UD-379454/2022	EPI_ISL_14617035	2022-08-12	Europe / Italy / Friuli Venezia Giulia	unknown	0	unknown		BA.5.1.3	22B (Omicron)					FALSE	FALSE	gisaid_hcov-19_24_34_withClade_filtered.csv
hCoV-19/Italy/FVG-UD-379687/2022	EPI_ISL_14617036	2022-08-12	Europe / Italy / Friuli Venezia Giulia	unknown	0	unknown		BA.4	22A (Omicron)					FALSE	FALSE	gisaid_hcov-19_24_34_withClade_filtered.csv
hCoV-19/Italy/FVG-UD-379682/2022	EPI_ISL_14617037	2022-08-12	Europe / Italy / Friuli Venezia Giulia	unknown	0	unknown		BA.5.2	22B (Omicron)					FALSE	FALSE	gisaid_hcov-19_24_34_withClade_filtered.csv
hCoV-19/Italy/FVG-UD-379453/2022	EPI_ISL_14617038	2022-08-12	Europe / Italy / Friuli Venezia Giulia	unknown	0	unknown		BE.1.1	22B (Omicron)					FALSE	FALSE	gisaid_hcov-19_24_34_withClade_filtered.csv
hCoV-19/Italy/FVG-UD-379446/2022	EPI_ISL_14617039	2022-08-12	Europe / Italy / Friuli Venezia Giulia	unknown	0	unknown		BA.5.1	22B (Omicron)					FALSE	FALSE	gisaid_hcov-19_24_34_withClade_filtered.csv
hCoV-19/Italy/FVG-UD-379400/2022	EPI_ISL_14617040	2022-08-12	Europe / Italy / Friuli Venezia Giulia	unknown	0	unknown		BE.1	22B (Omicron)					FALSE	FALSE	gisaid_hcov-19_24_34_withClade_filtered.csv
hCoV-19/Italy/FVG-UD-380541/2022	EPI_ISL_14617041	2022-08-15	Europe / Italy / Friuli Venezia Giulia	unknown	0	unknown		BF.31	22B (Omicron)					FALSE	FALSE	gisaid_hcov-19_24_34_withClade_filtered.csv
hCoV-19/Italy/FVG-UD-380354/2022	EPI_ISL_14617042	2022-08-14	Europe / Italy / Friuli Venezia Giulia	unknown	0	unknown		BE.1	22B (Omicron)					FALSE	FALSE	gisaid_hcov-19_24_34_withClade_filtered.csv
hCoV-19/Italy/FVG-UD-379429/2022	EPI_ISL_14617043	2022-08-12	Europe / Italy / Friuli Venezia Giulia	unknown	0	unknown		BA.5.1.22	22B (Omicron)					FALSE	FALSE	gisaid_hcov-19_24_34_withClade_filtered.csv
hCoV-19/Italy/FVG-UD-371207/2022	EPI_ISL_14617044	2022-08-02	Europe / Italy / Friuli Venezia Giulia	unknown	0	unknown		BA.2.52	21L (Omicron)					FALSE	FALSE	gisaid_hcov-19_24_34_withClade_filtered.csv
hCoV-19/Italy/FVG-UD-379432/2022	EPI_ISL_14617045	2022-08-12	Europe / Italy / Friuli Venezia Giulia	unknown	0	unknown		BA.5.2.1	22B (Omicron)					FALSE	FALSE	gisaid_hcov-19_24_34_withClade_filtered.csv
hCoV-19/Italy/FVG-UD-379406/2022	EPI_ISL_14617046	2022-08-11	Europe / Italy / Friuli Venezia Giulia	unknown	0	unknown		BA.5.2.1	22B (Omicron)					FALSE	FALSE	gisaid_hcov-19_24_34_withClade_filtered.csv
hCoV-19/Italy/FVG-UD-379391/2022	EPI_ISL_14617047	2022-08-12	Europe / Italy / Friuli Venezia Giulia	unknown	0	unknown		BA.5.1	22B (Omicron)					FALSE	FALSE	gisaid_hcov-19_24_34_withClade_filtered.csv
hCoV-19/Italy/FVG-UD-379418/2022	EPI_ISL_14617048	2022-08-12	Europe / Italy / Friuli Venezia Giulia	unknown	0	unknown		BA.5.2.1	22B (Omicron)					FALSE	FALSE	gisaid_hcov-19_24_34_withClade_filtered.csv
hCoV-19/Italy/FVG-UD-379389/2022	EPI_ISL_14617049	2022-08-12	Europe / Italy / Friuli Venezia Giulia	unknown	0	unknown		BA.5.1.5	22B (Omicron)					FALSE	FALSE	gisaid_hcov-19_24_34_withClade_filtered.csv
hCoV-19/Italy/FVG-UD-378806/2022	EPI_ISL_14617982	2022-08-10	Europe / Italy / Friuli Venezia Giulia	unknown	0	unknown		BA.5.2	22B (Omicron)					FALSE	FALSE	gisaid_hcov-19_24_34_withClade_filtered.csv
hCoV-19/Italy/FVG-UD-378862/2022	EPI_ISL_14617983	2022-08-11	Europe / Italy / Friuli Venezia Giulia	unknown	0	unknown		BE.1.1.2	22B (Omicron)					FALSE	FALSE	gisaid_hcov-19_24_34_withClade_filtered.csv
hCoV-19/Italy/FVG-UD-378346/2022	EPI_ISL_14617984	2022-08-11	Europe / Italy / Friuli Venezia Giulia	unknown	0	unknown		BA.5.1	22B (Omicron)					FALSE	FALSE	gisaid_hcov-19_24_34_withClade_filtered.csv
hCoV-19/Italy/FVG-UD-379529/2022	EPI_ISL_14617985	2022-08-12	Europe / Italy / Friuli Venezia Giulia	unknown	0	unknown		BA.5.1	22B (Omicron)					FALSE	FALSE	gisaid_hcov-19_24_34_withClade_filtered.csv
hCoV-19/Italy/FVG-UD-378827/2022	EPI_ISL_14617986	2022-08-11	Europe / Italy / Friuli Venezia Giulia	unknown	0	unknown		BA.5.2.1	22B (Omicron)					FALSE	FALSE	gisaid_hcov-19_24_34_withClade_filtered.csv
hCoV-19/Italy/FVG-UD-380417/2022	EPI_ISL_14617987	2022-08-15	Europe / Italy / Friuli Venezia Giulia	unknown	0	unknown		BA.5.2.1	22B (Omicron)					FALSE	FALSE	gisaid_hcov-19_24_34_withClade_filtered.csv
hCoV-19/Italy/FVG-UD-379579/2022	EPI_ISL_14617988	2022-08-12	Europe / Italy / Friuli Venezia Giulia	unknown	0	unknown		BA.4	22A (Omicron)					FALSE	FALSE	gisaid_hcov-19_24_34_withClade_filtered.csv
hCoV-19/Italy/FVG-TS-38609254/2022	EPI_ISL_14777820	2022-08-05	Europe / Italy / Friuli Venezia Giulia / Trieste	Male	78	Mild; Recovered	Pfizer, Pfizer, Moderna 2021-12-21	BA.5.1.23	22B (Omicron)	2021-12-21	3	moderna	227	TRUE	TRUE	gisaid_hcov-19_24_34_withClade_filtered.csv
hCoV-19/Italy/FVG-TS-38510428/2022	EPI_ISL_14777821	2022-07-07	Europe / Italy / Friuli Venezia Giulia / Trieste	Male	77	Mild; Recovered	Pfizer, Pfizer, Moderna 2021-12-21	BA.5.1.23	22B (Omicron)	2021-12-21	3	moderna	198	TRUE	TRUE	gisaid_hcov-19_24_34_withClade_filtered.csv
hCoV-19/Italy/FVG-TS-38616682/2022	EPI_ISL_14777822	2022-08-09	Europe / Italy / Friuli Venezia Giulia / Trieste	Female	46	Mild; Recovered	Astrazeneca, Astrazeneca, Pfizer 2021-12-13	BA.5.1	22B (Omicron)	2021-12-13	3	pfizer	239	TRUE	TRUE	gisaid_hcov-19_24_34_withClade_filtered.csv
hCoV-19/Italy/FVG-TS-38617066/2022	EPI_ISL_14777823	2022-08-09	Europe / Italy / Friuli Venezia Giulia / Trieste	Male	55	Paucisymptomatic; Recovered	Pfizer, Pfizer, 2021-10-25	BA.5.1	22B (Omicron)	2021-10-25	2	Pfizer	288	FALSE	TRUE	gisaid_hcov-19_24_34_withClade_filtered.csv
hCoV-19/Italy/FVG-TS-38617229/2022	EPI_ISL_14777824	2022-08-09	Europe / Italy / Friuli Venezia Giulia / Trieste	Male	63	Paucisymptomatic; Recovered	Janssen, 2021-12-30	BA.5.1	22B (Omicron)	2021-12-30	1	janssen	222	FALSE	TRUE	gisaid_hcov-19_24_34_withClade_filtered.csv
hCoV-19/Italy/FVG-TS-38617519/2022	EPI_ISL_14777825	2022-08-09	Europe / Italy / Friuli Venezia Giulia / Trieste	Female	57	Paucisymptomatic; Recovered	Pfizer, Pfizer, Pfizer 2022-02-21	BA.5.1	22B (Omicron)	2022-02-21	3	pfizer	169	TRUE	TRUE	gisaid_hcov-19_24_34_withClade_filtered.csv
hCoV-19/Italy/FVG-TS-38618203/2022	EPI_ISL_14777826	2022-08-09	Europe / Italy / Friuli Venezia Giulia / Trieste	Female	53	Mild; Recovered	Pfizer, Pfizer, Moderna 2022-01-13	BA.5.1.30	22B (Omicron)	2022-01-13	3	moderna	208	TRUE	TRUE	gisaid_hcov-19_24_34_withClade_filtered.csv
hCoV-19/Italy/FVG-TS-38618297/2022	EPI_ISL_14777827	2022-08-09	Europe / Italy / Friuli Venezia Giulia / Trieste	Female	60	Paucisymptomatic; Recovered	Pfizer, Pfizer, Pfizer 2021-12-11	BA.5.2	22B (Omicron)	2021-12-11	3	pfizer	241	TRUE	TRUE	gisaid_hcov-19_24_34_withClade_filtered.csv
hCoV-19/Italy/FVG-TS-38618300/2022	EPI_ISL_14777828	2022-08-09	Europe / Italy / Friuli Venezia Giulia / Trieste	Female	35	Paucisymptomatic; Recovered	Moderna, Moderna, 2022-01-16	BA.5.2.3	22B (Omicron)	2022-01-16	2	Moderna	205	FALSE	TRUE	gisaid_hcov-19_24_34_withClade_filtered.csv
hCoV-19/Italy/FVG-TS-38618327/2022	EPI_ISL_14777829	2022-08-09	Europe / Italy / Friuli Venezia Giulia / Trieste	Male	47	Mild; Recovered	Astrazeneca, Astrazeneca, Moderna 2022-01-31	BA.4	22A (Omicron)	2022-01-31	3	moderna	190	TRUE	TRUE	gisaid_hcov-19_24_34_withClade_filtered.csv
hCoV-19/Italy/FVG-TS-38618386/2022	EPI_ISL_14777830	2022-08-09	Europe / Italy / Friuli Venezia Giulia / Trieste	Female	44	Paucisymptomatic; Recovered	Astrazeneca, Astrazeneca, Pfizer 2021-12-16	XAN	recombinant	2021-12-16	3	pfizer	236	TRUE	TRUE	gisaid_hcov-19_24_34_withClade_filtered.csv
hCoV-19/Italy/FVG-TS-38620050/2022	EPI_ISL_14777831	2022-08-09	Europe / Italy / Friuli Venezia Giulia / Trieste	Male	40	Mild; Recovered	Moderna, Moderna, Moderna 2021-12-08	BE.1.1	22B (Omicron)	2021-12-08	3	moderna	244	TRUE	TRUE	gisaid_hcov-19_24_34_withClade_filtered.csv
hCoV-19/Italy/FVG-TS-38620076/2022	EPI_ISL_14777832	2022-08-09	Europe / Italy / Friuli Venezia Giulia / Trieste	Female	31	Mild; Recovered	Astrazeneca, Astrazeneca, Moderna 2021-12-05	BE.1.1	22B (Omicron)	2021-12-05	3	moderna	247	TRUE	TRUE	gisaid_hcov-19_24_34_withClade_filtered.csv
hCoV-19/Italy/FVG-TS-38620262/2022	EPI_ISL_14777833	2022-08-09	Europe / Italy / Friuli Venezia Giulia / Trieste	Male	38	Paucisymptomatic; Recovered	Pfizer, Pfizer, 2021-10-19	BA.5.1	22B (Omicron)	2021-10-19	2	Pfizer	294	FALSE	TRUE	gisaid_hcov-19_24_34_withClade_filtered.csv
hCoV-19/Italy/FVG-GO-64046250/2022	EPI_ISL_14777834	2022-08-09	Europe / Italy / Friuli Venezia Giulia / Gorizia	Female	54	Mild; Recovered	Pfizer, Pfizer, Pfizer 2021-11-25	BA.5.2.20	22B (Omicron)	2021-11-25	3	pfizer	257	TRUE	TRUE	gisaid_hcov-19_24_34_withClade_filtered.csv
hCoV-19/Italy/FVG-GO-64046251/2022	EPI_ISL_14777835	2022-08-09	Europe / Italy / Friuli Venezia Giulia / Gorizia	Female	51	Mild; Recovered	Pfizer, Pfizer, Pfizer 2021-11-13	BA.5.2.1	22B (Omicron)	2021-11-13	3	pfizer	269	TRUE	TRUE	gisaid_hcov-19_24_34_withClade_filtered.csv
hCoV-19/Italy/FVG-GO-64046252/2022	EPI_ISL_14777836	2022-08-09	Europe / Italy / Friuli Venezia Giulia / Gorizia	Female	0	Mild; Recovered	not vaccinated	BE.1.1	22B (Omicron)					FALSE	FALSE	gisaid_hcov-19_24_34_withClade_filtered.csv
hCoV-19/Italy/FVG-GO-64046254/2022	EPI_ISL_14777837	2022-08-09	Europe / Italy / Friuli Venezia Giulia / Gorizia	Female	53	Paucisymptomatic; Recovered	Pfizer, Pfizer, Pfizer 2021-12-19	BA.5.2.20	22B (Omicron)	2021-12-19	3	pfizer	233	TRUE	TRUE	gisaid_hcov-19_24_34_withClade_filtered.csv
hCoV-19/Italy/FVG-GO-64046255/2022	EPI_ISL_14777838	2022-08-09	Europe / Italy / Friuli Venezia Giulia / Gorizia	Female	57	Mild; Recovered	Pfizer, Pfizer, Pfizer 2021-12-01	BA.5.1	22B (Omicron)	2021-12-01	3	pfizer	251	TRUE	TRUE	gisaid_hcov-19_24_34_withClade_filtered.csv
hCoV-19/Italy/FVG-GO-64046256/2022	EPI_ISL_14777839	2022-08-09	Europe / Italy / Friuli Venezia Giulia / Gorizia	Male	80	Paucisymptomatic; Recovered	Pfizer, Pfizer, Pfizer 2021-11-04	BF.39	22B (Omicron)	2021-11-04	3	pfizer	278	TRUE	TRUE	gisaid_hcov-19_24_34_withClade_filtered.csv
hCoV-19/Italy/FVG-GO-64046257/2022	EPI_ISL_14777840	2022-08-09	Europe / Italy / Friuli Venezia Giulia / Gorizia	Male	37	Paucisymptomatic; Recovered	Pfizer, Pfizer, 2022-02-20	BA.5.2	22B (Omicron)	2022-02-20	2	Pfizer	170	FALSE	TRUE	gisaid_hcov-19_24_34_withClade_filtered.csv
hCoV-19/Italy/FVG-GO-64046258/2022	EPI_ISL_14777841	2022-08-09	Europe / Italy / Friuli Venezia Giulia / Gorizia	Female	97	Severe; Recovered	Pfizer, Pfizer, Pfizer 2021-11-15	BA.5.2.1	22B (Omicron)	2021-11-15	3	pfizer	267	TRUE	TRUE	gisaid_hcov-19_24_34_withClade_filtered.csv
hCoV-19/Italy/FVG-GO-64046259/2022	EPI_ISL_14777842	2022-08-09	Europe / Italy / Friuli Venezia Giulia / Gorizia	Female	80	Mild; Recovered	Pfizer, Pfizer, Pfizer 2021-12-06	BA.5.2.20	22B (Omicron)	2021-12-06	3	pfizer	246	TRUE	TRUE	gisaid_hcov-19_24_34_withClade_filtered.csv
hCoV-19/Italy/FVG-UD-64046260/2022	EPI_ISL_14777843	2022-08-09	Europe / Italy / Friuli Venezia Giulia / Udine	Male	53	Paucisymptomatic	Pfizer, Pfizer, Moderna 2022-01-12	BA.5.1	22B (Omicron)	2022-01-12	3	moderna	209	TRUE	TRUE	gisaid_hcov-19_24_34_withClade_filtered.csv
hCoV-19/Italy/FVG-PN-64046276/2022	EPI_ISL_14777844	2022-08-09	Europe / Italy / Friuli Venezia Giulia / Pordenone	Male	57	Asymptomatic; Recovered	Pfizer, Pfizer, 2022-03-10	BA.5.1	22B (Omicron)	2022-03-10	2	Pfizer	152	FALSE	TRUE	gisaid_hcov-19_24_34_withClade_filtered.csv
hCoV-19/Italy/FVG-PN-64046277/2022	EPI_ISL_14777845	2022-08-09	Europe / Italy / Friuli Venezia Giulia / Pordenone	Female	49	Mild; Recovered	Pfizer, Pfizer, 2021-10-31	BA.5.2.1	22B (Omicron)	2021-10-31	2	Pfizer	282	FALSE	TRUE	gisaid_hcov-19_24_34_withClade_filtered.csv
hCoV-19/Italy/FVG-PN-64046278/2022	EPI_ISL_14777846	2022-08-09	Europe / Italy / Friuli Venezia Giulia / Pordenone	Female	53	Asymptomatic; Recovered	not vaccinated	BA.5.2.1	22B (Omicron)					FALSE	FALSE	gisaid_hcov-19_24_34_withClade_filtered.csv
hCoV-19/Italy/FVG-PN-64046279/2022	EPI_ISL_14777847	2022-08-09	Europe / Italy / Friuli Venezia Giulia / Pordenone	Male	33	Asymptomatic; Recovered	Pfizer, Pfizer, Pfizer 2021-11-13	BA.5.2.1	22B (Omicron)	2021-11-13	3	pfizer	269	TRUE	TRUE	gisaid_hcov-19_24_34_withClade_filtered.csv
hCoV-19/Italy/FVG-PN-64046280/2022	EPI_ISL_14777848	2022-08-09	Europe / Italy / Friuli Venezia Giulia / Pordenone	Female	70	Asymptomatic; Recovered	Astrazeneca, Astrazeneca, Moderna 2022-01-05	BA.4.6	22A (Omicron)	2022-01-05	3	moderna	216	TRUE	TRUE	gisaid_hcov-19_24_34_withClade_filtered.csv
hCoV-19/Italy/FVG-PN-64046281/2022	EPI_ISL_14777849	2022-08-09	Europe / Italy / Friuli Venezia Giulia / Pordenone	Male	64	Asymptomatic; Recovered	Astrazeneca, Astrazeneca, Moderna 2022-01-05	BA.5.3.1	22B (Omicron)	2022-01-05	3	moderna	216	TRUE	TRUE	gisaid_hcov-19_24_34_withClade_filtered.csv
hCoV-19/Italy/FVG-PN-64046282/2022	EPI_ISL_14777850	2022-08-09	Europe / Italy / Friuli Venezia Giulia / Pordenone	Male	93	Asymptomatic; Recovered	Pfizer, Pfizer, Moderna 2021-12-19	BA.5.1.22	22B (Omicron)	2021-12-19	3	moderna	233	TRUE	TRUE	gisaid_hcov-19_24_34_withClade_filtered.csv
hCoV-19/Italy/FVG-PN-64046283/2022	EPI_ISL_14777851	2022-08-09	Europe / Italy / Friuli Venezia Giulia / Pordenone	Male	64	Asymptomatic; Recovered	Pfizer, Pfizer, Moderna 2022-01-07	BA.5.2	22B (Omicron)	2022-01-07	3	moderna	214	TRUE	TRUE	gisaid_hcov-19_24_34_withClade_filtered.csv
hCoV-19/Italy/FVG-PN-64046284/2022	EPI_ISL_14777852	2022-08-09	Europe / Italy / Friuli Venezia Giulia / Pordenone	Female	50	Asymptomatic; Recovered	Pfizer, Pfizer, Pfizer 2022-01-26	BE.1.1	22B (Omicron)	2022-01-26	3	pfizer	195	TRUE	TRUE	gisaid_hcov-19_24_34_withClade_filtered.csv
hCoV-19/Italy/FVG-PN-64046285/2022	EPI_ISL_14777853	2022-08-09	Europe / Italy / Friuli Venezia Giulia / Pordenone	Female	70	Asymptomatic; Recovered	Pfizer, Pfizer, Moderna 2021-11-27	BA.5.1	22B (Omicron)	2021-11-27	3	moderna	255	TRUE	TRUE	gisaid_hcov-19_24_34_withClade_filtered.csv
hCoV-19/Italy/FVG-PN-64046286/2022	EPI_ISL_14777854	2022-08-09	Europe / Italy / Friuli Venezia Giulia / Pordenone	Female	48	Asymptomatic; Recovered	Pfizer, Pfizer, Moderna 2022-01-15	BE.1.1	22B (Omicron)	2022-01-15	3	moderna	206	TRUE	TRUE	gisaid_hcov-19_24_34_withClade_filtered.csv
hCoV-19/Italy/FVG-PN-64046287/2022	EPI_ISL_14777855	2022-08-09	Europe / Italy / Friuli Venezia Giulia / Pordenone	Male	63	Asymptomatic; Recovered	not vaccinated	BA.5.2.1	22B (Omicron)					FALSE	FALSE	gisaid_hcov-19_24_34_withClade_filtered.csv
hCoV-19/Italy/FVG-PN-64046288/2022	EPI_ISL_14777856	2022-08-09	Europe / Italy / Friuli Venezia Giulia / Pordenone	Female	63	Asymptomatic; Recovered	not vaccinated	BA.5.2.1	22B (Omicron)					FALSE	FALSE	gisaid_hcov-19_24_34_withClade_filtered.csv
hCoV-19/Italy/FVG-PN-64046289/2022	EPI_ISL_14777857	2022-08-09	Europe / Italy / Friuli Venezia Giulia / Pordenone	Male	61	Asymptomatic; Recovered	Pfizer, Pfizer, Moderna 2022-01-10	BA.5.2.1	22B (Omicron)	2022-01-10	3	moderna	211	TRUE	TRUE	gisaid_hcov-19_24_34_withClade_filtered.csv
hCoV-19/Italy/FVG-TS-38618163/2022	EPI_ISL_14795055	2022-08-09	Europe / Italy / Friuli Venezia Giulia / Trieste	Female	31	Mild; Recovered	Pfizer, Pfizer, Pfizer 2021-11-28	BA.5.1	22B (Omicron)	2021-11-28	3	pfizer	254	TRUE	TRUE	gisaid_hcov-19_24_34_withClade_filtered.csv
hCoV-19/Italy/FVG-TS-38620126/2022	EPI_ISL_14795056	2022-08-09	Europe / Italy / Friuli Venezia Giulia / Trieste	Female	63	Mild; Recovered	Moderna, Moderna, 2022-02-18	BA.5.1	22B (Omicron)	2022-02-18	2	Moderna	172	FALSE	TRUE	gisaid_hcov-19_24_34_withClade_filtered.csv
hCoV-19/Italy/FVG-TS-65341312/2022	EPI_ISL_14995621	2022-09-02	Europe / Italy / Friuli Venezia Giulia / Trieste	Male	78	Mild; Recovered	Pfizer, Pfizer, Moderna 2021-12-21	BA.5.1.23	22B (Omicron)	2021-12-21	3	moderna	255	TRUE	TRUE	gisaid_hcov-19_24_34_withClade_filtered.csv
hCoV-19/Italy/FVG-TS-38695108/2022	EPI_ISL_14995654	2022-09-06	Europe / Italy / Friuli Venezia Giulia / Trieste	Male	15	Paucisymptomatic	Pfizer, Pfizer, Pfizer 2022-01-30	BA.4.6	22A (Omicron)	2022-01-30	3	pfizer	219	TRUE	TRUE	gisaid_hcov-19_24_34_withClade_filtered.csv
hCoV-19/Italy/FVG-TS-38695822/2022	EPI_ISL_14995655	2022-09-06	Europe / Italy / Friuli Venezia Giulia / Trieste	Male	63	Paucisymptomatic	Astrazeneca, Astrazeneca, Moderna 2021-12-30	BA.5.3.3	22B (Omicron)	2021-12-30	3	moderna	250	TRUE	TRUE	gisaid_hcov-19_24_34_withClade_filtered.csv
hCoV-19/Italy/FVG-TS-64046604/2022	EPI_ISL_14995656	2022-09-06	Europe / Italy / Friuli Venezia Giulia / Trieste	Female	54	Asymptomatic	Pfizer, Pfizer, Pfizer 2021-11-19	BA.5.1	22B (Omicron)	2021-11-19	3	pfizer	291	TRUE	TRUE	gisaid_hcov-19_24_34_withClade_filtered.csv
hCoV-19/Italy/FVG-PN-64046621/2022	EPI_ISL_14995657	2022-09-06	Europe / Italy / Friuli Venezia Giulia / Pordenone	Female	63	Mild	Pfizer, Pfizer, Pfizer 2022-08-26	BA.5.2.1	22B (Omicron)	2022-08-26	3	pfizer	11	FALSE	FALSE	gisaid_hcov-19_24_34_withClade_filtered.csv
hCoV-19/Italy/FVG-PN-64046623/2022	EPI_ISL_14995658	2022-09-06	Europe / Italy / Friuli Venezia Giulia / Pordenone	Female	2	Mild	not vaccinated	BA.5.2.3	22B (Omicron)					FALSE	FALSE	gisaid_hcov-19_24_34_withClade_filtered.csv
hCoV-19/Italy/FVG-PN-64046625/2022	EPI_ISL_14995659	2022-09-06	Europe / Italy / Friuli Venezia Giulia / Pordenone	Female	59	Mild	Pfizer, Pfizer, Moderna 2021-12-21	BE.3	22B (Omicron)	2021-12-21	3	moderna	259	TRUE	TRUE	gisaid_hcov-19_24_34_withClade_filtered.csv
hCoV-19/Italy/FVG-PN-64046626/2022	EPI_ISL_14995660	2022-09-06	Europe / Italy / Friuli Venezia Giulia / Pordenone	Male	0	Paucisymptomatic	not vaccinated	BA.5.2.20	22B (Omicron)					FALSE	FALSE	gisaid_hcov-19_24_34_withClade_filtered.csv
hCoV-19/Italy/FVG-PN-64046627/2022	EPI_ISL_14995661	2022-09-06	Europe / Italy / Friuli Venezia Giulia / Pordenone	Female	49	Mild	not vaccinated	BA.5.2.20	22B (Omicron)					FALSE	FALSE	gisaid_hcov-19_24_34_withClade_filtered.csv
hCoV-19/Italy/FVG-PN-64046628/2022	EPI_ISL_14995662	2022-09-06	Europe / Italy / Friuli Venezia Giulia / Pordenone	Male	49	Mild	Pfizer, Pfizer, Moderna 2022-01-09	BA.5.1	22B (Omicron)	2022-01-09	3	moderna	240	TRUE	TRUE	gisaid_hcov-19_24_34_withClade_filtered.csv
hCoV-19/Italy/FVG-PN-64046629/2022	EPI_ISL_14995663	2022-09-06	Europe / Italy / Friuli Venezia Giulia / Pordenone	Male	58	Paucisymptomatic	Moderna, Moderna, Moderna 2022-01-15	BA.5.1	22B (Omicron)	2022-01-15	3	moderna	234	TRUE	TRUE	gisaid_hcov-19_24_34_withClade_filtered.csv
hCoV-19/Italy/FVG-PN-64046631/2022	EPI_ISL_14995664	2022-09-06	Europe / Italy / Friuli Venezia Giulia / Pordenone	Male	56	Mild	Pfizer, Pfizer, Moderna 2022-01-22	BA.5.1	22B (Omicron)	2022-01-22	3	moderna	227	TRUE	TRUE	gisaid_hcov-19_24_34_withClade_filtered.csv
hCoV-19/Italy/FVG-PN-64046632/2022	EPI_ISL_14995665	2022-09-06	Europe / Italy / Friuli Venezia Giulia / Pordenone	Female	75	Mild	Astrazeneca, Astrazeneca, Pfizer 2022-01-26	BA.5.2	22B (Omicron)	2022-01-26	3	pfizer	223	TRUE	TRUE	gisaid_hcov-19_24_34_withClade_filtered.csv
hCoV-19/Italy/FVG-PN-64046633/2022	EPI_ISL_14995666	2022-09-06	Europe / Italy / Friuli Venezia Giulia / Pordenone	Male	24	Mild	Pfizer, Pfizer, Moderna 2021-12-02	BA.5.1.6	22B (Omicron)	2021-12-02	3	moderna	278	TRUE	TRUE	gisaid_hcov-19_24_34_withClade_filtered.csv
hCoV-19/Italy/FVG-PN-64046635/2022	EPI_ISL_14995667	2022-09-06	Europe / Italy / Friuli Venezia Giulia / Pordenone	Male	45	Paucisymptomatic	not vaccinated	BA.5.2.18	22B (Omicron)					FALSE	FALSE	gisaid_hcov-19_24_34_withClade_filtered.csv
hCoV-19/Italy/FVG-PN-64046636/2022	EPI_ISL_14995668	2022-09-06	Europe / Italy / Friuli Venezia Giulia / Pordenone	Male	65	Mild	not vaccinated	BF.5	22B (Omicron)					FALSE	FALSE	gisaid_hcov-19_24_34_withClade_filtered.csv
hCoV-19/Italy/FVG-PN-64046638/2022	EPI_ISL_14995669	2022-09-06	Europe / Italy / Friuli Venezia Giulia / Pordenone	Female	56	Paucisymptomatic	Pfizer, Pfizer, Pfizer 2022-04-26	BA.5.2.1	22B (Omicron)	2022-04-26	3	pfizer	133	TRUE	TRUE	gisaid_hcov-19_24_34_withClade_filtered.csv
hCoV-19/Italy/FVG-PN-64046640/2022	EPI_ISL_14995670	2022-09-06	Europe / Italy / Friuli Venezia Giulia / Pordenone	Female	20	Mild	not vaccinated	BA.5.2.20	22B (Omicron)					FALSE	FALSE	gisaid_hcov-19_24_34_withClade_filtered.csv
hCoV-19/Italy/FVG-UD-64046585/2022	EPI_ISL_14995671	2022-09-05	Europe / Italy / Friuli Venezia Giulia / Udine	Female	45	Asymptomatic	Pfizer, Pfizer, Pfizer 2022-03-18	BM.1.1	22D (Omicron)	2022-03-18	3	pfizer	171	TRUE	TRUE	gisaid_hcov-19_24_34_withClade_filtered.csv
hCoV-19/Italy/FVG-TS-64046551/2022	EPI_ISL_14995672	2022-09-05	Europe / Italy / Friuli Venezia Giulia / Trieste	Male	55	Paucisymptomatic	Moderna, Moderna, 2021-12-15	BA.5.2	22B (Omicron)	2021-12-15	2	Moderna	264	FALSE	TRUE	gisaid_hcov-19_24_34_withClade_filtered.csv
hCoV-19/Italy/FVG-TS-64046552/2022	EPI_ISL_14995673	2022-09-05	Europe / Italy / Friuli Venezia Giulia / Trieste	Female	87	Paucisymptomatic	Pfizer, Pfizer, Pfizer 2021-12-09	BA.5.1	22B (Omicron)	2021-12-09	3	pfizer	270	TRUE	TRUE	gisaid_hcov-19_24_34_withClade_filtered.csv
hCoV-19/Italy/FVG-TS-64046553/2022	EPI_ISL_14995674	2022-09-05	Europe / Italy / Friuli Venezia Giulia / Trieste	Male	87	Severe	Pfizer, Pfizer, Pfizer 2022-01-16	BA.5.1.2	22B (Omicron)	2022-01-16	3	pfizer	232	TRUE	TRUE	gisaid_hcov-19_24_34_withClade_filtered.csv
hCoV-19/Italy/FVG-TS-64046556/2022	EPI_ISL_14995675	2022-09-05	Europe / Italy / Friuli Venezia Giulia / Trieste	Female	50	Paucisymptomatic	Pfizer, Pfizer, Pfizer 2021-11-29	BA.5.2.1	22B (Omicron)	2021-11-29	3	pfizer	280	TRUE	TRUE	gisaid_hcov-19_24_34_withClade_filtered.csv
hCoV-19/Italy/FVG-TS-64046560/2022	EPI_ISL_14995676	2022-09-05	Europe / Italy / Friuli Venezia Giulia / Trieste	Female	53	Paucisymptomatic	Pfizer, Pfizer, Pfizer 2021-11-18	BA.5.2.1	22B (Omicron)	2021-11-18	3	pfizer	291	TRUE	TRUE	gisaid_hcov-19_24_34_withClade_filtered.csv
hCoV-19/Italy/FVG-TS-64046561/2022	EPI_ISL_14995677	2022-09-05	Europe / Italy / Friuli Venezia Giulia / Trieste	Female	37	Paucisymptomatic	Pfizer, Pfizer, Pfizer 2021-11-17	BF.5	22B (Omicron)	2021-11-17	3	pfizer	292	TRUE	TRUE	gisaid_hcov-19_24_34_withClade_filtered.csv
hCoV-19/Italy/FVG-TS-64046562/2022	EPI_ISL_14995678	2022-09-05	Europe / Italy / Friuli Venezia Giulia / Trieste	Female	34	Paucisymptomatic	Pfizer, Pfizer, Pfizer 2021-11-04	BF.5	22B (Omicron)	2021-11-04	3	pfizer	305	TRUE	TRUE	gisaid_hcov-19_24_34_withClade_filtered.csv
hCoV-19/Italy/FVG-UD-64046570/2022	EPI_ISL_14995679	2022-09-05	Europe / Italy / Friuli Venezia Giulia / Udine	Male	76	Severe	Pfizer, Pfizer, Pfizer 2021-09-24	BA.5.1	22B (Omicron)	2021-09-24	3	pfizer	346	TRUE	TRUE	gisaid_hcov-19_24_34_withClade_filtered.csv
hCoV-19/Italy/FVG-UD-64046571/2022	EPI_ISL_14995680	2022-09-05	Europe / Italy / Friuli Venezia Giulia / Udine	Female	47	Mild	not vaccinated	BA.5.1	22B (Omicron)					FALSE	FALSE	gisaid_hcov-19_24_34_withClade_filtered.csv
hCoV-19/Italy/FVG-UD-64046572/2022	EPI_ISL_14995681	2022-09-05	Europe / Italy / Friuli Venezia Giulia / Udine	Male	56	Paucisymptomatic	Pfizer, Pfizer, Moderna 2022-01-19	BA.5.1	22B (Omicron)	2022-01-19	3	moderna	229	TRUE	TRUE	gisaid_hcov-19_24_34_withClade_filtered.csv
hCoV-19/Italy/FVG-UD-64046574/2022	EPI_ISL_14995682	2022-09-05	Europe / Italy / Friuli Venezia Giulia / Udine	Male	62	Asymptomatic	Janssen, 2021-12-14	BA.5.5	22B (Omicron)	2021-12-14	1	janssen	265	FALSE	TRUE	gisaid_hcov-19_24_34_withClade_filtered.csv
hCoV-19/Italy/FVG-UD-64046578/2022	EPI_ISL_14995683	2022-09-05	Europe / Italy / Friuli Venezia Giulia / Udine	Female	55	Paucisymptomatic	Pfizer, Pfizer, Pfizer 2021-11-09	BA.5.1	22B (Omicron)	2021-11-09	3	pfizer	300	TRUE	TRUE	gisaid_hcov-19_24_34_withClade_filtered.csv
hCoV-19/Italy/FVG-UD-64046579/2022	EPI_ISL_14995684	2022-09-05	Europe / Italy / Friuli Venezia Giulia / Udine	Female	84	Paucisymptomatic	Moderna, Moderna, Pfizer 2021-11-05	BA.5.1	22B (Omicron)	2021-11-05	3	pfizer	304	TRUE	TRUE	gisaid_hcov-19_24_34_withClade_filtered.csv
hCoV-19/Italy/FVG-UD-64046584/2022	EPI_ISL_14995685	2022-09-05	Europe / Italy / Friuli Venezia Giulia / Udine	Female	68	Asymptomatic	Janssen, 2021-12-07	BE.1.1	22B (Omicron)	2021-12-07	1	janssen	272	FALSE	TRUE	gisaid_hcov-19_24_34_withClade_filtered.csv
hCoV-19/Italy/FVG-UD-64046587/2022	EPI_ISL_14995686	2022-09-05	Europe / Italy / Friuli Venezia Giulia / Udine	Female	67	Asymptomatic	Astrazeneca, Astrazeneca, Moderna 2022-01-14	BA.5.1	22B (Omicron)	2022-01-14	3	moderna	234	TRUE	TRUE	gisaid_hcov-19_24_34_withClade_filtered.csv
hCoV-19/Italy/FVG-UD-64046588/2022	EPI_ISL_14995687	2022-09-05	Europe / Italy / Friuli Venezia Giulia / Udine	Male	69	Asymptomatic	Astrazeneca, Astrazeneca, Moderna 2022-01-14	BA.5.1	22B (Omicron)	2022-01-14	3	moderna	234	TRUE	TRUE	gisaid_hcov-19_24_34_withClade_filtered.csv
hCoV-19/Italy/FVG-UD-64046590/2022	EPI_ISL_14995688	2022-09-05	Europe / Italy / Friuli Venezia Giulia / Udine	Male	23	Asymptomatic	Pfizer, Pfizer, Moderna 2022-01-19	BF.7.23	22B (Omicron)	2022-01-19	3	moderna	229	TRUE	TRUE	gisaid_hcov-19_24_34_withClade_filtered.csv
hCoV-19/Italy/FVG-UD-64046592/2022	EPI_ISL_14995689	2022-09-05	Europe / Italy / Friuli Venezia Giulia / Udine	Female	32	Asymptomatic	Astrazeneca, Astrazeneca, Moderna 2021-12-10	BA.5.2	22B (Omicron)	2021-12-10	3	moderna	269	TRUE	TRUE	gisaid_hcov-19_24_34_withClade_filtered.csv
hCoV-19/Italy/FVG-UD-64046596/2022	EPI_ISL_14995690	2022-09-05	Europe / Italy / Friuli Venezia Giulia / Udine	Male	53	Asymptomatic	Pfizer, Pfizer, Pfizer 2021-11-10	BA.5	22B (Omicron)	2021-11-10	3	pfizer	299	TRUE	TRUE	gisaid_hcov-19_24_34_withClade_filtered.csv
hCoV-19/Italy/FVG-UD-64046617/2022	EPI_ISL_14995691	2022-09-05	Europe / Italy / Friuli Venezia Giulia / Udine	Female	73	Asymptomatic	Pfizer, Pfizer, Moderna 2022-01-03	BA.5.1.22	22B (Omicron)	2022-01-03	3	moderna	245	TRUE	TRUE	gisaid_hcov-19_24_34_withClade_filtered.csv
hCoV-19/Italy/FVG-TS-38695851/2022	EPI_ISL_14995692	2022-09-06	Europe / Italy / Friuli Venezia Giulia / Trieste	Male	25	Paucisymptomatic	Moderna, Moderna, Moderna 2022-01-19	BA.5.3.3	22B (Omicron)	2022-01-19	3	moderna	230	TRUE	TRUE	gisaid_hcov-19_24_34_withClade_filtered.csv
hCoV-19/Italy/FVG-TS-64046554/2022	EPI_ISL_14995693	2022-09-06	Europe / Italy / Friuli Venezia Giulia / Trieste	Female	80	Severe	Pfizer, Pfizer, 2022-01-21	BF.7	22B (Omicron)	2022-01-21	2	Pfizer	228	FALSE	TRUE	gisaid_hcov-19_24_34_withClade_filtered.csv
hCoV-19/Italy/FVG-UD-64046564/2022	EPI_ISL_14995694	2022-09-06	Europe / Italy / Friuli Venezia Giulia / Udine	Male	26	Asymptomatic	Pfizer, Pfizer, Pfizer 2022-02-23	BA.5.2.1	22B (Omicron)	2022-02-23	3	pfizer	195	TRUE	TRUE	gisaid_hcov-19_24_34_withClade_filtered.csv
hCoV-19/Italy/FVG-UD-64046565/2022	EPI_ISL_14995695	2022-09-06	Europe / Italy / Friuli Venezia Giulia / Udine	Female	33	Mild	Moderna, Moderna, Moderna 2022-01-30	BA.5.2.20	22B (Omicron)	2022-01-30	3	moderna	219	TRUE	TRUE	gisaid_hcov-19_24_34_withClade_filtered.csv
hCoV-19/Italy/FVG-UD-64046566/2022	EPI_ISL_14995696	2022-09-06	Europe / Italy / Friuli Venezia Giulia / Udine	Female	55	Mild	Pfizer, Pfizer, Moderna 2021-12-29	BA.5.2.1	22B (Omicron)	2021-12-29	3	moderna	251	TRUE	TRUE	gisaid_hcov-19_24_34_withClade_filtered.csv
hCoV-19/Italy/FVG-UD-64046567/2022	EPI_ISL_14995697	2022-09-06	Europe / Italy / Friuli Venezia Giulia / Udine	Female	81	Asymptomatic	Pfizer, Pfizer, Moderna 2022-01-16	BA.5.1	22B (Omicron)	2022-01-16	3	moderna	233	TRUE	TRUE	gisaid_hcov-19_24_34_withClade_filtered.csv
hCoV-19/Italy/FVG-UD-64046569/2022	EPI_ISL_14995698	2022-09-06	Europe / Italy / Friuli Venezia Giulia / Udine	Female	35	Asymptomatic	Pfizer, Pfizer, Moderna 2022-01-14	BA.5.2	22B (Omicron)	2022-01-14	3	moderna	235	TRUE	TRUE	gisaid_hcov-19_24_34_withClade_filtered.csv
hCoV-19/Italy/FVG-UD-64046573/2022	EPI_ISL_14995699	2022-09-06	Europe / Italy / Friuli Venezia Giulia / Udine	Female	88	Paucisymptomatic	Moderna, Moderna, Moderna 2021-12-01	BA.5.1	22B (Omicron)	2021-12-01	3	moderna	279	TRUE	TRUE	gisaid_hcov-19_24_34_withClade_filtered.csv
hCoV-19/Italy/FVG-UD-64046575/2022	EPI_ISL_14995700	2022-09-06	Europe / Italy / Friuli Venezia Giulia / Udine	Female	53	Asymptomatic	Pfizer, Pfizer, Pfizer 2022-03-22	BA.5.9	22B (Omicron)	2022-03-22	3	pfizer	168	TRUE	TRUE	gisaid_hcov-19_24_34_withClade_filtered.csv
hCoV-19/Italy/FVG-UD-64046576/2022	EPI_ISL_14995701	2022-09-06	Europe / Italy / Friuli Venezia Giulia / Udine	Male	50	Mild	Pfizer, Pfizer, Moderna 2022-01-31	BA.5.1	22B (Omicron)	2022-01-31	3	moderna	218	TRUE	TRUE	gisaid_hcov-19_24_34_withClade_filtered.csv
hCoV-19/Italy/FVG-UD-64046599/2022	EPI_ISL_14995702	2022-09-06	Europe / Italy / Friuli Venezia Giulia / Udine	Male	43	Asymptomatic	Astrazeneca, Astrazeneca, Moderna 2021-11-29	BA.5.1	22B (Omicron)	2021-11-29	3	moderna	281	TRUE	TRUE	gisaid_hcov-19_24_34_withClade_filtered.csv
hCoV-19/Italy/FVG-GO-64046600/2022	EPI_ISL_14995703	2022-09-06	Europe / Italy / Friuli Venezia Giulia / Gorizia	Male	59	Paucisymptomatic	Pfizer, Pfizer, Pfizer 2021-12-11	BA.5.1	22B (Omicron)	2021-12-11	3	pfizer	269	TRUE	TRUE	gisaid_hcov-19_24_34_withClade_filtered.csv
hCoV-19/Italy/FVG-TS-64046605/2022	EPI_ISL_14995704	2022-09-06	Europe / Italy / Friuli Venezia Giulia / Trieste	Male	28	Asymptomatic	Pfizer, Pfizer, Pfizer 2021-11-23	BA.5.2	22B (Omicron)	2021-11-23	3	pfizer	287	TRUE	TRUE	gisaid_hcov-19_24_34_withClade_filtered.csv
hCoV-19/Italy/FVG-TS-64046606/2022	EPI_ISL_14995705	2022-09-06	Europe / Italy / Friuli Venezia Giulia / Trieste	Female	47	Paucisymptomatic	Astrazeneca, Astrazeneca, Pfizer 2021-12-13	BA.4.6	22A (Omicron)	2021-12-13	3	pfizer	267	TRUE	TRUE	gisaid_hcov-19_24_34_withClade_filtered.csv
hCoV-19/Italy/FVG-TS-64046607/2022	EPI_ISL_14995706	2022-09-06	Europe / Italy / Friuli Venezia Giulia / Trieste	Male	33	Paucisymptomatic	Pfizer, Pfizer, Moderna 2022-01-16	BA.5.2.1	22B (Omicron)	2022-01-16	3	moderna	233	TRUE	TRUE	gisaid_hcov-19_24_34_withClade_filtered.csv
hCoV-19/Italy/FVG-TS-64046609/2022	EPI_ISL_14995707	2022-09-06	Europe / Italy / Friuli Venezia Giulia / Trieste	Female	79	Severe	Pfizer, Pfizer, Pfizer 2021-11-25	BA.5.2.20	22B (Omicron)	2021-11-25	3	pfizer	285	TRUE	TRUE	gisaid_hcov-19_24_34_withClade_filtered.csv
hCoV-19/Italy/FVG-TS-64046610/2022	EPI_ISL_14995708	2022-09-06	Europe / Italy / Friuli Venezia Giulia / Trieste	Male	53	Paucisymptomatic	Moderna, Moderna, Moderna 2022-01-19	BA.5.2	22B (Omicron)	2022-01-19	3	moderna	230	TRUE	TRUE	gisaid_hcov-19_24_34_withClade_filtered.csv
hCoV-19/Italy/FVG-TS-64046611/2022	EPI_ISL_14995709	2022-09-06	Europe / Italy / Friuli Venezia Giulia / Trieste	Female	74	Paucisymptomatic	Pfizer, Pfizer, Pfizer 2021-12-29	BF.7	22B (Omicron)	2021-12-29	3	pfizer	251	TRUE	TRUE	gisaid_hcov-19_24_34_withClade_filtered.csv
hCoV-19/Italy/FVG-TS-64046612/2022	EPI_ISL_14995710	2022-09-06	Europe / Italy / Friuli Venezia Giulia / Trieste	Female	55	Severe	Moderna, Moderna, 2021-11-21	BA.4.6	22A (Omicron)	2021-11-21	2	Moderna	289	FALSE	TRUE	gisaid_hcov-19_24_34_withClade_filtered.csv
hCoV-19/Italy/FVG-TS-64046614/2022	EPI_ISL_14995711	2022-09-06	Europe / Italy / Friuli Venezia Giulia / Trieste	Male	77	Paucisymptomatic	Pfizer, Pfizer, Pfizer 2021-12-29	BF.7	22B (Omicron)	2021-12-29	3	pfizer	251	TRUE	TRUE	gisaid_hcov-19_24_34_withClade_filtered.csv
hCoV-19/Italy/FVG-PN-64046619/2022	EPI_ISL_14995712	2022-09-06	Europe / Italy / Friuli Venezia Giulia / Pordenone	Female	61	Mild	Astrazeneca, Astrazeneca, Moderna 2021-12-28	BA.5.1	22B (Omicron)	2021-12-28	3	moderna	252	TRUE	TRUE	gisaid_hcov-19_24_34_withClade_filtered.csv
hCoV-19/Italy/FVG-PN-64046620/2022	EPI_ISL_14995713	2022-09-06	Europe / Italy / Friuli Venezia Giulia / Pordenone	Male	77	Mild	Astrazeneca, Astrazeneca, Moderna 2022-01-13	BA.5.2.1	22B (Omicron)	2022-01-13	3	moderna	236	TRUE	TRUE	gisaid_hcov-19_24_34_withClade_filtered.csv
hCoV-19/Italy/FVG-PN-64046622/2022	EPI_ISL_14995714	2022-09-06	Europe / Italy / Friuli Venezia Giulia / Pordenone	Male	77	Mild	Astrazeneca, Astrazeneca, Moderna 2021-12-18	BA.5.1	22B (Omicron)	2021-12-18	3	moderna	262	TRUE	TRUE	gisaid_hcov-19_24_34_withClade_filtered.csv
hCoV-19/Italy/FVG-PN-64046624/2022	EPI_ISL_14995715	2022-09-06	Europe / Italy / Friuli Venezia Giulia / Pordenone	Male	46	Mild	Pfizer, Pfizer, Moderna 2022-01-14	BA.5.2	22B (Omicron)	2022-01-14	3	moderna	235	TRUE	TRUE	gisaid_hcov-19_24_34_withClade_filtered.csv
hCoV-19/Italy/FVG-PN-64046630/2022	EPI_ISL_14995716	2022-09-06	Europe / Italy / Friuli Venezia Giulia / Pordenone	Female	10	Mild	not vaccinated	BA.5.2	22B (Omicron)					FALSE	FALSE	gisaid_hcov-19_24_34_withClade_filtered.csv
hCoV-19/Italy/FVG-PN-64046634/2022	EPI_ISL_14995717	2022-09-06	Europe / Italy / Friuli Venezia Giulia / Pordenone	Female	61	Paucisymptomatic	Janssen, 2022-01-13	BA.5.2.1	22B (Omicron)	2022-01-13	1	janssen	236	FALSE	TRUE	gisaid_hcov-19_24_34_withClade_filtered.csv
hCoV-19/Italy/FVG-PN-64046637/2022	EPI_ISL_14995718	2022-09-06	Europe / Italy / Friuli Venezia Giulia / Pordenone	Female	64	Mild	Astrazeneca, Astrazeneca, Moderna 2021-12-21	BA.5.2	22B (Omicron)	2021-12-21	3	moderna	259	TRUE	TRUE	gisaid_hcov-19_24_34_withClade_filtered.csv
hCoV-19/Italy/FVG-PN-64046639/2022	EPI_ISL_14995719	2022-09-06	Europe / Italy / Friuli Venezia Giulia / Pordenone	Male	77	Paucisymptomatic	Pfizer, Pfizer, Moderna 2021-12-07	BA.5.1	22B (Omicron)	2021-12-07	3	moderna	273	TRUE	TRUE	gisaid_hcov-19_24_34_withClade_filtered.csv
hCoV-19/Italy/FVG-TS-38697576/2022	EPI_ISL_14996002	2022-09-06	Europe / Italy / Friuli Venezia Giulia / Trieste	Male	77	Paucisymptomatic	Astrazeneca, Astrazeneca, Moderna 2021-12-11	BF.1	22B (Omicron)	2021-12-11	3	moderna	269	TRUE	TRUE	gisaid_hcov-19_24_34_withClade_filtered.csv
hCoV-19/Italy/FVG-UD-64046577/2022	EPI_ISL_14996003	2022-09-06	Europe / Italy / Friuli Venezia Giulia / Udine	Female	61	Mild	Astrazeneca, Astrazeneca, Moderna 2021-12-29	BA.5.5	22B (Omicron)	2021-12-29	3	moderna	251	TRUE	TRUE	gisaid_hcov-19_24_34_withClade_filtered.csv
hCoV-19/Italy/FVG-TS-64046608/2022	EPI_ISL_14996004	2022-09-06	Europe / Italy / Friuli Venezia Giulia / Trieste	Female	75	Paucisymptomatic	Pfizer, Pfizer, Pfizer 2021-12-11	BA.5.1	22B (Omicron)	2021-12-11	3	pfizer	269	TRUE	TRUE	gisaid_hcov-19_24_34_withClade_filtered.csv
hCoV-19/Italy/FVG-TS-38675172/2022	EPI_ISL_15022792	2022-08-30	Europe / Italy / Friuli Venezia Giulia / Trieste	Female	63	Paucisymptomatic; Recovered	Moderna, Moderna, 2022-02-11	BF.8	22B (Omicron)	2022-02-11	2	Moderna	200	FALSE	TRUE	gisaid_hcov-19_24_34_withClade_filtered.csv
hCoV-19/Italy/FVG-TS-38675382/2022	EPI_ISL_15022793	2022-08-30	Europe / Italy / Friuli Venezia Giulia / Trieste	Male	58	Mild	Moderna, Moderna, Moderna 2021-12-21	BA.5.1	22B (Omicron)	2021-12-21	3	moderna	252	TRUE	TRUE	gisaid_hcov-19_24_34_withClade_filtered.csv
hCoV-19/Italy/FVG-TS-38675467/2022	EPI_ISL_15022794	2022-08-30	Europe / Italy / Friuli Venezia Giulia / Trieste	Male	74	Mild	Pfizer, Pfizer, Pfizer 2021-11-24	BA.5.2	22B (Omicron)	2021-11-24	3	pfizer	279	TRUE	TRUE	gisaid_hcov-19_24_34_withClade_filtered.csv
hCoV-19/Italy/FVG-TS-38675785/2022	EPI_ISL_15022795	2022-08-30	Europe / Italy / Friuli Venezia Giulia / Trieste	Male	39	Paucisymptomatic	Pfizer, Pfizer, Pfizer 2022-04-11	BA.4.6	22A (Omicron)	2022-04-11	3	pfizer	141	TRUE	TRUE	gisaid_hcov-19_24_34_withClade_filtered.csv
hCoV-19/Italy/FVG-TS-38676029/2022	EPI_ISL_15022796	2022-08-30	Europe / Italy / Friuli Venezia Giulia / Trieste	Male	24	Paucisymptomatic; Recovered	Pfizer, Pfizer, Pfizer 2021-12-31	BA.5.1.2	22B (Omicron)	2021-12-31	3	pfizer	242	TRUE	TRUE	gisaid_hcov-19_24_34_withClade_filtered.csv
hCoV-19/Italy/FVG-TS-38676037/2022	EPI_ISL_15022797	2022-08-30	Europe / Italy / Friuli Venezia Giulia / Trieste	Male	72	Paucisymptomatic; Recovered	Astrazeneca, Astrazeneca, Moderna 2022-01-12	BA.5.1.2	22B (Omicron)	2022-01-12	3	moderna	230	TRUE	TRUE	gisaid_hcov-19_24_34_withClade_filtered.csv
hCoV-19/Italy/FVG-TS-38676436/2022	EPI_ISL_15022798	2022-08-30	Europe / Italy / Friuli Venezia Giulia / Trieste	Female	50	Paucisymptomatic; Recovered	Moderna, Moderna, Moderna 2022-01-14	BA.5.1.2	22B (Omicron)	2022-01-14	3	moderna	228	TRUE	TRUE	gisaid_hcov-19_24_34_withClade_filtered.csv
hCoV-19/Italy/FVG-TS-38676780/2022	EPI_ISL_15022799	2022-08-30	Europe / Italy / Friuli Venezia Giulia / Trieste	Female	31	Paucisymptomatic; Recovered	Moderna, Moderna, 2021-11-18	BA.5.1.2	22B (Omicron)	2021-11-18	2	Moderna	285	FALSE	TRUE	gisaid_hcov-19_24_34_withClade_filtered.csv
hCoV-19/Italy/FVG-TS-38678799/2022	EPI_ISL_15022800	2022-08-30	Europe / Italy / Friuli Venezia Giulia / Trieste	Male	28	Paucisymptomatic; Recovered	Moderna, Moderna, Moderna 2022-01-15	BA.5.2.21	22B (Omicron)	2022-01-15	3	moderna	227	TRUE	TRUE	gisaid_hcov-19_24_34_withClade_filtered.csv
hCoV-19/Italy/FVG-TS-38678853/2022	EPI_ISL_15022801	2022-08-30	Europe / Italy / Friuli Venezia Giulia / Trieste	Female	57	Mild; Recovered	Pfizer, Pfizer, Pfizer 2021-12-03	BA.5.1.24	22B (Omicron)	2021-12-03	3	pfizer	270	TRUE	TRUE	gisaid_hcov-19_24_34_withClade_filtered.csv
hCoV-19/Italy/FVG-TS-38678898/2022	EPI_ISL_15022802	2022-08-30	Europe / Italy / Friuli Venezia Giulia / Trieste	Female	60	Paucisymptomatic; Recovered	Moderna, Moderna, Moderna 2022-01-12	BA.5.2	22B (Omicron)	2022-01-12	3	moderna	230	TRUE	TRUE	gisaid_hcov-19_24_34_withClade_filtered.csv
hCoV-19/Italy/FVG-TS-64046517/2022	EPI_ISL_15022803	2022-08-30	Europe / Italy / Friuli Venezia Giulia / Trieste	Female	94	Asymptomatic	Pfizer, Pfizer, Pfizer 2021-11-18	BE.1.1	22B (Omicron)	2021-11-18	3	pfizer	285	TRUE	TRUE	gisaid_hcov-19_24_34_withClade_filtered.csv
hCoV-19/Italy/FVG-TS-64046518/2022	EPI_ISL_15022804	2022-08-30	Europe / Italy / Friuli Venezia Giulia / Trieste	Female	22	Paucisymptomatic	Pfizer, Pfizer, Pfizer 2021-12-03	BA.5.1	22B (Omicron)	2021-12-03	3	pfizer	270	TRUE	TRUE	gisaid_hcov-19_24_34_withClade_filtered.csv
hCoV-19/Italy/FVG-TS-64046519/2022	EPI_ISL_15022805	2022-08-30	Europe / Italy / Friuli Venezia Giulia / Trieste	Female	78	unknown		BA.5.1	22B (Omicron)					FALSE	FALSE	gisaid_hcov-19_24_34_withClade_filtered.csv
hCoV-19/Italy/FVG-TS-64046521/2022	EPI_ISL_15022806	2022-08-30	Europe / Italy / Friuli Venezia Giulia / Trieste	Male	68	Paucisymptomatic	Pfizer, Pfizer, Pfizer 2021-10-13	BA.5.2	22B (Omicron)	2021-10-13	3	pfizer	321	TRUE	TRUE	gisaid_hcov-19_24_34_withClade_filtered.csv
hCoV-19/Italy/FVG-TS-64046525/2022	EPI_ISL_15022807	2022-08-30	Europe / Italy / Friuli Venezia Giulia / Trieste	Female	61	Paucisymptomatic	Pfizer, Pfizer, Pfizer 2021-11-10	BA.5.1	22B (Omicron)	2021-11-10	3	pfizer	293	TRUE	TRUE	gisaid_hcov-19_24_34_withClade_filtered.csv
hCoV-19/Italy/FVG-TS-64046528/2022	EPI_ISL_15022808	2022-08-30	Europe / Italy / Friuli Venezia Giulia / Trieste	Female	48	Paucisymptomatic; Recovered	Pfizer, Pfizer, Pfizer 2021-11-15	BA.5.1	22B (Omicron)	2021-11-15	3	pfizer	288	TRUE	TRUE	gisaid_hcov-19_24_34_withClade_filtered.csv
hCoV-19/Italy/FVG-TS-64046529/2022	EPI_ISL_15022809	2022-08-30	Europe / Italy / Friuli Venezia Giulia / Trieste	Female	32	Paucisymptomatic; Recovered	Pfizer, Pfizer, Pfizer 2021-12-27	BA.5.2.1	22B (Omicron)	2021-12-27	3	pfizer	246	TRUE	TRUE	gisaid_hcov-19_24_34_withClade_filtered.csv
hCoV-19/Italy/FVG-GO-64046531/2022	EPI_ISL_15022810	2022-08-30	Europe / Italy / Friuli Venezia Giulia / Gorizia	Male	50	Mild	Pfizer, Pfizer, Pfizer 2021-12-23	BA.5.2	22B (Omicron)	2021-12-23	3	pfizer	250	TRUE	TRUE	gisaid_hcov-19_24_34_withClade_filtered.csv
hCoV-19/Italy/FVG-GO-64046532/2022	EPI_ISL_15022811	2022-08-30	Europe / Italy / Friuli Venezia Giulia / Gorizia	Female	4	Paucisymptomatic; Recovered	not vaccinated	BA.5.1	22B (Omicron)					FALSE	FALSE	gisaid_hcov-19_24_34_withClade_filtered.csv
hCoV-19/Italy/FVG-GO-64046533/2022	EPI_ISL_15022812	2022-08-30	Europe / Italy / Friuli Venezia Giulia / Gorizia	Male	29	Paucisymptomatic; Recovered	Pfizer, Pfizer, 2021-10-12	BA.5.2	22B (Omicron)	2021-10-12	2	Pfizer	322	FALSE	TRUE	gisaid_hcov-19_24_34_withClade_filtered.csv
hCoV-19/Italy/FVG-GO-64046534/2022	EPI_ISL_15022813	2022-08-30	Europe / Italy / Friuli Venezia Giulia / Gorizia	Male	75	Asymptomatic	Pfizer, Pfizer, Pfizer 2021-12-09	BA.5.1	22B (Omicron)	2021-12-09	3	pfizer	264	TRUE	TRUE	gisaid_hcov-19_24_34_withClade_filtered.csv
hCoV-19/Italy/FVG-GO-64046535/2022	EPI_ISL_15022814	2022-08-30	Europe / Italy / Friuli Venezia Giulia / Gorizia	Female	75	Paucisymptomatic	Astrazeneca, Astrazeneca, Pfizer 2021-12-28	BA.5.1	22B (Omicron)	2021-12-28	3	pfizer	245	TRUE	TRUE	gisaid_hcov-19_24_34_withClade_filtered.csv
hCoV-19/Italy/FVG-GO-64046536/2022	EPI_ISL_15022815	2022-08-30	Europe / Italy / Friuli Venezia Giulia / Gorizia	Female	67	Paucisymptomatic	not vaccinated	BA.5.1.1	22B (Omicron)					FALSE	FALSE	gisaid_hcov-19_24_34_withClade_filtered.csv
hCoV-19/Italy/FVG-GO-64046538/2022	EPI_ISL_15022816	2022-08-30	Europe / Italy / Friuli Venezia Giulia / Gorizia	Male	1	Mild	not vaccinated	BF.7	22B (Omicron)					FALSE	FALSE	gisaid_hcov-19_24_34_withClade_filtered.csv
hCoV-19/Italy/FVG-GO-64046539/2022	EPI_ISL_15022817	2022-08-30	Europe / Italy / Friuli Venezia Giulia / Gorizia	Female	83	Paucisymptomatic	Pfizer, Pfizer, Moderna 2022-01-24	BA.5.2.21	22B (Omicron)	2022-01-24	3	moderna	218	TRUE	TRUE	gisaid_hcov-19_24_34_withClade_filtered.csv
hCoV-19/Italy/FVG-UD-64046540/2022	EPI_ISL_15022818	2022-08-30	Europe / Italy / Friuli Venezia Giulia / Udine	Female	78	Asymptomatic	Astrazeneca, Astrazeneca, Moderna 2021-12-18	BF.10	22B (Omicron)	2021-12-18	3	moderna	255	TRUE	TRUE	gisaid_hcov-19_24_34_withClade_filtered.csv
hCoV-19/Italy/FVG-UD-64046541/2022	EPI_ISL_15022819	2022-08-30	Europe / Italy / Friuli Venezia Giulia / Udine	Female	62	Asymptomatic; Recovered	Astrazeneca, Astrazeneca, Moderna 2021-12-08	BA.5.2.1	22B (Omicron)	2021-12-08	3	moderna	265	TRUE	TRUE	gisaid_hcov-19_24_34_withClade_filtered.csv
hCoV-19/Italy/FVG-PN-64046643/2022	EPI_ISL_15022820	2022-08-30	Europe / Italy / Friuli Venezia Giulia / Pordenone	Male	54	Mild; Recovered	Pfizer, Pfizer, Moderna 2022-01-16	XAZ	recombinant	2022-01-16	3	moderna	226	TRUE	TRUE	gisaid_hcov-19_24_34_withClade_filtered.csv
hCoV-19/Italy/FVG-PN-64046645/2022	EPI_ISL_15022821	2022-08-30	Europe / Italy / Friuli Venezia Giulia / Pordenone	Male	80	Mild; Recovered	Pfizer, Pfizer, Pfizer 2021-11-21	BE.1.1.2	22B (Omicron)	2021-11-21	3	pfizer	282	TRUE	TRUE	gisaid_hcov-19_24_34_withClade_filtered.csv
hCoV-19/Italy/FVG-PN-64046647/2022	EPI_ISL_15022822	2022-08-30	Europe / Italy / Friuli Venezia Giulia / Pordenone	Female	14	Mild; Recovered	not vaccinated	BA.4.1.8	22A (Omicron)					FALSE	FALSE	gisaid_hcov-19_24_34_withClade_filtered.csv
hCoV-19/Italy/FVG-PN-64046648/2022	EPI_ISL_15022823	2022-08-30	Europe / Italy / Friuli Venezia Giulia / Pordenone	Male	59	Mild; Recovered	Pfizer, Pfizer, Pfizer 2022-02-16	BA.5.1	22B (Omicron)	2022-02-16	3	pfizer	195	TRUE	TRUE	gisaid_hcov-19_24_34_withClade_filtered.csv
hCoV-19/Italy/FVG-PN-64046649/2022	EPI_ISL_15022824	2022-08-30	Europe / Italy / Friuli Venezia Giulia / Pordenone	Female	72	Mild; Recovered	Astrazeneca, Astrazeneca, Moderna 2022-01-04	BA.5.2	22B (Omicron)	2022-01-04	3	moderna	238	TRUE	TRUE	gisaid_hcov-19_24_34_withClade_filtered.csv
hCoV-19/Italy/FVG-PN-64046650/2022	EPI_ISL_15022825	2022-08-30	Europe / Italy / Friuli Venezia Giulia / Pordenone	Female	57	Mild; Recovered	Pfizer, Pfizer, Moderna 2021-12-30	BF.14	22B (Omicron)	2021-12-30	3	moderna	243	TRUE	TRUE	gisaid_hcov-19_24_34_withClade_filtered.csv
hCoV-19/Italy/FVG-PN-64046651/2022	EPI_ISL_15022826	2022-08-30	Europe / Italy / Friuli Venezia Giulia / Pordenone	Female	39	Mild; Recovered	Pfizer, Pfizer, Moderna 2022-01-02	BA.5.1	22B (Omicron)	2022-01-02	3	moderna	240	TRUE	TRUE	gisaid_hcov-19_24_34_withClade_filtered.csv
hCoV-19/Italy/FVG-PN-64046652/2022	EPI_ISL_15022827	2022-08-30	Europe / Italy / Friuli Venezia Giulia / Pordenone	Male	77	Mild	Pfizer, Pfizer, Pfizer 2021-12-10	BA.5.2	22B (Omicron)	2021-12-10	3	pfizer	263	TRUE	TRUE	gisaid_hcov-19_24_34_withClade_filtered.csv
hCoV-19/Italy/FVG-PN-64046653/2022	EPI_ISL_15022828	2022-08-30	Europe / Italy / Friuli Venezia Giulia / Pordenone	Male	58	Mild	Moderna, Moderna, Moderna 2022-01-18	BE.1.1	22B (Omicron)	2022-01-18	3	moderna	224	TRUE	TRUE	gisaid_hcov-19_24_34_withClade_filtered.csv
hCoV-19/Italy/FVG-UD-64046654/2022	EPI_ISL_15022829	2022-08-30	Europe / Italy / Friuli Venezia Giulia / Udine	Female	83	Paucisymptomatic; Recovered	Pfizer, Pfizer, Pfizer 2021-11-08	BA.5.2.20	22B (Omicron)	2021-11-08	3	pfizer	295	TRUE	TRUE	gisaid_hcov-19_24_34_withClade_filtered.csv
hCoV-19/Italy/FVG-UD-64046655/2022	EPI_ISL_15022830	2022-08-30	Europe / Italy / Friuli Venezia Giulia / Udine	Male	89	Paucisymptomatic	Pfizer, Pfizer, Pfizer 2021-11-08	BA.5.2.20	22B (Omicron)	2021-11-08	3	pfizer	295	TRUE	TRUE	gisaid_hcov-19_24_34_withClade_filtered.csv
hCoV-19/Italy/FVG-TS-38714985/2022	EPI_ISL_15192671	2022-09-13	Europe / Italy / Friuli Venezia Giulia / Trieste	Male	59	Paucisymptomatic; Recovered	Pfizer, Pfizer, Pfizer 2022-01-03	BA.5.2	22B (Omicron)	2022-01-03	3	pfizer	253	TRUE	TRUE	gisaid_hcov-19_24_34_withClade_filtered.csv
hCoV-19/Italy/FVG-TS-38715258/2022	EPI_ISL_15192672	2022-09-13	Europe / Italy / Friuli Venezia Giulia / Trieste	Male	65	Paucisymptomatic	Moderna, Moderna, 2022-01-27	BE.3	22B (Omicron)	2022-01-27	2	Moderna	229	FALSE	TRUE	gisaid_hcov-19_24_34_withClade_filtered.csv
hCoV-19/Italy/FVG-TS-38717615/2022	EPI_ISL_15192673	2022-09-13	Europe / Italy / Friuli Venezia Giulia / Trieste	Male	61	Paucisymptomatic; Recovered	Pfizer, Pfizer, Pfizer 2021-10-23	BF.7	22B (Omicron)	2021-10-23	3	pfizer	325	TRUE	TRUE	gisaid_hcov-19_24_34_withClade_filtered.csv
hCoV-19/Italy/FVG-TS-38718209/2022	EPI_ISL_15192674	2022-09-14	Europe / Italy / Friuli Venezia Giulia / Trieste	Female	62	Mild; Recovered	Janssen, 2021-12-07	BA.5.2	22B (Omicron)	2021-12-07	1	janssen	281	FALSE	TRUE	gisaid_hcov-19_24_34_withClade_filtered.csv
hCoV-19/Italy/FVG-TS-38721663/2022	EPI_ISL_15192675	2022-09-15	Europe / Italy / Friuli Venezia Giulia / Trieste	Male	51	Mild; Recovered	Astrazeneca, Astrazeneca, Moderna 2021-12-30	BA.5.1.5	22B (Omicron)	2021-12-30	3	moderna	259	TRUE	TRUE	gisaid_hcov-19_24_34_withClade_filtered.csv
hCoV-19/Italy/FVG-TS-38721717/2022	EPI_ISL_15192676	2022-09-15	Europe / Italy / Friuli Venezia Giulia / Trieste	Female	58	Paucisymptomatic	Pfizer, Pfizer, Moderna 2022-01-07	BA.5.2	22B (Omicron)	2022-01-07	3	moderna	251	TRUE	TRUE	gisaid_hcov-19_24_34_withClade_filtered.csv
hCoV-19/Italy/FVG-TS-38722362/2022	EPI_ISL_15192677	2022-09-15	Europe / Italy / Friuli Venezia Giulia / Trieste	Female	57	Paucisymptomatic	Astrazeneca, Astrazeneca, Pfizer 2021-12-29	BQ.1.10	22E (Omicron)	2021-12-29	3	pfizer	260	TRUE	TRUE	gisaid_hcov-19_24_34_withClade_filtered.csv
hCoV-19/Italy/FVG-TS-38722870/2022	EPI_ISL_15192678	2022-09-15	Europe / Italy / Friuli Venezia Giulia / Trieste	Male	26	Paucisymptomatic; Recovered	Astrazeneca, Astrazeneca, Moderna 2022-01-03	BA.5.2	22B (Omicron)	2022-01-03	3	moderna	255	TRUE	TRUE	gisaid_hcov-19_24_34_withClade_filtered.csv
hCoV-19/Italy/FVG-TS-64046662/2022	EPI_ISL_15192679	2022-09-13	Europe / Italy / Friuli Venezia Giulia / Trieste	Female	78	Paucisymptomatic; Recovered	Astrazeneca, Astrazeneca, Moderna 2022-01-27	BA.5.2	22B (Omicron)	2022-01-27	3	moderna	229	TRUE	TRUE	gisaid_hcov-19_24_34_withClade_filtered.csv
hCoV-19/Italy/FVG-TS-64046663/2022	EPI_ISL_15192680	2022-09-13	Europe / Italy / Friuli Venezia Giulia / Trieste	Female	44	Mild; Recovered	Pfizer, Pfizer, Pfizer 2021-11-11	BF.7	22B (Omicron)	2021-11-11	3	pfizer	306	TRUE	TRUE	gisaid_hcov-19_24_34_withClade_filtered.csv
hCoV-19/Italy/FVG-PN-64046666/2022	EPI_ISL_15192681	2022-09-13	Europe / Italy / Friuli Venezia Giulia / Pordenone	Female	52	Asymptomatic	Moderna, Moderna, Pfizer 2022-05-16	BA.5.1	22B (Omicron)	2022-05-16	3	pfizer	120	TRUE	TRUE	gisaid_hcov-19_24_34_withClade_filtered.csv
hCoV-19/Italy/FVG-GO-64046669/2022	EPI_ISL_15192682	2022-09-13	Europe / Italy / Friuli Venezia Giulia / Gorizia	Male	70	Paucisymptomatic; Recovered	Astrazeneca, Astrazeneca, Moderna 2022-01-16	BA.5.2.1	22B (Omicron)	2022-01-16	3	moderna	240	TRUE	TRUE	gisaid_hcov-19_24_34_withClade_filtered.csv
hCoV-19/Italy/FVG-GO-64046671/2022	EPI_ISL_15192683	2022-09-13	Europe / Italy / Friuli Venezia Giulia / Gorizia	Female	55	Paucisymptomatic; Recovered	Pfizer, Pfizer, Pfizer 2021-12-02	BF.7	22B (Omicron)	2021-12-02	3	pfizer	285	TRUE	TRUE	gisaid_hcov-19_24_34_withClade_filtered.csv
hCoV-19/Italy/FVG-GO-64046672/2022	EPI_ISL_15192684	2022-09-13	Europe / Italy / Friuli Venezia Giulia / Gorizia	Male	73	Paucisymptomatic; Recovered	Astrazeneca, Astrazeneca, Moderna 2022-01-20	BA.5.2.20	22B (Omicron)	2022-01-20	3	moderna	236	TRUE	TRUE	gisaid_hcov-19_24_34_withClade_filtered.csv
hCoV-19/Italy/FVG-GO-64046673/2022	EPI_ISL_15192685	2022-09-13	Europe / Italy / Friuli Venezia Giulia / Gorizia	Male	77	Asymptomatic	Astrazeneca, Astrazeneca, Moderna 2022-01-18	BA.5.1	22B (Omicron)	2022-01-18	3	moderna	238	TRUE	TRUE	gisaid_hcov-19_24_34_withClade_filtered.csv
hCoV-19/Italy/FVG-GO-64046675/2022	EPI_ISL_15192686	2022-09-13	Europe / Italy / Friuli Venezia Giulia / Gorizia	Female	71	Paucisymptomatic; Recovered	Astrazeneca, Astrazeneca, Moderna 2022-01-20	BA.5.2.20	22B (Omicron)	2022-01-20	3	moderna	236	TRUE	TRUE	gisaid_hcov-19_24_34_withClade_filtered.csv
hCoV-19/Italy/FVG-TS-64046678/2022	EPI_ISL_15192687	2022-09-14	Europe / Italy / Friuli Venezia Giulia / Trieste	Female	65	Severe	Moderna, Moderna, 2021-09-01	BA.5.2	22B (Omicron)	2021-09-01	2	Moderna	378	FALSE	TRUE	gisaid_hcov-19_24_34_withClade_filtered.csv
hCoV-19/Italy/FVG-UD-64046685/2022	EPI_ISL_15192688	2022-09-14	Europe / Italy / Friuli Venezia Giulia / Udine	Male	80	Paucisymptomatic; Recovered	Pfizer, Pfizer, 2021-12-10	BE.1.1.2	22B (Omicron)	2021-12-10	2	Pfizer	278	FALSE	TRUE	gisaid_hcov-19_24_34_withClade_filtered.csv
hCoV-19/Italy/FVG-TS-64046690/2022	EPI_ISL_15192689	2022-09-13	Europe / Italy / Friuli Venezia Giulia / Trieste	Female	50	Paucisymptomatic	Pfizer, Pfizer, Pfizer 2021-11-18	BA.5.2.1	22B (Omicron)	2021-11-18	3	pfizer	299	TRUE	TRUE	gisaid_hcov-19_24_34_withClade_filtered.csv
hCoV-19/Italy/FVG-GO-64046692/2022	EPI_ISL_15192690	2022-09-14	Europe / Italy / Friuli Venezia Giulia / Gorizia	Male	26	Paucisymptomatic; Recovered	Pfizer, Pfizer, 2021-10-05	BA.5.1.33	22B (Omicron)	2021-10-05	2	Pfizer	344	FALSE	TRUE	gisaid_hcov-19_24_34_withClade_filtered.csv
hCoV-19/Italy/FVG-PN-64046706/2022	EPI_ISL_15192691	2022-09-13	Europe / Italy / Friuli Venezia Giulia / Pordenone	Male	78	Mild; Recovered	Pfizer, Pfizer, Moderna 2021-12-13	BA.5.1	22B (Omicron)	2021-12-13	3	moderna	274	TRUE	TRUE	gisaid_hcov-19_24_34_withClade_filtered.csv
hCoV-19/Italy/FVG-PN-64046707/2022	EPI_ISL_15192692	2022-09-13	Europe / Italy / Friuli Venezia Giulia / Pordenone	Female	59	Mild; Recovered	Pfizer, Pfizer, Moderna 2022-01-16	XAZ	recombinant	2022-01-16	3	moderna	240	TRUE	TRUE	gisaid_hcov-19_24_34_withClade_filtered.csv
hCoV-19/Italy/FVG-PN-64046708/2022	EPI_ISL_15192693	2022-09-13	Europe / Italy / Friuli Venezia Giulia / Pordenone	Male	68	Paucisymptomatic; Recovered	Astrazeneca, Astrazeneca, Moderna 2022-02-03	BA.5.2.1	22B (Omicron)	2022-02-03	3	moderna	222	TRUE	TRUE	gisaid_hcov-19_24_34_withClade_filtered.csv
hCoV-19/Italy/FVG-PN-64046710/2022	EPI_ISL_15192694	2022-09-14	Europe / Italy / Friuli Venezia Giulia / Pordenone	Male	58	Mild; Recovered	Moderna, Moderna, Pfizer 2022-01-27	BA.5.2.20	22B (Omicron)	2022-01-27	3	pfizer	230	TRUE	TRUE	gisaid_hcov-19_24_34_withClade_filtered.csv
hCoV-19/Italy/FVG-PN-64046711/2022	EPI_ISL_15192695	2022-09-13	Europe / Italy / Friuli Venezia Giulia / Pordenone	Female	73	Mild; Recovered	Astrazeneca, Astrazeneca, Moderna 2022-01-11	BA.5.2.20	22B (Omicron)	2022-01-11	3	moderna	245	TRUE	TRUE	gisaid_hcov-19_24_34_withClade_filtered.csv
hCoV-19/Italy/FVG-PN-64046713/2022	EPI_ISL_15192696	2022-09-14	Europe / Italy / Friuli Venezia Giulia / Pordenone	Female	73	Mild; Recovered	Astrazeneca, Astrazeneca, Moderna 2022-01-26	BF.5	22B (Omicron)	2022-01-26	3	moderna	231	TRUE	TRUE	gisaid_hcov-19_24_34_withClade_filtered.csv
hCoV-19/Italy/FVG-PN-64046716/2022	EPI_ISL_15192697	2022-09-14	Europe / Italy / Friuli Venezia Giulia / Pordenone	Male	81	Mild; Recovered	Pfizer, Pfizer, Pfizer 2021-11-06	BE.4.1.1	22B (Omicron)	2021-11-06	3	pfizer	312	TRUE	TRUE	gisaid_hcov-19_24_34_withClade_filtered.csv
hCoV-19/Italy/FVG-UD-65341414/2022	EPI_ISL_15192698	2022-09-13	Europe / Italy / Friuli Venezia Giulia / Udine	Male	86	Asymptomatic; Recovered	Pfizer, Pfizer, Pfizer 2021-10-27	BA.5.2.1	22B (Omicron)	2021-10-27	3	pfizer	321	TRUE	TRUE	gisaid_hcov-19_24_34_withClade_filtered.csv
hCoV-19/Italy/FVG-UD-65341415/2022	EPI_ISL_15192699	2022-09-13	Europe / Italy / Friuli Venezia Giulia / Udine	Female	65	Asymptomatic; Recovered	Pfizer, Pfizer, Pfizer 2022-02-02	BA.5.2.1	22B (Omicron)	2022-02-02	3	pfizer	223	TRUE	TRUE	gisaid_hcov-19_24_34_withClade_filtered.csv
hCoV-19/Italy/FVG-UD-65341416/2022	EPI_ISL_15192700	2022-09-13	Europe / Italy / Friuli Venezia Giulia / Udine	Female	0	Paucisymptomatic	not vaccinated	BA.4.6	22A (Omicron)					FALSE	FALSE	gisaid_hcov-19_24_34_withClade_filtered.csv
hCoV-19/Italy/FVG-UD-65341419/2022	EPI_ISL_15192701	2022-09-13	Europe / Italy / Friuli Venezia Giulia / Udine	Female	41	Asymptomatic; Recovered	Pfizer, Pfizer, Pfizer 2022-03-16	BF.7	22B (Omicron)	2022-03-16	3	pfizer	181	TRUE	TRUE	gisaid_hcov-19_24_34_withClade_filtered.csv
hCoV-19/Italy/FVG-PN-65341420/2022	EPI_ISL_15192702	2022-09-13	Europe / Italy / Friuli Venezia Giulia / Pordenone	Male	78	Mild; Recovered	Astrazeneca, Astrazeneca, Moderna 2022-01-18	BA.5.2.6	22B (Omicron)	2022-01-18	3	moderna	238	TRUE	TRUE	gisaid_hcov-19_24_34_withClade_filtered.csv
hCoV-19/Italy/FVG-PN-65341425/2022	EPI_ISL_15192703	2022-09-13	Europe / Italy / Friuli Venezia Giulia / Pordenone	Female	59	Mild; Recovered	Pfizer, Pfizer, Moderna 2021-11-19	BA.5.1	22B (Omicron)	2021-11-19	3	moderna	298	TRUE	TRUE	gisaid_hcov-19_24_34_withClade_filtered.csv
hCoV-19/Italy/FVG-PN-65341426/2022	EPI_ISL_15192704	2022-09-13	Europe / Italy / Friuli Venezia Giulia / Pordenone	Female	73	Mild; Recovered	Astrazeneca, Astrazeneca, Moderna 2022-01-15	BA.5.2.6	22B (Omicron)	2022-01-15	3	moderna	241	TRUE	TRUE	gisaid_hcov-19_24_34_withClade_filtered.csv
hCoV-19/Italy/FVG-PN-65341427/2022	EPI_ISL_15192705	2022-09-13	Europe / Italy / Friuli Venezia Giulia / Pordenone	Female	38	Paucisymptomatic; Recovered	Pfizer, Pfizer, 1984-06-01	BA.5	22B (Omicron)	1984-06-01	2	Pfizer	13983	FALSE	TRUE	gisaid_hcov-19_24_34_withClade_filtered.csv
hCoV-19/Italy/FVG-UD-65341435/2022	EPI_ISL_15192706	2022-09-14	Europe / Italy / Friuli Venezia Giulia / Udine	Female	15	Paucisymptomatic	Moderna, 2022-01-04	BF.7	22B (Omicron)	2022-01-04	1	moderna	253	FALSE	FALSE	gisaid_hcov-19_24_34_withClade_filtered.csv
hCoV-19/Italy/FVG-UD-65341437/2022	EPI_ISL_15192707	2022-09-14	Europe / Italy / Friuli Venezia Giulia / Udine	Female	56	Mild; Recovered	Pfizer, Pfizer, Moderna 2022-01-14	BA.5.2.1	22B (Omicron)	2022-01-14	3	moderna	243	TRUE	TRUE	gisaid_hcov-19_24_34_withClade_filtered.csv
hCoV-19/Italy/FVG-UD-65341441/2022	EPI_ISL_15192708	2022-09-14	Europe / Italy / Friuli Venezia Giulia / Udine	Male	63	Paucisymptomatic; Recovered	Astrazeneca, Astrazeneca, Moderna 2022-01-26	BA.5.1.24	22B (Omicron)	2022-01-26	3	moderna	231	TRUE	TRUE	gisaid_hcov-19_24_34_withClade_filtered.csv
hCoV-19/Italy/FVG-UD-65341444/2022	EPI_ISL_15192709	2022-09-14	Europe / Italy / Friuli Venezia Giulia / Udine	Female	28	Paucisymptomatic; Recovered	Astrazeneca, Astrazeneca, Moderna 2022-01-15	BA.5.1	22B (Omicron)	2022-01-15	3	moderna	242	TRUE	TRUE	gisaid_hcov-19_24_34_withClade_filtered.csv
hCoV-19/Italy/FVG-UD-65341446/2022	EPI_ISL_15192710	2022-09-14	Europe / Italy / Friuli Venezia Giulia / Udine	Male	63	Paucisymptomatic; Recovered	Pfizer, Pfizer, 2021-11-02	BA.5.2	22B (Omicron)	2021-11-02	2	Pfizer	316	FALSE	TRUE	gisaid_hcov-19_24_34_withClade_filtered.csv
hCoV-19/Italy/FVG-TS-65341631/2022	EPI_ISL_15333928	2022-10-04	Europe / Italy / Friuli Venezia Giulia / Trieste	Male	55	Asymptomatic	Moderna, Moderna, Moderna 2021-12-29	BA.5.2.26	22B (Omicron)	2021-12-29	3	moderna	279	TRUE	TRUE	gisaid_hcov-19_24_34_withClade_filtered.csv
hCoV-19/Italy/FVG-UD-65341671/2022	EPI_ISL_15333929	2022-10-04	Europe / Italy / Friuli Venezia Giulia / Udine	Male	81	Asymptomatic	Pfizer, Pfizer, Pfizer 2021-10-05	BA.5.1.25	22B (Omicron)	2021-10-05	3	pfizer	364	TRUE	TRUE	gisaid_hcov-19_24_34_withClade_filtered.csv
hCoV-19/Italy/FVG-UD-65341678/2022	EPI_ISL_15333930	2022-10-04	Europe / Italy / Friuli Venezia Giulia / Udine	Male	59	Asymptomatic	Pfizer, Pfizer, Moderna 2021-12-08	BE.1	22B (Omicron)	2021-12-08	3	moderna	300	TRUE	TRUE	gisaid_hcov-19_24_34_withClade_filtered.csv
hCoV-19/Italy/FVG-UD-65341694/2022	EPI_ISL_15333931	2022-10-04	Europe / Italy / Friuli Venezia Giulia / Udine	Male	53	Asymptomatic	Pfizer, Pfizer, Pfizer 2021-12-18	XBB.1.3	22F (Omicron)	2021-12-18	3	pfizer	290	TRUE	TRUE	gisaid_hcov-19_24_34_withClade_filtered.csv
hCoV-19/Italy/FVG-UD-65341706/2022	EPI_ISL_15333932	2022-10-04	Europe / Italy / Friuli Venezia Giulia / Udine	Female	87	Asymptomatic	Pfizer, Pfizer, Pfizer 2021-11-08	BA.5.2.1	22B (Omicron)	2021-11-08	3	pfizer	330	TRUE	TRUE	gisaid_hcov-19_24_34_withClade_filtered.csv
hCoV-19/Italy/FVG-PN-65341724/2022	EPI_ISL_15333933	2022-10-04	Europe / Italy / Friuli Venezia Giulia / Pordenone	Male	53	Mild	not vaccinated	BF.7.6	22B (Omicron)					FALSE	FALSE	gisaid_hcov-19_24_34_withClade_filtered.csv
hCoV-19/Italy/FVG-PN-65341728/2022	EPI_ISL_15333934	2022-10-04	Europe / Italy / Friuli Venezia Giulia / Pordenone	Female	71	Mild	Pfizer, Pfizer, Pfizer 2021-10-17	BA.5.1	22B (Omicron)	2021-10-17	3	pfizer	352	TRUE	TRUE	gisaid_hcov-19_24_34_withClade_filtered.csv
hCoV-19/Italy/FVG-PN-65341730/2022	EPI_ISL_15333935	2022-10-04	Europe / Italy / Friuli Venezia Giulia / Pordenone	Male	53	Mild	Pfizer, Pfizer, Pfizer 2021-12-11	BA.5.1	22B (Omicron)	2021-12-11	3	pfizer	297	TRUE	TRUE	gisaid_hcov-19_24_34_withClade_filtered.csv
hCoV-19/Italy/FVG-PN-65341737/2022	EPI_ISL_15333936	2022-10-04	Europe / Italy / Friuli Venezia Giulia / Pordenone	Female	61	Mild	Moderna, Moderna, 2021-08-31	BA.5.2	22B (Omicron)	2021-08-31	2	Moderna	399	FALSE	TRUE	gisaid_hcov-19_24_34_withClade_filtered.csv
hCoV-19/Italy/FVG-TS-38773338/2022	EPI_ISL_15333937	2022-10-04	Europe / Italy / Friuli Venezia Giulia / Trieste	Female	57	Mild	Pfizer, Pfizer, Pfizer 2021-12-29	BA.5.2.1	22B (Omicron)	2021-12-29	3	pfizer	279	TRUE	TRUE	gisaid_hcov-19_24_34_withClade_filtered.csv
hCoV-19/Italy/FVG-TS-38773610/2022	EPI_ISL_15333938	2022-10-04	Europe / Italy / Friuli Venezia Giulia / Trieste	Female	55	Mild	Pfizer, Pfizer, Pfizer 2022-01-30	BA.5.1	22B (Omicron)	2022-01-30	3	pfizer	247	TRUE	TRUE	gisaid_hcov-19_24_34_withClade_filtered.csv
hCoV-19/Italy/FVG-TS-38773909/2022	EPI_ISL_15333939	2022-10-04	Europe / Italy / Friuli Venezia Giulia / Trieste	Female	21	Mild	Moderna, Moderna, Moderna 2022-01-28	BA.5.9	22B (Omicron)	2022-01-28	3	moderna	249	TRUE	TRUE	gisaid_hcov-19_24_34_withClade_filtered.csv
hCoV-19/Italy/FVG-TS-65341712/2022	EPI_ISL_15333940	2022-10-04	Europe / Italy / Friuli Venezia Giulia / Trieste	Female	54	Mild	Pfizer, Pfizer, Pfizer 2021-10-25	BA.5.2.1	22B (Omicron)	2021-10-25	3	pfizer	344	TRUE	TRUE	gisaid_hcov-19_24_34_withClade_filtered.csv
hCoV-19/Italy/FVG-UD-65341679/2022	EPI_ISL_15333941	2022-10-04	Europe / Italy / Friuli Venezia Giulia / Udine	Male	74	Mild	Astrazeneca, Astrazeneca, Moderna 2022-01-03	BA.5.2.1	22B (Omicron)	2022-01-03	3	moderna	274	TRUE	TRUE	gisaid_hcov-19_24_34_withClade_filtered.csv
hCoV-19/Italy/FVG-UD-65341693/2022	EPI_ISL_15333942	2022-10-04	Europe / Italy / Friuli Venezia Giulia / Udine	Female	45	Mild	Astrazeneca, Astrazeneca, Pfizer 2021-12-09	BA.4.6	22A (Omicron)	2021-12-09	3	pfizer	299	TRUE	TRUE	gisaid_hcov-19_24_34_withClade_filtered.csv
hCoV-19/Italy/FVG-PN-65341726/2022	EPI_ISL_15333943	2022-10-04	Europe / Italy / Friuli Venezia Giulia / Pordenone	Male	67	Paucisymptomatic	Astrazeneca, Astrazeneca, Moderna 2021-12-12	BA.5.2	22B (Omicron)	2021-12-12	3	moderna	296	TRUE	TRUE	gisaid_hcov-19_24_34_withClade_filtered.csv
hCoV-19/Italy/FVG-PN-65341734/2022	EPI_ISL_15333944	2022-10-04	Europe / Italy / Friuli Venezia Giulia / Pordenone	Female	69	Paucisymptomatic	Pfizer, Pfizer, Pfizer 2022-02-26	BA.5.2.6	22B (Omicron)	2022-02-26	3	pfizer	220	TRUE	TRUE	gisaid_hcov-19_24_34_withClade_filtered.csv
hCoV-19/Italy/FVG-PN-65341748/2022	EPI_ISL_15333945	2022-10-04	Europe / Italy / Friuli Venezia Giulia / Pordenone	Male	54	Paucisymptomatic	Pfizer, Pfizer, Moderna 2022-01-14	BF.7	22B (Omicron)	2022-01-14	3	moderna	263	TRUE	TRUE	gisaid_hcov-19_24_34_withClade_filtered.csv
hCoV-19/Italy/FVG-PN-65341749/2022	EPI_ISL_15333946	2022-10-04	Europe / Italy / Friuli Venezia Giulia / Pordenone	Female	57	Paucisymptomatic	Pfizer, Pfizer, Moderna 2022-01-13	BA.5.2.1	22B (Omicron)	2022-01-13	3	moderna	264	TRUE	TRUE	gisaid_hcov-19_24_34_withClade_filtered.csv
hCoV-19/Italy/FVG-PN-65341750/2022	EPI_ISL_15333947	2022-10-04	Europe / Italy / Friuli Venezia Giulia / Pordenone	Female	46	Paucisymptomatic	Pfizer, Pfizer, Moderna 2021-12-23	BA.5.2	22B (Omicron)	2021-12-23	3	moderna	285	TRUE	TRUE	gisaid_hcov-19_24_34_withClade_filtered.csv
hCoV-19/Italy/FVG-PN-65341753/2022	EPI_ISL_15333948	2022-10-04	Europe / Italy / Friuli Venezia Giulia / Pordenone	Male	46	Paucisymptomatic	Pfizer, Pfizer, Pfizer 2022-01-27	BF.7	22B (Omicron)	2022-01-27	3	pfizer	250	TRUE	TRUE	gisaid_hcov-19_24_34_withClade_filtered.csv
hCoV-19/Italy/FVG-TS-38773567/2022	EPI_ISL_15333949	2022-10-04	Europe / Italy / Friuli Venezia Giulia / Trieste	Male	29	Paucisymptomatic	Astrazeneca, Pfizer, Pfizer 2021-12-18	BA.4.6	22A (Omicron)	2021-12-18	3	pfizer	290	TRUE	TRUE	gisaid_hcov-19_24_34_withClade_filtered.csv
hCoV-19/Italy/FVG-TS-38774218/2022	EPI_ISL_15333950	2022-10-04	Europe / Italy / Friuli Venezia Giulia / Trieste	Female	74	Paucisymptomatic	not vaccinated	BA.5.1	22B (Omicron)					FALSE	FALSE	gisaid_hcov-19_24_34_withClade_filtered.csv
hCoV-19/Italy/FVG-TS-65341625/2022	EPI_ISL_15333951	2022-10-04	Europe / Italy / Friuli Venezia Giulia / Trieste	Female	66	Paucisymptomatic	Pfizer, Pfizer, Pfizer 2021-11-15	BA.5.2.26	22B (Omicron)	2021-11-15	3	pfizer	323	TRUE	TRUE	gisaid_hcov-19_24_34_withClade_filtered.csv
hCoV-19/Italy/FVG-TS-65341708/2022	EPI_ISL_15333952	2022-10-04	Europe / Italy / Friuli Venezia Giulia / Trieste	Male	54	Paucisymptomatic	not vaccinated	BA.5.1	22B (Omicron)					FALSE	FALSE	gisaid_hcov-19_24_34_withClade_filtered.csv
hCoV-19/Italy/FVG-TS-65341713/2022	EPI_ISL_15333953	2022-10-04	Europe / Italy / Friuli Venezia Giulia / Trieste	Female	85	Paucisymptomatic	not vaccinated	BA.5.1	22B (Omicron)					FALSE	FALSE	gisaid_hcov-19_24_34_withClade_filtered.csv
hCoV-19/Italy/FVG-UD-65341660/2022	EPI_ISL_15333954	2022-10-04	Europe / Italy / Friuli Venezia Giulia / Udine	Female	52	Paucisymptomatic	Pfizer, Pfizer, Pfizer 2021-11-16	BA.5.2.1	22B (Omicron)	2021-11-16	3	pfizer	322	TRUE	TRUE	gisaid_hcov-19_24_34_withClade_filtered.csv
hCoV-19/Italy/FVG-UD-65341666/2022	EPI_ISL_15333955	2022-10-04	Europe / Italy / Friuli Venezia Giulia / Udine	Female	71	Paucisymptomatic	Astrazeneca, Astrazeneca, Moderna 2022-01-12	BA.5.2.1	22B (Omicron)	2022-01-12	3	moderna	265	TRUE	TRUE	gisaid_hcov-19_24_34_withClade_filtered.csv
hCoV-19/Italy/FVG-UD-65341687/2022	EPI_ISL_15333956	2022-10-04	Europe / Italy / Friuli Venezia Giulia / Udine	Female	29	Paucisymptomatic	Pfizer, Pfizer, Pfizer 2022-02-03	BA.5.2	22B (Omicron)	2022-02-03	3	pfizer	243	TRUE	TRUE	gisaid_hcov-19_24_34_withClade_filtered.csv
hCoV-19/Italy/FVG-UD-65341699/2022	EPI_ISL_15333957	2022-10-04	Europe / Italy / Friuli Venezia Giulia / Udine	Female	48	unknown		BA.5.1	22B (Omicron)					FALSE	FALSE	gisaid_hcov-19_24_34_withClade_filtered.csv
hCoV-19/Italy/FVG-UD-64046820/2022	EPI_ISL_15350906	2022-09-22	Europe / Italy / Friuli Venezia Giulia / Udine	Female	75	Mild; Recovered	Astrazeneca, Astrazeneca, Moderna 2022-01-28	BA.2.75.2	22D (Omicron)	2022-01-28	3	moderna	237	TRUE	TRUE	gisaid_hcov-19_24_34_withClade_filtered.csv
hCoV-19/Italy/FVG-PN-64046788/2022	EPI_ISL_15350907	2022-09-21	Europe / Italy / Friuli Venezia Giulia / Pordenone	Male	18	Mild; Recovered	Pfizer, Pfizer, Pfizer 2022-01-12	BN.2.1	22D (Omicron)	2022-01-12	3	pfizer	252	TRUE	TRUE	gisaid_hcov-19_24_34_withClade_filtered.csv
hCoV-19/Italy/FVG-PN-64046790/2022	EPI_ISL_15350908	2022-09-21	Europe / Italy / Friuli Venezia Giulia / Pordenone	Female	49	Mild; Recovered	Astrazeneca, Astrazeneca, Moderna 2021-12-18	BN.2.1	22D (Omicron)	2021-12-18	3	moderna	277	TRUE	TRUE	gisaid_hcov-19_24_34_withClade_filtered.csv
hCoV-19/Italy/FVG-TS-38764102/2022	EPI_ISL_15350909	2022-09-30	Europe / Italy / Friuli Venezia Giulia / Trieste	Female	50	Mild	Pfizer, Pfizer, Pfizer 2022-02-18	BA.2.75.5	22D (Omicron)	2022-02-18	3	pfizer	224	TRUE	TRUE	gisaid_hcov-19_24_34_withClade_filtered.csv
hCoV-19/Italy/FVG-TS-38764104/2022	EPI_ISL_15350910	2022-09-30	Europe / Italy / Friuli Venezia Giulia / Trieste	Male	13	Paucisymptomatic; Recovered	not vaccinated	BA.2.75.5	22D (Omicron)					FALSE	FALSE	gisaid_hcov-19_24_34_withClade_filtered.csv
hCoV-19/Italy/FVG-TS-38766049/2022	EPI_ISL_15350911	2022-09-30	Europe / Italy / Friuli Venezia Giulia / Trieste	Female	57	Paucisymptomatic; Recovered		BA.2.75.5	22D (Omicron)					FALSE	FALSE	gisaid_hcov-19_24_34_withClade_filtered.csv
hCoV-19/Italy/FVG-TS-65341648/2022	EPI_ISL_15350912	2022-10-04	Europe / Italy / Friuli Venezia Giulia / Trieste	Male	62	Paucisymptomatic	Pfizer, Pfizer, Pfizer 2021-11-06	BA.5.2.1	22B (Omicron)	2021-11-06	3	pfizer	332	TRUE	TRUE	gisaid_hcov-19_24_34_withClade_filtered.csv
hCoV-19/Italy/FVG-TS-38772936/2022	EPI_ISL_15350913	2022-10-04	Europe / Italy / Friuli Venezia Giulia / Trieste	Male	76	Paucisymptomatic	Astrazeneca, Astrazeneca, Moderna 2021-12-18	BA.5.2.20	22B (Omicron)	2021-12-18	3	moderna	290	TRUE	TRUE	gisaid_hcov-19_24_34_withClade_filtered.csv
hCoV-19/Italy/FVG-TS-38773512/2022	EPI_ISL_15350914	2022-10-04	Europe / Italy / Friuli Venezia Giulia / Trieste	Female	70	Paucisymptomatic	Janssen, 2021-12-10	BA.5.1.30	22B (Omicron)	2021-12-10	1	janssen	298	FALSE	TRUE	gisaid_hcov-19_24_34_withClade_filtered.csv
hCoV-19/Italy/FVG-TS-38773745/2022	EPI_ISL_15350915	2022-10-04	Europe / Italy / Friuli Venezia Giulia / Trieste	Male	46	Paucisymptomatic	Moderna, Moderna, Moderna 2022-01-22	BE.1.1	22B (Omicron)	2022-01-22	3	moderna	255	TRUE	TRUE	gisaid_hcov-19_24_34_withClade_filtered.csv
hCoV-19/Italy/FVG-TS-38773762/2022	EPI_ISL_15350916	2022-10-04	Europe / Italy / Friuli Venezia Giulia / Trieste	Female	53	Mild	Pfizer, Pfizer, Pfizer 2021-12-08	BQ.1.10.1	22E (Omicron)	2021-12-08	3	pfizer	300	TRUE	TRUE	gisaid_hcov-19_24_34_withClade_filtered.csv
hCoV-19/Italy/FVG-TS-38774083/2022	EPI_ISL_15350917	2022-10-04	Europe / Italy / Friuli Venezia Giulia / Trieste	Female	55	Paucisymptomatic	Moderna, Moderna, 2021-12-11	BF.7	22B (Omicron)	2021-12-11	2	Moderna	297	FALSE	TRUE	gisaid_hcov-19_24_34_withClade_filtered.csv
hCoV-19/Italy/FVG-UD-65341659/2022	EPI_ISL_15350918	2022-10-04	Europe / Italy / Friuli Venezia Giulia / Udine	Male	44	Mild; Recovered	Pfizer, Pfizer, Moderna 2022-01-16	BA.5.1.30	22B (Omicron)	2022-01-16	3	moderna	261	TRUE	TRUE	gisaid_hcov-19_24_34_withClade_filtered.csv
hCoV-19/Italy/FVG-UD-65341662/2022	EPI_ISL_15350919	2022-10-04	Europe / Italy / Friuli Venezia Giulia / Udine	Female	78	Asymptomatic	Astrazeneca, Astrazeneca, Moderna 2021-12-31	BA.5.2.1	22B (Omicron)	2021-12-31	3	moderna	277	TRUE	TRUE	gisaid_hcov-19_24_34_withClade_filtered.csv
hCoV-19/Italy/FVG-UD-65341663/2022	EPI_ISL_15350920	2022-10-04	Europe / Italy / Friuli Venezia Giulia / Udine	Male	60	Paucisymptomatic	Pfizer, Pfizer, Moderna 2022-01-19	BA.5.2.1	22B (Omicron)	2022-01-19	3	moderna	258	TRUE	TRUE	gisaid_hcov-19_24_34_withClade_filtered.csv
hCoV-19/Italy/FVG-UD-65341667/2022	EPI_ISL_15350921	2022-10-04	Europe / Italy / Friuli Venezia Giulia / Udine	Female	19	Paucisymptomatic	not vaccinated	BA.5.2.1	22B (Omicron)					FALSE	FALSE	gisaid_hcov-19_24_34_withClade_filtered.csv
hCoV-19/Italy/FVG-UD-65341670/2022	EPI_ISL_15350922	2022-10-04	Europe / Italy / Friuli Venezia Giulia / Udine	Male	52	Paucisymptomatic	Pfizer, Pfizer, Moderna 2022-01-18	BA.5.1.30	22B (Omicron)	2022-01-18	3	moderna	259	TRUE	TRUE	gisaid_hcov-19_24_34_withClade_filtered.csv
hCoV-19/Italy/FVG-UD-65341672/2022	EPI_ISL_15350923	2022-10-04	Europe / Italy / Friuli Venezia Giulia / Udine	Male	51	Asymptomatic	Pfizer, Pfizer, Moderna 2021-12-21	BF.7	22B (Omicron)	2021-12-21	3	moderna	287	TRUE	TRUE	gisaid_hcov-19_24_34_withClade_filtered.csv
hCoV-19/Italy/FVG-UD-65341680/2022	EPI_ISL_15350924	2022-10-04	Europe / Italy / Friuli Venezia Giulia / Udine	Female	76	Asymptomatic	Astrazeneca, Astrazeneca, Moderna 2022-01-13	BF.7	22B (Omicron)	2022-01-13	3	moderna	264	TRUE	TRUE	gisaid_hcov-19_24_34_withClade_filtered.csv
hCoV-19/Italy/FVG-UD-65341681/2022	EPI_ISL_15350925	2022-10-04	Europe / Italy / Friuli Venezia Giulia / Udine	Male	78	Asymptomatic	Astrazeneca, Astrazeneca, Moderna 2022-01-13	BF.7	22B (Omicron)	2022-01-13	3	moderna	264	TRUE	TRUE	gisaid_hcov-19_24_34_withClade_filtered.csv
hCoV-19/Italy/FVG-UD-65341688/2022	EPI_ISL_15350926	2022-10-04	Europe / Italy / Friuli Venezia Giulia / Udine	Male	86	Paucisymptomatic	Pfizer, Pfizer, Pfizer 2021-11-12	BA.5.2	22B (Omicron)	2021-11-12	3	pfizer	326	TRUE	TRUE	gisaid_hcov-19_24_34_withClade_filtered.csv
hCoV-19/Italy/FVG-UD-65341698/2022	EPI_ISL_15350927	2022-10-04	Europe / Italy / Friuli Venezia Giulia / Udine	Male	54	Asymptomatic	Pfizer, Pfizer, Moderna 2021-12-28	BQ.1.1	22E (Omicron)	2021-12-28	3	moderna	280	TRUE	TRUE	gisaid_hcov-19_24_34_withClade_filtered.csv
hCoV-19/Italy/FVG-UD-65341700/2022	EPI_ISL_15350928	2022-10-04	Europe / Italy / Friuli Venezia Giulia / Udine	Female	78	Paucisymptomatic	not vaccinated	BA.5.2	22B (Omicron)					FALSE	FALSE	gisaid_hcov-19_24_34_withClade_filtered.csv
hCoV-19/Italy/FVG-UD-65341702/2022	EPI_ISL_15350929	2022-10-04	Europe / Italy / Friuli Venezia Giulia / Udine	Male	78	Asymptomatic	Pfizer, Pfizer, Pfizer 2021-12-11	BF.5	22B (Omicron)	2021-12-11	3	pfizer	297	TRUE	TRUE	gisaid_hcov-19_24_34_withClade_filtered.csv
hCoV-19/Italy/FVG-UD-65341704/2022	EPI_ISL_15350930	2022-10-04	Europe / Italy / Friuli Venezia Giulia / Udine	Female	82	Severe	Pfizer, Pfizer, Pfizer 2021-11-11	BQ.1.1	22E (Omicron)	2021-11-11	3	pfizer	327	TRUE	TRUE	gisaid_hcov-19_24_34_withClade_filtered.csv
hCoV-19/Italy/FVG-TS-65341707/2022	EPI_ISL_15350931	2022-10-04	Europe / Italy / Friuli Venezia Giulia / Trieste	Male	99	Severe	Pfizer, Pfizer, Pfizer 2022-01-26	BA.5.2	22B (Omicron)	2022-01-26	3	pfizer	251	TRUE	TRUE	gisaid_hcov-19_24_34_withClade_filtered.csv
hCoV-19/Italy/FVG-TS-65341715/2022	EPI_ISL_15350932	2022-10-04	Europe / Italy / Friuli Venezia Giulia / Trieste	Female	57	Mild	Pfizer, Pfizer, Pfizer 2021-11-16	BQ.1.1	22E (Omicron)	2021-11-16	3	pfizer	322	TRUE	TRUE	gisaid_hcov-19_24_34_withClade_filtered.csv
hCoV-19/Italy/FVG-TS-65341719/2022	EPI_ISL_15350933	2022-10-04	Europe / Italy / Friuli Venezia Giulia / Trieste	Female	49	Mild	Pfizer, Pfizer, Pfizer 2021-11-12	BA.5.1	22B (Omicron)	2021-11-12	3	pfizer	326	TRUE	TRUE	gisaid_hcov-19_24_34_withClade_filtered.csv
hCoV-19/Italy/FVG-PN-65341725/2022	EPI_ISL_15350934	2022-10-04	Europe / Italy / Friuli Venezia Giulia / Pordenone	Female	26	Mild	not vaccinated	BA.5.1.5	22B (Omicron)					FALSE	FALSE	gisaid_hcov-19_24_34_withClade_filtered.csv
hCoV-19/Italy/FVG-PN-65341731/2022	EPI_ISL_15350935	2022-10-04	Europe / Italy / Friuli Venezia Giulia / Pordenone	Male	46	Mild	Pfizer, Pfizer, 2021-11-26	BF.5	22B (Omicron)	2021-11-26	2	Pfizer	312	FALSE	TRUE	gisaid_hcov-19_24_34_withClade_filtered.csv
hCoV-19/Italy/FVG-PN-65341732/2022	EPI_ISL_15350936	2022-10-04	Europe / Italy / Friuli Venezia Giulia / Pordenone	Female	46	Mild	Astrazeneca, Pfizer, Moderna 2022-01-26	BE.1.4.1	22B (Omicron)	2022-01-26	3	moderna	251	TRUE	TRUE	gisaid_hcov-19_24_34_withClade_filtered.csv
hCoV-19/Italy/FVG-PN-65341735/2022	EPI_ISL_15350937	2022-10-04	Europe / Italy / Friuli Venezia Giulia / Pordenone	Male	43	Mild	Pfizer, Pfizer, Moderna 2022-01-17	BN.1.5	22D (Omicron)	2022-01-17	3	moderna	260	TRUE	TRUE	gisaid_hcov-19_24_34_withClade_filtered.csv
hCoV-19/Italy/FVG-PN-65341736/2022	EPI_ISL_15350938	2022-10-04	Europe / Italy / Friuli Venezia Giulia / Pordenone	Female	54	Paucisymptomatic	Moderna, Moderna, Moderna 2022-01-04	BQ.1.14	22E (Omicron)	2022-01-04	3	moderna	273	TRUE	TRUE	gisaid_hcov-19_24_34_withClade_filtered.csv
hCoV-19/Italy/FVG-PN-65341740/2022	EPI_ISL_15350939	2022-10-04	Europe / Italy / Friuli Venezia Giulia / Pordenone	Male	51	Mild	Pfizer, Pfizer, Pfizer 2022-05-14	BA.5.1.10	22B (Omicron)	2022-05-14	3	pfizer	143	TRUE	TRUE	gisaid_hcov-19_24_34_withClade_filtered.csv
hCoV-19/Italy/FVG-PN-65341741/2022	EPI_ISL_15350940	2022-10-04	Europe / Italy / Friuli Venezia Giulia / Pordenone	Male	47	Mild	Pfizer, Pfizer, Moderna 2022-01-07	BL.1	22D (Omicron)	2022-01-07	3	moderna	270	TRUE	TRUE	gisaid_hcov-19_24_34_withClade_filtered.csv
hCoV-19/Italy/FVG-PN-65341742/2022	EPI_ISL_15350941	2022-10-04	Europe / Italy / Friuli Venezia Giulia / Pordenone	Female	58	Paucisymptomatic	Astrazeneca, Astrazeneca, Pfizer 2021-12-07	BA.5.2	22B (Omicron)	2021-12-07	3	pfizer	301	TRUE	TRUE	gisaid_hcov-19_24_34_withClade_filtered.csv
hCoV-19/Italy/FVG-PN-65341743/2022	EPI_ISL_15350942	2022-10-04	Europe / Italy / Friuli Venezia Giulia / Pordenone	Male	75	Paucisymptomatic	Pfizer, Pfizer, Pfizer 2022-01-23	BA.5.2.1	22B (Omicron)	2022-01-23	3	pfizer	254	TRUE	TRUE	gisaid_hcov-19_24_34_withClade_filtered.csv
hCoV-19/Italy/FVG-PN-65341751/2022	EPI_ISL_15350943	2022-10-04	Europe / Italy / Friuli Venezia Giulia / Pordenone	Male	13	Mild	Pfizer, Pfizer, Pfizer 2022-02-01	BA.5.2	22B (Omicron)	2022-02-01	3	pfizer	245	TRUE	TRUE	gisaid_hcov-19_24_34_withClade_filtered.csv
hCoV-19/Italy/FVG-UD-65341590/2022	EPI_ISL_15354679	2022-09-26	Europe / Italy / Friuli Venezia Giulia / Udine	Male	85	Paucisymptomatic; Recovered	Pfizer, Pfizer, Pfizer 2021-11-20	BA.2.9	21L (Omicron)	2021-11-20	3	pfizer	310	TRUE	TRUE	gisaid_hcov-19_24_34_withClade_filtered.csv
hCoV-19/Italy/FVG-TS-65341716/2022	EPI_ISL_15354680	2022-10-04	Europe / Italy / Friuli Venezia Giulia / Trieste	Male	36	Mild	Moderna, Moderna, Moderna 2022-04-04	BA.5.1	22B (Omicron)	2022-04-04	3	moderna	183	TRUE	TRUE	gisaid_hcov-19_24_34_withClade_filtered.csv
hCoV-19/Italy/FVG-TS-38766314/2022	EPI_ISL_15542529	2022-09-30	Europe / Italy / Friuli Venezia Giulia / Trieste	Male	73	Paucisymptomatic	Pfizer, Pfizer, Pfizer 2021-12-09	BA.5.2.1	22B (Omicron)	2021-12-09	3	pfizer	295	TRUE	TRUE	gisaid_hcov-19_24_34_withClade_filtered.csv
hCoV-19/Italy/FVG-TS-38748141/2022	EPI_ISL_15542530	2022-09-27	Europe / Italy / Friuli Venezia Giulia / Trieste	Male	79	Paucisymptomatic; Recovered	Astrazeneca, Astrazeneca, Pfizer 2021-12-14	BA.5.1	22B (Omicron)	2021-12-14	3	pfizer	287	TRUE	TRUE	gisaid_hcov-19_24_34_withClade_filtered.csv
hCoV-19/Italy/FVG-TS-65341550/2022	EPI_ISL_15542531	2022-09-27	Europe / Italy / Friuli Venezia Giulia / Trieste	Female	49	Paucisymptomatic; Recovered	Pfizer, Pfizer, Pfizer 2021-10-27	BA.5.1.21	22B (Omicron)	2021-10-27	3	pfizer	335	TRUE	TRUE	gisaid_hcov-19_24_34_withClade_filtered.csv
hCoV-19/Italy/FVG-TS-65341801/2022	EPI_ISL_15542532	2022-09-26	Europe / Italy / Friuli Venezia Giulia / Trieste	Male	51	Paucisymptomatic; Recovered	Pfizer, Pfizer, Moderna 2022-01-12	BA.5.1	22B (Omicron)	2022-01-12	3	moderna	257	TRUE	TRUE	gisaid_hcov-19_24_34_withClade_filtered.csv
hCoV-19/Italy/FVG-TS-65341524/2022	EPI_ISL_15542533	2022-09-27	Europe / Italy / Friuli Venezia Giulia / Trieste	Female	83	Severe; Recovered	Pfizer, Pfizer, Pfizer 2021-11-12	BA.5.2	22B (Omicron)	2021-11-12	3	pfizer	319	TRUE	TRUE	gisaid_hcov-19_24_34_withClade_filtered.csv
hCoV-19/Italy/FVG-TS-38765998/2022	EPI_ISL_15542534	2022-09-30	Europe / Italy / Friuli Venezia Giulia / Trieste	Male	58	Paucisymptomatic	Pfizer, Pfizer, Pfizer 2022-02-04	BQ.1.10	22E (Omicron)	2022-02-04	3	pfizer	238	TRUE	TRUE	gisaid_hcov-19_24_34_withClade_filtered.csv
hCoV-19/Italy/FVG-TS-38763861/2022	EPI_ISL_15542535	2022-09-30	Europe / Italy / Friuli Venezia Giulia / Trieste	Female	82	Mild	Pfizer, Pfizer, Pfizer 2021-12-18	BA.5.1	22B (Omicron)	2021-12-18	3	pfizer	286	TRUE	TRUE	gisaid_hcov-19_24_34_withClade_filtered.csv
hCoV-19/Italy/FVG-TS-38752077/2022	EPI_ISL_15542536	2022-09-27	Europe / Italy / Friuli Venezia Giulia / Trieste	Female	48	Mild; Recovered	Pfizer, Pfizer, Pfizer 2022-02-15	XBE	recombinant	2022-02-15	3	pfizer	224	TRUE	TRUE	gisaid_hcov-19_24_34_withClade_filtered.csv
hCoV-19/Italy/FVG-TS-65341532/2022	EPI_ISL_15542537	2022-09-27	Europe / Italy / Friuli Venezia Giulia / Trieste	Female	72	Severe	Pfizer, Pfizer, Pfizer 2021-12-23	BA.5.2	22B (Omicron)	2021-12-23	3	pfizer	278	TRUE	TRUE	gisaid_hcov-19_24_34_withClade_filtered.csv
hCoV-19/Italy/FVG-TS-38752923/2022	EPI_ISL_15542538	2022-09-27	Europe / Italy / Friuli Venezia Giulia / Trieste	Male	47	Paucisymptomatic; Recovered	Astrazeneca, Astrazeneca, Pfizer 2021-12-16	BE.1.1	22B (Omicron)	2021-12-16	3	pfizer	285	TRUE	TRUE	gisaid_hcov-19_24_34_withClade_filtered.csv
hCoV-19/Italy/FVG-TS-38763539/2022	EPI_ISL_15542539	2022-09-30	Europe / Italy / Friuli Venezia Giulia / Pordenone	Female	55	Mild	Pfizer, Pfizer, Moderna 2022-01-17	BA.5.1	22B (Omicron)	2022-01-17	3	moderna	256	TRUE	TRUE	gisaid_hcov-19_24_34_withClade_filtered.csv
hCoV-19/Italy/FVG-UD-65341767/2022	EPI_ISL_15542540	2022-09-27	Europe / Italy / Friuli Venezia Giulia / Gorizia	Female	63	Asymptomatic; Recovered	Pfizer, Pfizer, Pfizer 2022-06-27	BM.4.1.1	22D (Omicron)	2022-06-27	3	pfizer	92	TRUE	TRUE	gisaid_hcov-19_24_34_withClade_filtered.csv
hCoV-19/Italy/FVG-UD-65341790/2022	EPI_ISL_15542541	2022-09-27	Europe / Italy / Friuli Venezia Giulia / Gorizia	Female	48	Mild	Astrazeneca, Astrazeneca, Pfizer 2021-12-15	BL.1	22D (Omicron)	2021-12-15	3	pfizer	286	TRUE	TRUE	gisaid_hcov-19_24_34_withClade_filtered.csv
hCoV-19/Italy/FVG-UD-65341573/2022	EPI_ISL_15542542	2022-09-26	Europe / Italy / Friuli Venezia Giulia / Gorizia	Male	30	Paucisymptomatic; Recovered	Pfizer, Pfizer, Moderna 2022-01-30	BA.5.2.1	22B (Omicron)	2022-01-30	3	moderna	239	TRUE	TRUE	gisaid_hcov-19_24_34_withClade_filtered.csv
hCoV-19/Italy/FVG-UD-65341791/2022	EPI_ISL_15542543	2022-09-27	Europe / Italy / Friuli Venezia Giulia / Trieste	Female	45	Paucisymptomatic; Recovered	Pfizer, Pfizer, Pfizer 2021-12-30	CN.1	22B (Omicron)	2021-12-30	3	pfizer	271	TRUE	TRUE	gisaid_hcov-19_24_34_withClade_filtered.csv
hCoV-19/Italy/FVG-UD-65341785/2022	EPI_ISL_15542544	2022-09-27	Europe / Italy / Friuli Venezia Giulia / Udine	Female	29	Paucisymptomatic; Recovered	Pfizer, Pfizer, Pfizer 2022-03-18	BA.5.1	22B (Omicron)	2022-03-18	3	pfizer	193	TRUE	TRUE	gisaid_hcov-19_24_34_withClade_filtered.csv
hCoV-19/Italy/FVG-UD-65341766/2022	EPI_ISL_15542545	2022-09-27	Europe / Italy / Friuli Venezia Giulia / Trieste	Female	12	Paucisymptomatic; Recovered	not vaccinated	BA.4.1	22A (Omicron)					FALSE	FALSE	gisaid_hcov-19_24_34_withClade_filtered.csv
hCoV-19/Italy/FVG-UD-65341581/2022	EPI_ISL_15542546	2022-09-26	Europe / Italy / Friuli Venezia Giulia / Gorizia	Male	39	Paucisymptomatic; Recovered	Astrazeneca, Astrazeneca, Moderna 2021-12-21	BA.5.2.1	22B (Omicron)	2021-12-21	3	moderna	279	TRUE	TRUE	gisaid_hcov-19_24_34_withClade_filtered.csv
hCoV-19/Italy/FVG-UD-65341760/2022	EPI_ISL_15542547	2022-09-27	Europe / Italy / Friuli Venezia Giulia / Pordenone	Female	73	Asymptomatic; Recovered	not vaccinated	BA.5.2.60	22B (Omicron)					FALSE	FALSE	gisaid_hcov-19_24_34_withClade_filtered.csv
hCoV-19/Italy/FVG-UD-65341583/2022	EPI_ISL_15542548	2022-09-26	Europe / Italy / Friuli Venezia Giulia / Pordenone	Female	49	Paucisymptomatic; Recovered	Astrazeneca, Astrazeneca, Moderna 2022-01-07	BA.5.2.1	22B (Omicron)	2022-01-07	3	moderna	262	TRUE	TRUE	gisaid_hcov-19_24_34_withClade_filtered.csv
hCoV-19/Italy/FVG-UD-65341764/2022	EPI_ISL_15542549	2022-09-27	Europe / Italy / Friuli Venezia Giulia / Pordenone	Female	57	Paucisymptomatic; Recovered	Pfizer, Pfizer, Pfizer 2021-12-12	BA.5.2.1	22B (Omicron)	2021-12-12	3	pfizer	289	TRUE	TRUE	gisaid_hcov-19_24_34_withClade_filtered.csv
hCoV-19/Italy/FVG-PN-65341810/2022	EPI_ISL_15542550	2022-09-26	Europe / Italy / Friuli Venezia Giulia / Pordenone	Female	72	Mild; Recovered	Astrazeneca, Astrazeneca, Moderna 2021-12-19	BA.5.2	22B (Omicron)	2021-12-19	3	moderna	281	TRUE	TRUE	gisaid_hcov-19_24_34_withClade_filtered.csv
hCoV-19/Italy/FVG-PN-65341818/2022	EPI_ISL_15542551	2022-09-26	Europe / Italy / Friuli Venezia Giulia / Pordenone	Male	30	Mild; Recovered	not vaccinated	BA.5.1	22B (Omicron)					FALSE	FALSE	gisaid_hcov-19_24_34_withClade_filtered.csv
hCoV-19/Italy/FVG-PN-65341830/2022	EPI_ISL_15542552	2022-09-27	Europe / Italy / Friuli Venezia Giulia / Pordenone	Male	73	Mild; Recovered	Pfizer, Pfizer, Moderna 2021-12-21	BA.4.6	22A (Omicron)	2021-12-21	3	moderna	280	TRUE	TRUE	gisaid_hcov-19_24_34_withClade_filtered.csv
hCoV-19/Italy/FVG-PN-65341811/2022	EPI_ISL_15542553	2022-09-26	Europe / Italy / Friuli Venezia Giulia / Udine	Female	58	Mild; Recovered	Pfizer, Pfizer, Moderna 2022-02-18	BA.5.2.1	22B (Omicron)	2022-02-18	3	moderna	220	TRUE	TRUE	gisaid_hcov-19_24_34_withClade_filtered.csv
hCoV-19/Italy/FVG-PN-65341813/2022	EPI_ISL_15542554	2022-09-26	Europe / Italy / Friuli Venezia Giulia / Udine	Female	48	Paucisymptomatic; Recovered	Pfizer, Pfizer, Moderna 2021-12-13	BA.5.2	22B (Omicron)	2021-12-13	3	moderna	287	TRUE	TRUE	gisaid_hcov-19_24_34_withClade_filtered.csv
hCoV-19/Italy/FVG-PN-65341803/2022	EPI_ISL_15542555	2022-09-26	Europe / Italy / Friuli Venezia Giulia / Udine	Male	3	Mild; Recovered	not vaccinated	BQ.1.22	22E (Omicron)					FALSE	FALSE	gisaid_hcov-19_24_34_withClade_filtered.csv
hCoV-19/Italy/FVG-PN-65341807/2022	EPI_ISL_15542556	2022-09-26	Europe / Italy / Friuli Venezia Giulia / Udine	Female	63	Mild; Recovered	Janssen, 2022-01-11	BA.5.2.20	22B (Omicron)	2022-01-11	1	janssen	258	FALSE	TRUE	gisaid_hcov-19_24_34_withClade_filtered.csv
hCoV-19/Italy/FVG-PN-65341826/2022	EPI_ISL_15542557	2022-09-26	Europe / Italy / Friuli Venezia Giulia / Pordenone	Female	70	Paucisymptomatic; Recovered	Pfizer, Pfizer, Moderna 2022-01-02	BF.5	22B (Omicron)	2022-01-02	3	moderna	267	TRUE	TRUE	gisaid_hcov-19_24_34_withClade_filtered.csv
hCoV-19/Italy/FVG-PN-65341836/2022	EPI_ISL_15542558	2022-09-27	Europe / Italy / Friuli Venezia Giulia / Pordenone	Male	16	Mild; Recovered	Pfizer, Pfizer, Pfizer 2022-02-19	BA.5.1	22B (Omicron)	2022-02-19	3	pfizer	220	TRUE	TRUE	gisaid_hcov-19_24_34_withClade_filtered.csv
hCoV-19/Italy/FVG-PN-65341824/2022	EPI_ISL_15542559	2022-09-27	Europe / Italy / Friuli Venezia Giulia / Pordenone	Female	43	Mild; Recovered	Pfizer, Pfizer, Moderna 2022-01-29	BA.5.2	22B (Omicron)	2022-01-29	3	moderna	241	TRUE	TRUE	gisaid_hcov-19_24_34_withClade_filtered.csv
hCoV-19/Italy/FVG-GO-65341607/2022	EPI_ISL_15542560	2022-09-26	Europe / Italy / Friuli Venezia Giulia / Pordenone	Female	23	Paucisymptomatic; Recovered	Pfizer, Pfizer, Pfizer 2021-12-08	BA.5.1.25	22B (Omicron)	2021-12-08	3	pfizer	292	TRUE	TRUE	gisaid_hcov-19_24_34_withClade_filtered.csv
hCoV-19/Italy/FVG-GO-64046889/2022	EPI_ISL_15542561	2022-09-27	Europe / Italy / Friuli Venezia Giulia / Udine	Male	53	Mild; Recovered	Pfizer, Pfizer, Pfizer 2022-02-05	BA.5.1	22B (Omicron)	2022-02-05	3	pfizer	234	TRUE	TRUE	gisaid_hcov-19_24_34_withClade_filtered.csv
hCoV-19/Italy/FVG-GO-65341611/2022	EPI_ISL_15542562	2022-09-26	Europe / Italy / Friuli Venezia Giulia / Udine	Female	76	Paucisymptomatic; Recovered	Pfizer, Pfizer, Moderna 2022-01-14	BF.5	22B (Omicron)	2022-01-14	3	moderna	255	TRUE	TRUE	gisaid_hcov-19_24_34_withClade_filtered.csv
hCoV-19/Italy/FVG-GO-64046887/2022	EPI_ISL_15542563	2022-09-27	Europe / Italy / Friuli Venezia Giulia / Udine	Female	44	Mild	Pfizer, Pfizer, Pfizer 2022-03-12	BA.5.2.20	22B (Omicron)	2022-03-12	3	pfizer	199	TRUE	TRUE	gisaid_hcov-19_24_34_withClade_filtered.csv
hCoV-19/Italy/FVG-GO-65341759/2022	EPI_ISL_15542564	2022-10-07	Europe / Italy / Friuli Venezia Giulia / Udine	Male	75	Severe; Recovered	Astrazeneca, Moderna, Pfizer 2022-04-03	BA.5.1	22B (Omicron)	2022-04-03	3	pfizer	187	TRUE	TRUE	gisaid_hcov-19_24_34_withClade_filtered.csv
hCoV-19/Italy/FVG-GO-65341608/2022	EPI_ISL_15542565	2022-09-26	Europe / Italy / Friuli Venezia Giulia / Udine	Male	83	Paucisymptomatic; Recovered	Pfizer, Pfizer, Pfizer 2021-11-16	BA.5.2	22B (Omicron)	2021-11-16	3	pfizer	314	TRUE	TRUE	gisaid_hcov-19_24_34_withClade_filtered.csv
hCoV-19/Italy/FVG-UD-65341762/2022	EPI_ISL_15544374	2022-09-27	Europe / Italy / Friuli Venezia Giulia / Gorizia	Male	92	Paucisymptomatic	Pfizer, Pfizer, Pfizer 2021-12-05	BA.5.2	22B (Omicron)	2021-12-05	3	pfizer	296	TRUE	TRUE	gisaid_hcov-19_24_34_withClade_filtered.csv
hCoV-19/Italy/FVG-TS-38793774/2022	EPI_ISL_15545070	2022-10-11	Europe / Italy / Friuli Venezia Giulia / Trieste	Female	57	Paucisymptomatic; Recovered	Pfizer, Pfizer, Pfizer 2022-05-10	BA.5.2	22B (Omicron)	2022-05-10	3	pfizer	154	TRUE	TRUE	gisaid_hcov-19_24_34_withClade_filtered.csv
hCoV-19/Italy/FVG-TS-38793796/2022	EPI_ISL_15545071	2022-10-11	Europe / Italy / Friuli Venezia Giulia / Trieste	Male	59	Paucisymptomatic; Recovered	Astrazeneca, Astrazeneca, Pfizer 2021-12-11	BQ.1.1.1	22E (Omicron)	2021-12-11	3	pfizer	304	TRUE	TRUE	gisaid_hcov-19_24_34_withClade_filtered.csv
hCoV-19/Italy/FVG-TS-38793883/2022	EPI_ISL_15545072	2022-10-11	Europe / Italy / Friuli Venezia Giulia / Trieste	Female	47	Paucisymptomatic; Recovered	not vaccinated	BA.5.2.6	22B (Omicron)					FALSE	FALSE	gisaid_hcov-19_24_34_withClade_filtered.csv
hCoV-19/Italy/FVG-TS-38794008/2022	EPI_ISL_15545073	2022-10-11	Europe / Italy / Friuli Venezia Giulia / Trieste	Male	75	Mild; Recovered	Pfizer, Pfizer, Moderna 2021-12-22	BA.5.2.1	22B (Omicron)	2021-12-22	3	moderna	293	TRUE	TRUE	gisaid_hcov-19_24_34_withClade_filtered.csv
hCoV-19/Italy/FVG-TS-38794092/2022	EPI_ISL_15545074	2022-10-11	Europe / Italy / Friuli Venezia Giulia / Trieste	Female	65	Paucisymptomatic; Recovered	Pfizer, Pfizer, Pfizer 2021-12-23	BF.5	22B (Omicron)	2021-12-23	3	pfizer	292	TRUE	TRUE	gisaid_hcov-19_24_34_withClade_filtered.csv
hCoV-19/Italy/FVG-TS-38795515/2022	EPI_ISL_15545075	2022-10-11	Europe / Italy / Friuli Venezia Giulia / Trieste	Female	56	Mild; Recovered	Astrazeneca, Astrazeneca, Moderna 2021-12-11	BF.7.24	22B (Omicron)	2021-12-11	3	moderna	304	TRUE	TRUE	gisaid_hcov-19_24_34_withClade_filtered.csv
hCoV-19/Italy/FVG-TS-64046913/2022	EPI_ISL_15545076	2022-10-10	Europe / Italy / Friuli Venezia Giulia / Trieste	Female	49	unknown		BA.2	21L (Omicron)					FALSE	FALSE	gisaid_hcov-19_24_34_withClade_filtered.csv
hCoV-19/Italy/FVG-GO-65341845/2022	EPI_ISL_15545077	2022-10-11	Europe / Italy / Friuli Venezia Giulia / Gorizia	Female	76	Paucisymptomatic; Recovered	Astrazeneca, Astrazeneca, Moderna 2022-01-19	BA.2.3.20	21L (Omicron)	2022-01-19	3	moderna	265	TRUE	TRUE	gisaid_hcov-19_24_34_withClade_filtered.csv
hCoV-19/Italy/FVG-GO-65341846/2022	EPI_ISL_15545078	2022-10-11	Europe / Italy / Friuli Venezia Giulia / Gorizia	Male	42	Paucisymptomatic; Recovered	Pfizer, Pfizer, Moderna 2021-12-15	BA.5.2	22B (Omicron)	2021-12-15	3	moderna	300	TRUE	TRUE	gisaid_hcov-19_24_34_withClade_filtered.csv
hCoV-19/Italy/FVG-GO-65341847/2022	EPI_ISL_15545079	2022-10-11	Europe / Italy / Friuli Venezia Giulia / Gorizia	Female	65	Paucisymptomatic; Recovered	Pfizer, Pfizer, Pfizer 2021-11-20	BA.5.2.1	22B (Omicron)	2021-11-20	3	pfizer	325	TRUE	TRUE	gisaid_hcov-19_24_34_withClade_filtered.csv
hCoV-19/Italy/FVG-GO-65341848/2022	EPI_ISL_15545080	2022-10-11	Europe / Italy / Friuli Venezia Giulia / Gorizia	Male	34	Paucisymptomatic	Pfizer, Pfizer, Pfizer 2022-01-24	BF.6	22B (Omicron)	2022-01-24	3	pfizer	260	TRUE	TRUE	gisaid_hcov-19_24_34_withClade_filtered.csv
hCoV-19/Italy/FVG-GO-65341849/2022	EPI_ISL_15545081	2022-10-11	Europe / Italy / Friuli Venezia Giulia / Gorizia	Male	76	Paucisymptomatic	Astrazeneca, Astrazeneca, Pfizer 2021-12-21	BA.4.6	22A (Omicron)	2021-12-21	3	pfizer	294	TRUE	TRUE	gisaid_hcov-19_24_34_withClade_filtered.csv
hCoV-19/Italy/FVG-GO-65341852/2022	EPI_ISL_15545082	2022-10-11	Europe / Italy / Friuli Venezia Giulia / Gorizia	Female	51	Mild; Recovered	Moderna, Moderna, Pfizer 2022-06-15	BA.5.1	22B (Omicron)	2022-06-15	3	pfizer	118	TRUE	TRUE	gisaid_hcov-19_24_34_withClade_filtered.csv
hCoV-19/Italy/FVG-TS-65341854/2022	EPI_ISL_15545083	2022-10-11	Europe / Italy / Friuli Venezia Giulia / Trieste	Female	84	Paucisymptomatic	Pfizer, Pfizer, Pfizer 2021-11-17	BA.5.2	22B (Omicron)	2021-11-17	3	pfizer	328	TRUE	TRUE	gisaid_hcov-19_24_34_withClade_filtered.csv
hCoV-19/Italy/FVG-TS-65341857/2022	EPI_ISL_15545084	2022-10-11	Europe / Italy / Friuli Venezia Giulia / Trieste	Male	54	Paucisymptomatic; Recovered	Moderna, Moderna, Moderna 2021-12-18	BA.5.1	22B (Omicron)	2021-12-18	3	moderna	297	TRUE	TRUE	gisaid_hcov-19_24_34_withClade_filtered.csv
hCoV-19/Italy/FVG-TS-65341858/2022	EPI_ISL_15545085	2022-10-11	Europe / Italy / Friuli Venezia Giulia / Trieste	Male	78	Paucisymptomatic	Astrazeneca, Astrazeneca, Moderna 2021-12-15	BA.5.2.20	22B (Omicron)	2021-12-15	3	moderna	300	TRUE	TRUE	gisaid_hcov-19_24_34_withClade_filtered.csv
hCoV-19/Italy/FVG-TS-65341859/2022	EPI_ISL_15545086	2022-10-11	Europe / Italy / Friuli Venezia Giulia / Trieste	Female	84	Severe	Pfizer, Pfizer, Pfizer 2021-12-12	BA.5.2.20	22B (Omicron)	2021-12-12	3	pfizer	303	TRUE	TRUE	gisaid_hcov-19_24_34_withClade_filtered.csv
hCoV-19/Italy/FVG-PN-65341887/2022	EPI_ISL_15545087	2022-10-11	Europe / Italy / Friuli Venezia Giulia / Pordenone	Female	59	Mild; Recovered	Astrazeneca, Astrazeneca, Pfizer 2021-12-12	BE.1	22B (Omicron)	2021-12-12	3	pfizer	303	TRUE	TRUE	gisaid_hcov-19_24_34_withClade_filtered.csv
hCoV-19/Italy/FVG-PN-65341890/2022	EPI_ISL_15545088	2022-10-11	Europe / Italy / Friuli Venezia Giulia / Pordenone	Male	35	Mild; Recovered	Pfizer, Pfizer, Moderna 2022-01-19	BQ.1.1	22E (Omicron)	2022-01-19	3	moderna	265	TRUE	TRUE	gisaid_hcov-19_24_34_withClade_filtered.csv
hCoV-19/Italy/FVG-PN-65341897/2022	EPI_ISL_15545089	2022-10-11	Europe / Italy / Friuli Venezia Giulia / Pordenone	Female	32	Mild; Recovered	not vaccinated	BA.5.1	22B (Omicron)					FALSE	FALSE	gisaid_hcov-19_24_34_withClade_filtered.csv
hCoV-19/Italy/FVG-PN-65341898/2022	EPI_ISL_15545090	2022-10-11	Europe / Italy / Friuli Venezia Giulia / Pordenone	Female	80	Mild; Recovered	Astrazeneca, Astrazeneca, Moderna 2022-01-02	BF.7	22B (Omicron)	2022-01-02	3	moderna	282	TRUE	TRUE	gisaid_hcov-19_24_34_withClade_filtered.csv
hCoV-19/Italy/FVG-PN-65341899/2022	EPI_ISL_15545091	2022-10-11	Europe / Italy / Friuli Venezia Giulia / Pordenone	Male	40	Paucisymptomatic; Recovered	Moderna, Moderna, 2022-03-09	BA.5.1	22B (Omicron)	2022-03-09	2	Moderna	216	FALSE	TRUE	gisaid_hcov-19_24_34_withClade_filtered.csv
hCoV-19/Italy/FVG-PN-65341900/2022	EPI_ISL_15545092	2022-10-11	Europe / Italy / Friuli Venezia Giulia / Pordenone	Female	60	Paucisymptomatic; Recovered	Pfizer, Pfizer, Moderna 2021-12-15	BV.1	22B (Omicron)	2021-12-15	3	moderna	300	TRUE	TRUE	gisaid_hcov-19_24_34_withClade_filtered.csv
hCoV-19/Italy/FVG-PN-65341905/2022	EPI_ISL_15545093	2022-10-11	Europe / Italy / Friuli Venezia Giulia / Pordenone	Female	44	Mild; Recovered	Pfizer, Pfizer, Moderna 2022-01-25	BA.5.2	22B (Omicron)	2022-01-25	3	moderna	259	TRUE	TRUE	gisaid_hcov-19_24_34_withClade_filtered.csv
hCoV-19/Italy/FVG-PN-65341907/2022	EPI_ISL_15545094	2022-10-11	Europe / Italy / Friuli Venezia Giulia / Pordenone	Male	62	Mild; Recovered	Pfizer, Pfizer, Pfizer 2021-10-28	XBB.1	22F (Omicron)	2021-10-28	3	pfizer	348	TRUE	TRUE	gisaid_hcov-19_24_34_withClade_filtered.csv
hCoV-19/Italy/FVG-PN-65341909/2022	EPI_ISL_15545095	2022-10-11	Europe / Italy / Friuli Venezia Giulia / Pordenone	Male	50	Mild; Recovered	Pfizer, Pfizer, Moderna 2022-01-16	BA.5.2	22B (Omicron)	2022-01-16	3	moderna	268	TRUE	TRUE	gisaid_hcov-19_24_34_withClade_filtered.csv
hCoV-19/Italy/FVG-PN-65341927/2022	EPI_ISL_15545096	2022-10-11	Europe / Italy / Friuli Venezia Giulia / Pordenone	Male	54	Mild; Recovered	not vaccinated	BA.5.2.1	22B (Omicron)					FALSE	FALSE	gisaid_hcov-19_24_34_withClade_filtered.csv
hCoV-19/Italy/FVG-PN-65341928/2022	EPI_ISL_15545097	2022-10-11	Europe / Italy / Friuli Venezia Giulia / Pordenone	Female	26	Mild; Recovered	Pfizer, Pfizer, Moderna 2022-01-17	BQ.1.1	22E (Omicron)	2022-01-17	3	moderna	267	TRUE	TRUE	gisaid_hcov-19_24_34_withClade_filtered.csv
hCoV-19/Italy/FVG-UD-65341942/2022	EPI_ISL_15545098	2022-10-11	Europe / Italy / Friuli Venezia Giulia / Udine	Male	93	Paucisymptomatic; Recovered	Pfizer, Pfizer, Pfizer 2021-11-30	BA.5.1	22B (Omicron)	2021-11-30	3	pfizer	315	TRUE	TRUE	gisaid_hcov-19_24_34_withClade_filtered.csv
hCoV-19/Italy/FVG-UD-65341944/2022	EPI_ISL_15545099	2022-10-11	Europe / Italy / Friuli Venezia Giulia / Udine	Female	74	Mild; Recovered	Pfizer, 2022-02-02	BA.5.2.1	22B (Omicron)	2022-02-02	1	pfizer	251	FALSE	FALSE	gisaid_hcov-19_24_34_withClade_filtered.csv
hCoV-19/Italy/FVG-UD-65341950/2022	EPI_ISL_15545100	2022-10-11	Europe / Italy / Friuli Venezia Giulia / Udine	Female	50	Mild; Recovered	Pfizer, Pfizer, Pfizer 2021-12-11	BF.7	22B (Omicron)	2021-12-11	3	pfizer	304	TRUE	TRUE	gisaid_hcov-19_24_34_withClade_filtered.csv
hCoV-19/Italy/FVG-UD-65341951/2022	EPI_ISL_15545101	2022-10-11	Europe / Italy / Friuli Venezia Giulia / Udine	Female	36	Mild; Recovered	Pfizer, Pfizer, Pfizer 2022-04-08	BA.5.2.1	22B (Omicron)	2022-04-08	3	pfizer	186	TRUE	TRUE	gisaid_hcov-19_24_34_withClade_filtered.csv
hCoV-19/Italy/FVG-UD-65341954/2022	EPI_ISL_15545102	2022-10-11	Europe / Italy / Friuli Venezia Giulia / Udine	Female	55	Paucisymptomatic; Recovered	Pfizer, Pfizer, Moderna 2021-12-23	BA.5.9	22B (Omicron)	2021-12-23	3	moderna	292	TRUE	TRUE	gisaid_hcov-19_24_34_withClade_filtered.csv
hCoV-19/Italy/FVG-UD-65341956/2022	EPI_ISL_15545103	2022-10-11	Europe / Italy / Friuli Venezia Giulia / Udine	Female	57	Asymptomatic; Recovered	Pfizer, Pfizer, Moderna 2022-01-14	BA.5.2.1	22B (Omicron)	2022-01-14	3	moderna	270	TRUE	TRUE	gisaid_hcov-19_24_34_withClade_filtered.csv
hCoV-19/Italy/FVG-UD-65341959/2022	EPI_ISL_15545104	2022-10-11	Europe / Italy / Friuli Venezia Giulia / Udine	Male	28	Paucisymptomatic	Pfizer, Pfizer, Pfizer 2022-02-18	BQ.1.1	22E (Omicron)	2022-02-18	3	pfizer	235	TRUE	TRUE	gisaid_hcov-19_24_34_withClade_filtered.csv
hCoV-19/Italy/FVG-UD-65341961/2022	EPI_ISL_15545105	2022-10-11	Europe / Italy / Friuli Venezia Giulia / Udine	Female	42	Paucisymptomatic; Recovered	Pfizer, Pfizer, Moderna 2022-01-08	BA.5.2	22B (Omicron)	2022-01-08	3	moderna	276	TRUE	TRUE	gisaid_hcov-19_24_34_withClade_filtered.csv
hCoV-19/Italy/FVG-UD-65341962/2022	EPI_ISL_15545106	2022-10-11	Europe / Italy / Friuli Venezia Giulia / Udine	Female	81	Asymptomatic; Recovered	Pfizer, Pfizer, Moderna 2021-12-23	BA.5.2	22B (Omicron)	2021-12-23	3	moderna	292	TRUE	TRUE	gisaid_hcov-19_24_34_withClade_filtered.csv
hCoV-19/Italy/FVG-UD-65341964/2022	EPI_ISL_15545107	2022-10-11	Europe / Italy / Friuli Venezia Giulia / Udine	Female	64	Asymptomatic; Recovered	Moderna, Moderna, Moderna 2021-12-17	BL.1	22D (Omicron)	2021-12-17	3	moderna	298	TRUE	TRUE	gisaid_hcov-19_24_34_withClade_filtered.csv
hCoV-19/Italy/FVG-UD-65341966/2022	EPI_ISL_15545108	2022-10-11	Europe / Italy / Friuli Venezia Giulia / Udine	Male	50	Asymptomatic; Recovered	Pfizer, Pfizer, Pfizer 2021-11-27	BA.5.1	22B (Omicron)	2021-11-27	3	pfizer	318	TRUE	TRUE	gisaid_hcov-19_24_34_withClade_filtered.csv
hCoV-19/Italy/FVG-GO-65341983/2022	EPI_ISL_15745049	2022-10-18	Europe / Italy / Friuli Venezia Giulia / Gorizia	Female	65	Paucisymptomatic; Recovered	Astrazeneca, Astrazeneca, Moderna 2022-01-03	BQ.1.1	22E (Omicron)	2022-01-03	3	moderna	288	TRUE	TRUE	gisaid_hcov-19_24_34_withClade_filtered.csv
hCoV-19/Italy/FVG-GO-65342098/2022	EPI_ISL_15745050	2022-10-18	Europe / Italy / Friuli Venezia Giulia / Gorizia	Male	33	Paucisymptomatic; Recovered	Pfizer, Pfizer, Moderna 2022-01-25	XBB.1	22F (Omicron)	2022-01-25	3	moderna	266	TRUE	TRUE	gisaid_hcov-19_24_34_withClade_filtered.csv
hCoV-19/Italy/FVG-GO-65341972/2022	EPI_ISL_15745051	2022-10-18	Europe / Italy / Friuli Venezia Giulia / Gorizia	Female	81	Mild; Recovered	Pfizer, Pfizer, Pfizer 2022-01-04	BA.5.1.17	22B (Omicron)	2022-01-04	3	pfizer	287	TRUE	TRUE	gisaid_hcov-19_24_34_withClade_filtered.csv
hCoV-19/Italy/FVG-GO-65341969/2022	EPI_ISL_15745052	2022-10-18	Europe / Italy / Friuli Venezia Giulia / Gorizia	Male	51	Paucisymptomatic; Recovered	Pfizer, Pfizer, Pfizer 2021-11-30	XBB.1	22F (Omicron)	2021-11-30	3	pfizer	322	TRUE	TRUE	gisaid_hcov-19_24_34_withClade_filtered.csv
hCoV-19/Italy/FVG-PN-65342111/2022	EPI_ISL_15745053	2022-10-18	Europe / Italy / Friuli Venezia Giulia / Pordenone	Female	59	Mild; Recovered	Pfizer, Pfizer, Pfizer 2021-12-09	BA.5.2.6	22B (Omicron)	2021-12-09	3	pfizer	313	TRUE	TRUE	gisaid_hcov-19_24_34_withClade_filtered.csv
hCoV-19/Italy/FVG-PN-65342124/2022	EPI_ISL_15745054	2022-10-18	Europe / Italy / Friuli Venezia Giulia / Pordenone	Female	39	Mild; Recovered	Pfizer, Pfizer, Moderna 2021-12-30	XBB.2.2	22F (Omicron)	2021-12-30	3	moderna	292	TRUE	TRUE	gisaid_hcov-19_24_34_withClade_filtered.csv
hCoV-19/Italy/FVG-PN-65342102/2022	EPI_ISL_15745055	2022-10-18	Europe / Italy / Friuli Venezia Giulia / Pordenone	Male	83	Mild; Recovered	Pfizer, Pfizer, Pfizer 2021-10-29	BA.5.1	22B (Omicron)	2021-10-29	3	pfizer	354	TRUE	TRUE	gisaid_hcov-19_24_34_withClade_filtered.csv
hCoV-19/Italy/FVG-PN-65342096/2022	EPI_ISL_15745056	2022-10-18	Europe / Italy / Friuli Venezia Giulia / Pordenone	Female	85	Mild; Recovered	Pfizer, Pfizer, Pfizer 2021-12-05	BF.7	22B (Omicron)	2021-12-05	3	pfizer	317	TRUE	TRUE	gisaid_hcov-19_24_34_withClade_filtered.csv
hCoV-19/Italy/FVG-PN-65342109/2022	EPI_ISL_15745057	2022-10-18	Europe / Italy / Friuli Venezia Giulia / Pordenone	Male	55	Mild; Recovered	Pfizer, Pfizer, Pfizer 2021-12-07	BF.7	22B (Omicron)	2021-12-07	3	pfizer	315	TRUE	TRUE	gisaid_hcov-19_24_34_withClade_filtered.csv
hCoV-19/Italy/FVG-PN-65342121/2022	EPI_ISL_15745058	2022-10-18	Europe / Italy / Friuli Venezia Giulia / Pordenone	Female	60	Mild; Recovered	not vaccinated	BA.5.1	22B (Omicron)					FALSE	FALSE	gisaid_hcov-19_24_34_withClade_filtered.csv
hCoV-19/Italy/FVG-PN-65342120/2022	EPI_ISL_15745059	2022-10-18	Europe / Italy / Friuli Venezia Giulia / Pordenone	Female	68	Mild; Recovered	Pfizer, Pfizer, 2021-12-17	BA.5.1	22B (Omicron)	2021-12-17	2	Pfizer	305	FALSE	TRUE	gisaid_hcov-19_24_34_withClade_filtered.csv
hCoV-19/Italy/FVG-TS-65341992/2022	EPI_ISL_15745060	2022-10-18	Europe / Italy / Friuli Venezia Giulia / Trieste	Male	79	Severe; Recovered	Astrazeneca, Astrazeneca, Pfizer 2022-01-28	BF.5	22B (Omicron)	2022-01-28	3	pfizer	263	TRUE	TRUE	gisaid_hcov-19_24_34_withClade_filtered.csv
hCoV-19/Italy/FVG-TS-38815474/2022	EPI_ISL_15745061	2022-10-18	Europe / Italy / Friuli Venezia Giulia / Trieste	Male	74	Paucisymptomatic; Recovered	Astrazeneca, Astrazeneca, Moderna 2021-12-28	BA.5.1	22B (Omicron)	2021-12-28	3	moderna	294	TRUE	TRUE	gisaid_hcov-19_24_34_withClade_filtered.csv
hCoV-19/Italy/FVG-UD-65341795/2022	EPI_ISL_15745062	2022-09-27	Europe / Italy / Friuli Venezia Giulia / Udine	Male	61	Paucisymptomatic; Recovered	Pfizer, Pfizer, Pfizer 2021-12-28	BA.2.75.2	22D (Omicron)	2021-12-28	3	pfizer	273	TRUE	TRUE	gisaid_hcov-19_24_34_withClade_filtered.csv
hCoV-19/Italy/FVG-UD-65342080/2022	EPI_ISL_15745063	2022-10-18	Europe / Italy / Friuli Venezia Giulia / Udine	Female	32	Paucisymptomatic; Recovered	Pfizer, Pfizer, Moderna 2021-12-31	BE.1.1.2	22B (Omicron)	2021-12-31	3	moderna	291	TRUE	TRUE	gisaid_hcov-19_24_34_withClade_filtered.csv
hCoV-19/Italy/FVG-UD-65342082/2022	EPI_ISL_15745064	2022-10-18	Europe / Italy / Friuli Venezia Giulia / Udine	Female	54	Mild; Recovered	Pfizer, Pfizer, Moderna 2021-12-08	BF.7.20	22B (Omicron)	2021-12-08	3	moderna	314	TRUE	TRUE	gisaid_hcov-19_24_34_withClade_filtered.csv
hCoV-19/Italy/FVG-UD-65342071/2022	EPI_ISL_15745065	2022-10-18	Europe / Italy / Friuli Venezia Giulia / Udine	Male	83	Asymptomatic; Recovered	Pfizer, Pfizer, Pfizer 2021-10-26	BA.5.2.1	22B (Omicron)	2021-10-26	3	pfizer	357	TRUE	TRUE	gisaid_hcov-19_24_34_withClade_filtered.csv
hCoV-19/Italy/FVG-UD-65342130/2022	EPI_ISL_15745066	2022-10-20	Europe / Italy / Friuli Venezia Giulia / Udine	Male	45	Paucisymptomatic; Recovered	Pfizer, Pfizer, Moderna 2022-01-04	BA.5.2	22B (Omicron)	2022-01-04	3	moderna	289	TRUE	TRUE	gisaid_hcov-19_24_34_withClade_filtered.csv
hCoV-19/Italy/FVG-UD-65342070/2022	EPI_ISL_15745067	2022-10-18	Europe / Italy / Friuli Venezia Giulia / Udine	Female	24	Asymptomatic; Recovered	Pfizer, Pfizer, Moderna 2022-01-21	BA.5.2	22B (Omicron)	2022-01-21	3	moderna	270	TRUE	TRUE	gisaid_hcov-19_24_34_withClade_filtered.csv
hCoV-19/Italy/FVG-UD-65342073/2022	EPI_ISL_15745068	2022-10-18	Europe / Italy / Friuli Venezia Giulia / Udine	Female	3	Asymptomatic; Recovered	not vaccinated	BA.5.2.10	22B (Omicron)					FALSE	FALSE	gisaid_hcov-19_24_34_withClade_filtered.csv
hCoV-19/Italy/FVG-UD-65342078/2022	EPI_ISL_15745069	2022-10-18	Europe / Italy / Friuli Venezia Giulia / Udine	Male	65	Paucisymptomatic; Recovered	Astrazeneca, Astrazeneca, Moderna 2022-01-13	BA.5.2	22B (Omicron)	2022-01-13	3	moderna	278	TRUE	TRUE	gisaid_hcov-19_24_34_withClade_filtered.csv
hCoV-19/Italy/FVG-UD-65342072/2022	EPI_ISL_15745070	2022-10-18	Europe / Italy / Friuli Venezia Giulia / Udine	Female	83	Asymptomatic; Recovered	Pfizer, Pfizer, Pfizer 2021-12-11	BA.5.1	22B (Omicron)	2021-12-11	3	pfizer	311	TRUE	TRUE	gisaid_hcov-19_24_34_withClade_filtered.csv
hCoV-19/Italy/FVG-UD-65342074/2022	EPI_ISL_15745071	2022-10-18	Europe / Italy / Friuli Venezia Giulia / Udine	Male	51	Asymptomatic	Pfizer, Pfizer, Moderna 2022-01-16	BA.5.2.1	22B (Omicron)	2022-01-16	3	moderna	275	TRUE	TRUE	gisaid_hcov-19_24_34_withClade_filtered.csv
hCoV-19/Italy/FVG-UD-65342077/2022	EPI_ISL_15745072	2022-10-18	Europe / Italy / Friuli Venezia Giulia / Udine	Male	39	Mild; Recovered	Pfizer, Pfizer, Pfizer 2021-12-20	BA.5.2	22B (Omicron)	2021-12-20	3	pfizer	302	TRUE	TRUE	gisaid_hcov-19_24_34_withClade_filtered.csv
hCoV-19/Italy/FVG-GO-65342288/2022	EPI_ISL_15814141	2022-11-08	Europe / Italy / Friuli Venezia Giulia / Gorizia	Female	83	Paucisymptomatic	Pfizer, Pfizer, Pfizer 2021-10-26	BA.5.1	22B (Omicron)	2021-10-26	3	pfizer	378	TRUE	TRUE	gisaid_hcov-19_24_34_withClade_filtered.csv
hCoV-19/Italy/FVG-GO-65342289/2022	EPI_ISL_15814142	2022-11-08	Europe / Italy / Friuli Venezia Giulia / Gorizia	Female	52	Paucisymptomatic	Pfizer, Pfizer, Pfizer 2021-11-16	BQ.1.1	22E (Omicron)	2021-11-16	3	pfizer	357	TRUE	TRUE	gisaid_hcov-19_24_34_withClade_filtered.csv
hCoV-19/Italy/FVG-PN-65342328/2022	EPI_ISL_15814143	2022-11-08	Europe / Italy / Friuli Venezia Giulia / Pordenone	Female	56	Mild	Pfizer, Pfizer, Pfizer 2021-12-11	BA.5.2.1	22B (Omicron)	2021-12-11	3	pfizer	332	TRUE	TRUE	gisaid_hcov-19_24_34_withClade_filtered.csv
hCoV-19/Italy/FVG-PN-65342329/2022	EPI_ISL_15814144	2022-11-08	Europe / Italy / Friuli Venezia Giulia / Pordenone	Male	44	Mild	Pfizer, Pfizer, Moderna 2022-01-10	BF.7	22B (Omicron)	2022-01-10	3	moderna	302	TRUE	TRUE	gisaid_hcov-19_24_34_withClade_filtered.csv
hCoV-19/Italy/FVG-PN-65342330/2022	EPI_ISL_15814145	2022-11-08	Europe / Italy / Friuli Venezia Giulia / Pordenone	Male	45	Mild	Pfizer, Pfizer, Moderna 2021-12-29	BA.5.2.3	22B (Omicron)	2021-12-29	3	moderna	314	TRUE	TRUE	gisaid_hcov-19_24_34_withClade_filtered.csv
hCoV-19/Italy/FVG-PN-65342331/2022	EPI_ISL_15814146	2022-11-08	Europe / Italy / Friuli Venezia Giulia / Pordenone	Male	78	Mild	Pfizer, Pfizer, Moderna 2021-12-15	BA.5.2.1	22B (Omicron)	2021-12-15	3	moderna	328	TRUE	TRUE	gisaid_hcov-19_24_34_withClade_filtered.csv
hCoV-19/Italy/FVG-PN-65342332/2022	EPI_ISL_15814147	2022-11-08	Europe / Italy / Friuli Venezia Giulia / Pordenone	Male	52	unknown		BA.5.2.21	22B (Omicron)					FALSE	FALSE	gisaid_hcov-19_24_34_withClade_filtered.csv
hCoV-19/Italy/FVG-PN-65342333/2022	EPI_ISL_15814148	2022-11-08	Europe / Italy / Friuli Venezia Giulia / Pordenone	Female	23	Mild	Moderna, Moderna, Moderna 2022-02-18	EF.1.1	22E (Omicron)	2022-02-18	3	moderna	263	TRUE	TRUE	gisaid_hcov-19_24_34_withClade_filtered.csv
hCoV-19/Italy/FVG-PN-65342334/2022	EPI_ISL_15814149	2022-11-08	Europe / Italy / Friuli Venezia Giulia / Pordenone	Female	44	Paucisymptomatic	not vaccinated	BA.5.2.6	22B (Omicron)					FALSE	FALSE	gisaid_hcov-19_24_34_withClade_filtered.csv
hCoV-19/Italy/FVG-PN-65342335/2022	EPI_ISL_15814150	2022-11-08	Europe / Italy / Friuli Venezia Giulia / Pordenone	Male	47	Mild	Pfizer, Pfizer, Pfizer 2022-04-13	BF.7.4	22B (Omicron)	2022-04-13	3	pfizer	209	TRUE	TRUE	gisaid_hcov-19_24_34_withClade_filtered.csv
hCoV-19/Italy/FVG-PN-65342336/2022	EPI_ISL_15814151	2022-11-08	Europe / Italy / Friuli Venezia Giulia / Pordenone	Female	58	Mild	Pfizer, Pfizer, Pfizer 2021-11-20	BA.5.1.37	22B (Omicron)	2021-11-20	3	pfizer	353	TRUE	TRUE	gisaid_hcov-19_24_34_withClade_filtered.csv
hCoV-19/Italy/FVG-PN-65342337/2022	EPI_ISL_15814152	2022-11-08	Europe / Italy / Friuli Venezia Giulia / Pordenone	Male	10	Mild	not vaccinated	BF.7	22B (Omicron)					FALSE	FALSE	gisaid_hcov-19_24_34_withClade_filtered.csv
hCoV-19/Italy/FVG-PN-65342338/2022	EPI_ISL_15814153	2022-11-08	Europe / Italy / Friuli Venezia Giulia / Pordenone	Female	90	Severe	Pfizer, Pfizer, Moderna 2021-12-13	BF.7.4	22B (Omicron)	2021-12-13	3	moderna	330	TRUE	TRUE	gisaid_hcov-19_24_34_withClade_filtered.csv
hCoV-19/Italy/FVG-PN-65342339/2022	EPI_ISL_15814154	2022-11-08	Europe / Italy / Friuli Venezia Giulia / Pordenone	Male	56	Mild	Pfizer, Pfizer, Moderna 2022-01-31	BA.5.2.6	22B (Omicron)	2022-01-31	3	moderna	281	TRUE	TRUE	gisaid_hcov-19_24_34_withClade_filtered.csv
hCoV-19/Italy/FVG-PN-65342340/2022	EPI_ISL_15814155	2022-11-08	Europe / Italy / Friuli Venezia Giulia / Pordenone	Female	62	Mild	Moderna, Moderna, Moderna 2022-01-20	BA.5.1.2	22B (Omicron)	2022-01-20	3	moderna	292	TRUE	TRUE	gisaid_hcov-19_24_34_withClade_filtered.csv
hCoV-19/Italy/FVG-PN-65342341/2022	EPI_ISL_15814156	2022-11-08	Europe / Italy / Friuli Venezia Giulia / Pordenone	Female	46	Mild	Pfizer, Pfizer, Moderna 2022-01-28	BA.5.2.6	22B (Omicron)	2022-01-28	3	moderna	284	TRUE	TRUE	gisaid_hcov-19_24_34_withClade_filtered.csv
hCoV-19/Italy/FVG-PN-65342342/2022	EPI_ISL_15814157	2022-11-08	Europe / Italy / Friuli Venezia Giulia / Pordenone	Male	71	Mild	Astrazeneca, Astrazeneca, Pfizer 2021-12-21	BQ.1.1.18	22E (Omicron)	2021-12-21	3	pfizer	322	TRUE	TRUE	gisaid_hcov-19_24_34_withClade_filtered.csv
hCoV-19/Italy/FVG-PN-65342343/2022	EPI_ISL_15814158	2022-11-08	Europe / Italy / Friuli Venezia Giulia / Pordenone	Male	53	Mild	Moderna, Moderna, Moderna 2022-01-23	BQ.1	22E (Omicron)	2022-01-23	3	moderna	289	TRUE	TRUE	gisaid_hcov-19_24_34_withClade_filtered.csv
hCoV-19/Italy/FVG-PN-65342344/2022	EPI_ISL_15814159	2022-11-08	Europe / Italy / Friuli Venezia Giulia / Pordenone	Female	63	Mild	Astrazeneca, Astrazeneca, Moderna 2022-01-03	BA.5.2.30	22B (Omicron)	2022-01-03	3	moderna	309	TRUE	TRUE	gisaid_hcov-19_24_34_withClade_filtered.csv
hCoV-19/Italy/FVG-TS-38871334/2022	EPI_ISL_15814160	2022-11-08	Europe / Italy / Friuli Venezia Giulia / Trieste	Male	58	Paucisymptomatic	Pfizer, Pfizer, Pfizer 2021-11-29	BF.7	22B (Omicron)	2021-11-29	3	pfizer	344	TRUE	TRUE	gisaid_hcov-19_24_34_withClade_filtered.csv
hCoV-19/Italy/FVG-TS-38871337/2022	EPI_ISL_15814161	2022-11-08	Europe / Italy / Friuli Venezia Giulia / Trieste	Female	40	Paucisymptomatic	Pfizer, Pfizer, Pfizer 2021-11-28	BF.7	22B (Omicron)	2021-11-28	3	pfizer	345	TRUE	TRUE	gisaid_hcov-19_24_34_withClade_filtered.csv
hCoV-19/Italy/FVG-TS-38871341/2022	EPI_ISL_15814162	2022-11-08	Europe / Italy / Friuli Venezia Giulia / Trieste	Female	63	Mild	Astrazeneca, Astrazeneca, Pfizer 2021-12-13	BA.5.1	22B (Omicron)	2021-12-13	3	pfizer	330	TRUE	TRUE	gisaid_hcov-19_24_34_withClade_filtered.csv
hCoV-19/Italy/FVG-TS-38871665/2022	EPI_ISL_15814163	2022-11-08	Europe / Italy / Friuli Venezia Giulia / Trieste	Female	51	Paucisymptomatic	Pfizer, Pfizer, Moderna 2022-01-07	BQ.1.26	22E (Omicron)	2022-01-07	3	moderna	305	TRUE	TRUE	gisaid_hcov-19_24_34_withClade_filtered.csv
hCoV-19/Italy/FVG-TS-38871681/2022	EPI_ISL_15814164	2022-11-08	Europe / Italy / Friuli Venezia Giulia / Trieste	Male	34	Paucisymptomatic	Astrazeneca, Astrazeneca, Moderna 2022-01-11	BL.1	22D (Omicron)	2022-01-11	3	moderna	301	TRUE	TRUE	gisaid_hcov-19_24_34_withClade_filtered.csv
hCoV-19/Italy/FVG-TS-38871703/2022	EPI_ISL_15814165	2022-11-08	Europe / Italy / Friuli Venezia Giulia / Trieste	Male	37	Paucisymptomatic	Moderna, Moderna, 2021-12-27	BA.5.1	22B (Omicron)	2021-12-27	2	Moderna	316	FALSE	TRUE	gisaid_hcov-19_24_34_withClade_filtered.csv
hCoV-19/Italy/FVG-TS-38871908/2022	EPI_ISL_15814166	2022-11-08	Europe / Italy / Friuli Venezia Giulia / Trieste	Female	11	Paucisymptomatic	Pfizer, Pfizer, 2022-01-11	BA.4.6	22A (Omicron)	2022-01-11	2	Pfizer	301	FALSE	TRUE	gisaid_hcov-19_24_34_withClade_filtered.csv
hCoV-19/Italy/FVG-TS-38871934/2022	EPI_ISL_15814167	2022-11-08	Europe / Italy / Friuli Venezia Giulia / Trieste	Male	26	Paucisymptomatic	Moderna, Moderna, Moderna 2022-02-23	BF.7	22B (Omicron)	2022-02-23	3	moderna	258	TRUE	TRUE	gisaid_hcov-19_24_34_withClade_filtered.csv
hCoV-19/Italy/FVG-TS-38872046/2022	EPI_ISL_15814168	2022-11-08	Europe / Italy / Friuli Venezia Giulia / Trieste	Female	47	Paucisymptomatic	Moderna, Moderna, Moderna 2022-03-21	BA.5.1.30	22B (Omicron)	2022-03-21	3	moderna	232	TRUE	TRUE	gisaid_hcov-19_24_34_withClade_filtered.csv
hCoV-19/Italy/FVG-TS-38872376/2022	EPI_ISL_15814169	2022-11-08	Europe / Italy / Friuli Venezia Giulia / Trieste	Female	72	Paucisymptomatic	not vaccinated	BQ.1.1	22E (Omicron)					FALSE	FALSE	gisaid_hcov-19_24_34_withClade_filtered.csv
hCoV-19/Italy/FVG-TS-38872401/2022	EPI_ISL_15814170	2022-11-08	Europe / Italy / Friuli Venezia Giulia / Trieste	Male	60	Mild	Pfizer, Pfizer, Pfizer 2021-11-21	BQ.1.10	22E (Omicron)	2021-11-21	3	pfizer	352	TRUE	TRUE	gisaid_hcov-19_24_34_withClade_filtered.csv
hCoV-19/Italy/FVG-TS-38872424/2022	EPI_ISL_15814171	2022-11-08	Europe / Italy / Friuli Venezia Giulia / Trieste	Male	43	Paucisymptomatic	not vaccinated	BA.5.1	22B (Omicron)					FALSE	FALSE	gisaid_hcov-19_24_34_withClade_filtered.csv
hCoV-19/Italy/FVG-TS-38872521/2022	EPI_ISL_15814172	2022-11-08	Europe / Italy / Friuli Venezia Giulia / Trieste	Female	83	Paucisymptomatic	Pfizer, Pfizer, Pfizer 2021-10-12	BA.5.1	22B (Omicron)	2021-10-12	3	pfizer	392	TRUE	TRUE	gisaid_hcov-19_24_34_withClade_filtered.csv
hCoV-19/Italy/FVG-TS-38872700/2022	EPI_ISL_15814173	2022-11-08	Europe / Italy / Friuli Venezia Giulia / Trieste	Female	72	Paucisymptomatic	Astrazeneca, Astrazeneca, Moderna 2022-01-12	BA.5.2	22B (Omicron)	2022-01-12	3	moderna	300	TRUE	TRUE	gisaid_hcov-19_24_34_withClade_filtered.csv
hCoV-19/Italy/FVG-TS-38872742/2022	EPI_ISL_15814174	2022-11-08	Europe / Italy / Friuli Venezia Giulia / Trieste	Male	73	Paucisymptomatic	Pfizer, Pfizer, Pfizer 2021-12-24	BA.5.2	22B (Omicron)	2021-12-24	3	pfizer	319	TRUE	TRUE	gisaid_hcov-19_24_34_withClade_filtered.csv
hCoV-19/Italy/FVG-TS-38872916/2022	EPI_ISL_15814175	2022-11-08	Europe / Italy / Friuli Venezia Giulia / Trieste	Male	70	Paucisymptomatic	Astrazeneca, Astrazeneca, Moderna 2022-01-08	BQ.1.1	22E (Omicron)	2022-01-08	3	moderna	304	TRUE	TRUE	gisaid_hcov-19_24_34_withClade_filtered.csv
hCoV-19/Italy/FVG-TS-38872932/2022	EPI_ISL_15814176	2022-11-08	Europe / Italy / Friuli Venezia Giulia / Trieste	Female	57	Paucisymptomatic	Pfizer, Pfizer, Moderna 2022-01-17	BQ.1.1	22E (Omicron)	2022-01-17	3	moderna	295	TRUE	TRUE	gisaid_hcov-19_24_34_withClade_filtered.csv
hCoV-19/Italy/FVG-TS-38872942/2022	EPI_ISL_15814177	2022-11-08	Europe / Italy / Friuli Venezia Giulia / Trieste	Female	65	Paucisymptomatic	not vaccinated	XBB.1.5	22F (Omicron)					FALSE	FALSE	gisaid_hcov-19_24_34_withClade_filtered.csv
hCoV-19/Italy/FVG-TS-65342233/2022	EPI_ISL_15814178	2022-11-08	Europe / Italy / Friuli Venezia Giulia / Trieste	Male	88	Asymptomatic; Recovered	not vaccinated	BA.5.1.5	22B (Omicron)					FALSE	FALSE	gisaid_hcov-19_24_34_withClade_filtered.csv
hCoV-19/Italy/FVG-TS-65342276/2022	EPI_ISL_15814179	2022-11-08	Europe / Italy / Friuli Venezia Giulia / Trieste	Male	86	Severe	Pfizer, Pfizer, Pfizer 2021-12-07	BF.7.4.1	22B (Omicron)	2021-12-07	3	pfizer	336	TRUE	TRUE	gisaid_hcov-19_24_34_withClade_filtered.csv
hCoV-19/Italy/FVG-TS-65342287/2022	EPI_ISL_15814180	2022-11-08	Europe / Italy / Friuli Venezia Giulia / Trieste	Male	58	Severe	Pfizer, Pfizer, Moderna 2022-01-28	BA.5.2	22B (Omicron)	2022-01-28	3	moderna	284	TRUE	TRUE	gisaid_hcov-19_24_34_withClade_filtered.csv
hCoV-19/Italy/FVG-TS-65342290/2022	EPI_ISL_15814181	2022-11-08	Europe / Italy / Friuli Venezia Giulia / Trieste	Male	27	Mild	Pfizer, Pfizer, Moderna 2022-01-08	BQ.1.1	22E (Omicron)	2022-01-08	3	moderna	304	TRUE	TRUE	gisaid_hcov-19_24_34_withClade_filtered.csv
hCoV-19/Italy/FVG-TS-65342291/2022	EPI_ISL_15814182	2022-11-08	Europe / Italy / Friuli Venezia Giulia / Trieste	Female	45	Mild	Pfizer, Pfizer, Pfizer 2021-11-30	BA.5.2.20	22B (Omicron)	2021-11-30	3	pfizer	343	TRUE	TRUE	gisaid_hcov-19_24_34_withClade_filtered.csv
hCoV-19/Italy/FVG-TS-65342294/2022	EPI_ISL_15814183	2022-11-08	Europe / Italy / Friuli Venezia Giulia / Trieste	Male	90	Paucisymptomatic	Pfizer, Pfizer, Pfizer 2021-12-04	BA.5.2.13	22B (Omicron)	2021-12-04	3	pfizer	339	TRUE	TRUE	gisaid_hcov-19_24_34_withClade_filtered.csv
hCoV-19/Italy/FVG-TS-65342295/2022	EPI_ISL_15814184	2022-11-08	Europe / Italy / Friuli Venezia Giulia / Trieste	Female	89	Paucisymptomatic	Pfizer, Pfizer, Pfizer 2021-10-20	BQ.1.1.18	22E (Omicron)	2021-10-20	3	pfizer	384	TRUE	TRUE	gisaid_hcov-19_24_34_withClade_filtered.csv
hCoV-19/Italy/FVG-TS-65342296/2022	EPI_ISL_15814185	2022-11-08	Europe / Italy / Friuli Venezia Giulia / Trieste	Female	92	Paucisymptomatic	Pfizer, Pfizer, Pfizer 2021-12-15	BA.5.2	22B (Omicron)	2021-12-15	3	pfizer	328	TRUE	TRUE	gisaid_hcov-19_24_34_withClade_filtered.csv
hCoV-19/Italy/FVG-TS-65342297/2022	EPI_ISL_15814186	2022-11-08	Europe / Italy / Friuli Venezia Giulia / Trieste	Female	60	Paucisymptomatic	Pfizer, Pfizer, Pfizer 2021-12-23	BF.14	22B (Omicron)	2021-12-23	3	pfizer	320	TRUE	TRUE	gisaid_hcov-19_24_34_withClade_filtered.csv
hCoV-19/Italy/FVG-TS-65342298/2022	EPI_ISL_15814187	2022-11-08	Europe / Italy / Friuli Venezia Giulia / Trieste	Male	92	Paucisymptomatic	Pfizer, Pfizer, Pfizer 2021-10-20	BQ.1.1.18	22E (Omicron)	2021-10-20	3	pfizer	384	TRUE	TRUE	gisaid_hcov-19_24_34_withClade_filtered.csv
hCoV-19/Italy/FVG-TS-65342299/2022	EPI_ISL_15814188	2022-11-08	Europe / Italy / Friuli Venezia Giulia / Trieste	Female	80	Paucisymptomatic	Moderna, Moderna, Pfizer 2021-10-15	BE.1.1	22B (Omicron)	2021-10-15	3	pfizer	389	TRUE	TRUE	gisaid_hcov-19_24_34_withClade_filtered.csv
hCoV-19/Italy/FVG-TS-65342367/2022	EPI_ISL_15814189	2022-11-07	Europe / Italy / Friuli Venezia Giulia / Trieste	Female	54	Paucisymptomatic	Pfizer, Pfizer, Pfizer 2021-10-28	BQ.1.1	22E (Omicron)	2021-10-28	3	pfizer	375	TRUE	TRUE	gisaid_hcov-19_24_34_withClade_filtered.csv
hCoV-19/Italy/FVG-TS-65342368/2022	EPI_ISL_15814190	2022-11-07	Europe / Italy / Friuli Venezia Giulia / Trieste	Female	55	Paucisymptomatic	Astrazeneca, Astrazeneca, Moderna 2021-12-12	BA.5.2.1	22B (Omicron)	2021-12-12	3	moderna	330	TRUE	TRUE	gisaid_hcov-19_24_34_withClade_filtered.csv
hCoV-19/Italy/FVG-TS-65342369/2022	EPI_ISL_15814191	2022-11-07	Europe / Italy / Friuli Venezia Giulia / Trieste	Male	59	Paucisymptomatic	Pfizer, Pfizer, Pfizer 2021-12-28	BA.5.2.1	22B (Omicron)	2021-12-28	3	pfizer	314	TRUE	TRUE	gisaid_hcov-19_24_34_withClade_filtered.csv
hCoV-19/Italy/FVG-TS-65342370/2022	EPI_ISL_15814192	2022-11-07	Europe / Italy / Friuli Venezia Giulia / Trieste	Female	82	Paucisymptomatic	Moderna, Moderna, Moderna 2021-11-25	BA.5.2.3	22B (Omicron)	2021-11-25	3	moderna	347	TRUE	TRUE	gisaid_hcov-19_24_34_withClade_filtered.csv
hCoV-19/Italy/FVG-TS-65342371/2022	EPI_ISL_15814193	2022-11-07	Europe / Italy / Friuli Venezia Giulia / Trieste	Male	50	Paucisymptomatic	Pfizer, Pfizer, Pfizer 2021-10-25	BF.7.5	22B (Omicron)	2021-10-25	3	pfizer	378	TRUE	TRUE	gisaid_hcov-19_24_34_withClade_filtered.csv
hCoV-19/Italy/FVG-TS-65342373/2022	EPI_ISL_15814194	2022-11-07	Europe / Italy / Friuli Venezia Giulia / Trieste	Female	49	Mild	Pfizer, Pfizer, Pfizer 2022-01-26	BA.5.2	22B (Omicron)	2022-01-26	3	pfizer	285	TRUE	TRUE	gisaid_hcov-19_24_34_withClade_filtered.csv
hCoV-19/Italy/FVG-UD-65342280/2022	EPI_ISL_15814195	2022-11-08	Europe / Italy / Friuli Venezia Giulia / Udine	Male	48	Paucisymptomatic	Pfizer, Pfizer, Moderna 2022-01-11	BQ.1.1	22E (Omicron)	2022-01-11	3	moderna	301	TRUE	TRUE	gisaid_hcov-19_24_34_withClade_filtered.csv
hCoV-19/Italy/FVG-UD-65342281/2022	EPI_ISL_15814196	2022-11-08	Europe / Italy / Friuli Venezia Giulia / Udine	Female	74	Asymptomatic	Pfizer, Pfizer, Pfizer 2021-12-02	BF.14	22B (Omicron)	2021-12-02	3	pfizer	341	TRUE	TRUE	gisaid_hcov-19_24_34_withClade_filtered.csv
hCoV-19/Italy/FVG-UD-65342282/2022	EPI_ISL_15814197	2022-11-08	Europe / Italy / Friuli Venezia Giulia / Udine	Male	74	Asymptomatic	Pfizer, Pfizer, Pfizer 2021-10-25	BA.5.2	22B (Omicron)	2021-10-25	3	pfizer	379	TRUE	TRUE	gisaid_hcov-19_24_34_withClade_filtered.csv
hCoV-19/Italy/FVG-UD-65342283/2022	EPI_ISL_15814198	2022-11-08	Europe / Italy / Friuli Venezia Giulia / Udine	Male	78	Asymptomatic	Astrazeneca, Astrazeneca, Moderna 2022-01-22	BA.5.1	22B (Omicron)	2022-01-22	3	moderna	290	TRUE	TRUE	gisaid_hcov-19_24_34_withClade_filtered.csv
hCoV-19/Italy/FVG-UD-65342284/2022	EPI_ISL_15814199	2022-11-08	Europe / Italy / Friuli Venezia Giulia / Udine	Male	57	Asymptomatic	Pfizer, Pfizer, Pfizer 2021-12-30	BQ.1.1	22E (Omicron)	2021-12-30	3	pfizer	313	TRUE	TRUE	gisaid_hcov-19_24_34_withClade_filtered.csv
hCoV-19/Italy/FVG-UD-65342285/2022	EPI_ISL_15814200	2022-11-08	Europe / Italy / Friuli Venezia Giulia / Udine	Female	46	Paucisymptomatic	Pfizer, Pfizer, Pfizer 2021-09-23	BQ.1.26	22E (Omicron)	2021-09-23	3	pfizer	411	TRUE	TRUE	gisaid_hcov-19_24_34_withClade_filtered.csv
hCoV-19/Italy/FVG-UD-65342374/2022	EPI_ISL_15814201	2022-11-07	Europe / Italy / Friuli Venezia Giulia / Udine	Male	58	Paucisymptomatic	Pfizer, Pfizer, Moderna 2022-01-16	BQ.1.1	22E (Omicron)	2022-01-16	3	moderna	295	TRUE	TRUE	gisaid_hcov-19_24_34_withClade_filtered.csv
hCoV-19/Italy/FVG-UD-65342375/2022	EPI_ISL_15814202	2022-11-07	Europe / Italy / Friuli Venezia Giulia / Udine	Female	76	Asymptomatic	Astrazeneca, Astrazeneca, Pfizer 2021-12-30	BF.2	22B (Omicron)	2021-12-30	3	pfizer	312	TRUE	TRUE	gisaid_hcov-19_24_34_withClade_filtered.csv
hCoV-19/Italy/FVG-UD-65342376/2022	EPI_ISL_15814203	2022-11-07	Europe / Italy / Friuli Venezia Giulia / Udine	Female	82	Severe	Pfizer, Pfizer, Pfizer 2021-11-09	BA.5.2	22B (Omicron)	2021-11-09	3	pfizer	363	TRUE	TRUE	gisaid_hcov-19_24_34_withClade_filtered.csv
hCoV-19/Italy/FVG-UD-65342378/2022	EPI_ISL_15814204	2022-11-07	Europe / Italy / Friuli Venezia Giulia / Udine	Male	82	Asymptomatic	Pfizer, Pfizer, Pfizer 2021-10-20	BQ.1.1	22E (Omicron)	2021-10-20	3	pfizer	383	TRUE	TRUE	gisaid_hcov-19_24_34_withClade_filtered.csv
hCoV-19/Italy/FVG-UD-65342379/2022	EPI_ISL_15814205	2022-11-07	Europe / Italy / Friuli Venezia Giulia / Udine	Female	88	Severe	not vaccinated	BA.5.1	22B (Omicron)					FALSE	FALSE	gisaid_hcov-19_24_34_withClade_filtered.csv
hCoV-19/Italy/FVG-UD-65342386/2022	EPI_ISL_15814206	2022-11-07	Europe / Italy / Friuli Venezia Giulia / Udine	Male	59	Mild	Pfizer, Pfizer, Moderna 2021-12-14	BA.5.2.1	22B (Omicron)	2021-12-14	3	moderna	328	TRUE	TRUE	gisaid_hcov-19_24_34_withClade_filtered.csv
[truncated: 5,522 more rows]
